# Supplementary material for: D‐Mannose Alleviates Type 2 Diabetes and Rescues Multi‐Organ Deteriorations by Controlling Release of Pathological Extracellular Vesicles
Source: Exploration (Beijing). 2025 Aug 25;5(5):20240133. doi: 10.1002/EXP.20240133 (PMC12561340; doi:10.1002/EXP.20240133)
Supplement: Supplementary file 2 — exp270083‐sup‐0002 TableS1.xlsx [file EXP2-5-20240133-s004.xlsx]

## Sheet: Sheet1
ASV ID	db/m1	db/m2	db/m3	db/m4	db/m5	db/m6	db/m7	db/m8	db/db1	db/db2	db/db3	db/db4	db/db5	db/db6	db/db7	db/db8	db/db+Man1	db/db+Man2	db/db+Man3	db/db+Man4	db/db+Man5	db/db+Man6	db/db+Man7	db/db+Man8
142513f65b67e89b8ef089f367b40f07	44	660	49	110	0	30	66	0	705	10619	5505	2069	2334	624	4834	12817	573	771	2634	8587	7005	1847	3659	1353
4b38473099dc5f18b73be535e282921a	887	21520	470	5866	5351	178	402	23030	667	655	383	561	523	181	334	1555	100	154	116	191	126	99	168	157
d53f2eb27a667095f7100d5bd72979b9	0	154	25	20	21	0	38	28	662	1287	236	362	411	406	4907	208	2388	2411	2752	5978	5816	6962	9015	6742
a1d51359256f94e7b95dacc7b4129453	9	69	10	13	8	0	10	14	30	387	167	504	10	1404	21	9	4192	8083	5233	5089	5517	7126	7065	5477
3d5a15ff45a9f25da269e99f5e8a4aa8	216	0	945	427	4179	9930	2435	1607	4518	1352	2985	3297	3361	813	1249	1385	1719	1193	1207	898	1791	999	856	1337
41f45c0ed64d083d2cc3bd5750efe9a2	10644	10	4717	12939	13639	502	2654	3367	16	4	0	18	8	4	3	23	14	6	4	11	16	3	6	5
591ed1d6afd1e79ae33d6b6cd0c6b185	285	2877	221	249	303	207	202	626	523	346	124	90	2731	22253	127	649	236	208	195	237	163	251	189	66
c95052b8ca200dee6c47f7102fa294ed	397	94	497	1926	888	782	460	317	1824	1159	787	1675	361	2398	641	1462	1044	615	1804	759	1193	2551	1097	1605
806199bb594b4097d992d3c5572d051a	0	0	0	2	3	0	8	9	972	1210	67	419	166	9	99	905	656	1883	923	1971	2636	3944	4569	5034
68d91efd23bd572a2596634c5e1a2a90	1940	459	602	789	180	222	280	347	784	2924	689	1485	1567	8406	996	169	176	29	55	0	0	12	0	8
e4fe27ac6bc30f5f0eeafb355861817a	118	74	296	1053	0	0	0	0	2063	1372	761	1478	416	2321	675	1660	1050	562	1619	769	1086	2251	932	1484
9e20a235c547acc52759d1b7c6e32662	3365	564	2377	209	1568	726	5013	803	189	472	282	468	726	117	2598	187	142	76	189	399	132	87	254	134
7d1ba5fd09f05e0204769051f55956c8	2321	100	491	3998	356	2288	1452	437	1089	435	753	1084	345	89	152	64	688	882	182	354	562	518	393	274
312555586fe415c688e5a9ae0314c988	241	393	139	335	158	130	82	422	373	799	1205	2099	361	538	1008	2377	527	577	2866	496	962	1116	562	1284
5cd20cebbb998c1d2de44cadac99c742	632	0	1986	1132	3516	1800	697	1237	290	493	632	1234	0	0	0	0	376	454	1041	302	336	306	238	416
7e025c475f1a940b8e9bfac5ac51e4dc	26	54	948	2435	193	299	734	272	4408	713	2414	966	663	462	313	53	88	8	15	102	357	111	228	91
f977f8aa988f4aa5bd8af1afee1c34e1	0	0	0	0	0	4	0	0	0	0	0	2	0	5	8	0	272	231	1966	1982	975	4500	3813	427
1a2e12038377659c9f7552762e11f4e5	10	44	0	10	8	4	7	19	6	12	9	12	13	0	10	13	535	1929	983	1318	2501	1374	2021	2054
1bc30d9bc229c740fc402f36e26e418e	23	0	0	0	0	11	0	0	171	319	64	96	83	104	1252	41	596	528	658	1472	1443	1687	2234	1587
583a986f5ebf9d33038ff60eee737e06	95	79	107	100	174	154	171	308	47	65	43	57	100	80	92	105	5178	638	3964	34	259	85	93	286
7ad524f4ccacf47d2c9ab920b5015a97	405	185	147	1537	755	486	138	1330	198	73	1233	188	212	379	398	111	60	232	176	511	949	697	333	500
6ca1326d225d72bba74fb6f0087ea590	251	132	470	296	599	256	83	131	338	371	631	683	503	125	387	154	1071	603	1490	726	437	495	314	404
cd2f6741d7fdf76e5866745d1a73c283	5846	2186	306	272	0	57	152	43	71	83	72	292	85	21	528	56	52	53	16	25	0	60	23	14
ca3c8356f9b1815927caba46ffd13063	157	27	1267	679	188	145	101	97	1007	494	186	99	231	74	257	8	153	172	33	1089	1558	257	904	924
1dd2bafef23f0b7757e6cfbf1a4bce83	270	17	1098	531	1195	2784	2250	227	8	7	10	7	1227	18	210	232	0	0	0	0	7	0	0	3
a2860598f7a7433e10226aaa211f2707	1907	57	43	116	104	20	9	0	3887	523	2568	208	49	15	21	78	14	19	23	32	0	7	47	47
752d1e1fc2e91bac3f07b8d7012b115b	60	23	233	7	18	27	445	46	111	202	270	795	623	34	2067	2812	109	208	1166	64	45	130	35	83
055068d06de01a328e2b4fd377f73554	662	62	620	1989	2485	1857	945	700	0	0	0	0	0	0	0	0	0	0	0	0	0	0	0	0
878fd5ad92e2f7bea2881e6df1f9bdda	726	13	474	1565	311	16	255	55	704	159	364	1033	54	26	123	76	481	132	233	497	626	174	550	523
b7563644fdabedd89b31cac9c326f9f7	10	51	0	6	120	17	30	21	121	0	72	58	492	65	6655	812	0	0	0	0	0	0	24	14
57a6b718f3ecc9d3b46b45cda6fb241b	0	0	2	10	0	0	0	0	5	5	6	7	0	0	0	5	700	1033	972	3176	325	1149	134	937
62ae8991978ec26bb97582334b66261a	130	55	394	172	853	2083	3167	169	66	21	51	51	40	0	132	16	0	21	69	146	56	260	30	42
d1936a86defac30e61a0595fab1b5db3	840	72	1972	290	455	298	107	272	4	6	9	9	6	8	7	7	654	576	1797	31	50	150	22	116
d4e8fb6e5730003e5e44fed4393c4a1b	265	184	564	397	404	1534	419	324	370	137	249	159	564	92	163	72	77	221	136	110	189	42	116	91
a7b103f56402bb482fe9e00222dc0427	0	8	0	0	0	0	0	0	215	1321	1249	888	161	193	304	536	93	124	808	120	200	188	77	282
569ae6e38a27aec08a0934f22784dbc3	324	0	228	248	366	670	87	63	1300	434	1346	1027	321	0	25	254	4	4	0	5	0	0	0	3
8f61e623de7d7f2e3072dcb712056fa7	337	1572	155	1110	275	140	116	1118	133	127	128	96	139	105	272	155	91	42	47	39	89	94	87	99
e60a1b18a29616f8d18b108040983e13	113	0	35	74	193	209	90	226	727	438	522	393	332	16	162	329	186	331	904	228	115	230	99	440
af70d3a4d7eb9610c2c307b40c8f9db2	728	1303	532	1004	347	213	223	230	0	117	117	35	19	0	289	1065	11	0	6	10	0	0	8	27
240f5f1f107a6a4cb666bfddb1f042da	115	0	94	422	168	372	288	92	525	416	145	83	2000	460	253	244	71	113	41	0	95	48	64	47
715f3b20f3d340b261ec462b9e94839c	310	0	522	23	174	1019	415	104	557	309	332	356	503	0	229	269	134	175	109	54	126	214	107	108
cb1e0d071f55234456c773ba3c60b18d	405	105	1140	714	683	440	128	160	186	98	104	208	249	158	130	219	89	154	200	147	146	51	52	48
0e8f7db4449eb4d45ed98931888b76ef	217	121	237	437	0	0	0	0	458	271	263	797	563	105	243	85	146	327	521	183	64	297	242	353
9d74ace509cb12522dfef0379ba9928e	466	0	938	514	1089	1150	1359	317	0	0	0	0	0	0	2	4	0	0	0	0	0	5	0	3
fdc1bfd04b316ad296381ebd28405bf4	284	105	398	794	371	238	273	176	449	269	308	521	345	99	173	51	66	87	77	124	140	119	90	111
000fe74555b8d995714372caccc35381	776	1139	303	176	323	0	83	2695	16	6	5	6	50	74	0	6	0	0	0	0	0	0	0	4
4308d51163179c10e61c67837e9a53f8	20	0	13	10	48	0	0	6	35	198	46	0	0	0	0	0	4607	180	256	16	20	0	94	0
dd86c00f9733c41b03e66a73c935f930	734	92	502	499	123	72	86	116	0	0	0	0	242	879	276	128	116	125	116	155	182	391	333	252
fb657dd2876cc463789b5e74eda3b4d5	185	0	545	300	895	483	185	294	111	277	284	505	0	0	0	0	121	134	291	95	114	103	59	117
97d1e195bc05eda9ace0317907795019	89	94	30	119	75	52	109	48	350	284	164	446	0	0	0	0	176	440	355	156	177	589	357	477
da539626cd0a5a5d76493dfd01120eb8	306	190	42	0	0	37	11	2042	0	15	1085	0	0	0	0	0	0	0	418	60	0	212	0	47
13b3e0d7828e69cf98844b70cba622bf	4	0	0	0	0	10	0	0	1090	27	245	104	6	2860	5	20	0	0	0	0	0	6	0	0
6a2bbb4ce921d823150552ec49db79b7	4	0	0	0	0	0	0	0	1716	890	589	553	0	0	0	0	6	39	541	0	0	0	0	0
ef26a6b700d6d7c124fa25f1074d6a83	342	0	609	299	369	166	130	319	202	106	449	349	272	70	157	55	48	33	0	75	82	52	47	76
60eb320de124ef3f4b11a7626ce0abf5	17	4071	10	7	0	0	5	9	11	32	5	0	0	0	0	11	13	29	5	0	0	0	0	0
f668cec66f2b9496bfcf96beac854936	57	86	131	164	350	1788	654	194	312	23	81	21	237	5	34	0	0	0	0	0	0	9	0	0
2d8382265a1dcf43e7c06f540a92a0bc	283	0	292	816	1066	804	499	271	0	0	0	0	112	0	0	0	0	0	0	0	0	0	0	0
e7b2c24c5f0d48a0677e3bc80d3e000d	107	230	312	0	17	0	255	579	178	183	440	308	711	57	139	317	0	0	16	39	50	0	0	81
95161d18eb2cb484759194f278d1e25f	0	0	0	41	0	0	0	0	58	201	323	670	0	0	330	767	151	170	833	58	135	88	0	105
2ba3ba85ef51884b0140262816b1b04f	566	0	2197	49	76	172	762	91	0	0	0	0	0	0	0	0	0	0	7	0	0	0	0	0
2d2a2eada828b71bdf9cbb11982ce24a	0	0	0	0	5	0	0	0	0	0	0	0	0	0	0	0	0	3788	0	77	13	10	0	8
292b7c4b0c91f6d17e24ba8bb70f5b32	0	242	0	0	5	0	0	0	0	0	0	0	1865	0	426	1274	0	0	0	0	6	0	0	0
2c5981221bc2d0d66e4d116f025c8a61	32	64	149	27	0	12	73	121	81	36	76	787	308	39	725	951	14	15	58	0	0	149	13	0
c35601485c997d472411274a47515348	9	982	0	13	0	12	13	16	0	7	0	6	0	2530	16	18	0	11	0	0	0	12	5	6
0f8dea6ab059baa16e65f49e913956bd	0	5	0	0	0	0	0	0	0	0	0	0	0	0	0	0	0	1113	1806	16	17	578	15	24
f0c98162fce894cc7cfc49c30dabd8f8	0	0	0	0	4	51	5	0	329	312	362	477	397	0	348	24	43	396	46	52	34	277	371	24
7ae96d50cca515075a2e5c4c0e97333b	119	59	151	333	115	130	92	21	325	104	209	338	51	35	100	11	93	94	79	203	213	187	242	126
257ed70872e60e627052413016c1ba95	84	0	423	45	46	209	653	86	0	0	41	0	1376	0	72	391	0	0	0	0	0	0	0	0
7980472446d5bc12d3db8cd1bc9e3659	0	0	0	0	0	0	0	0	64	141	342	605	0	39	261	536	153	168	680	59	97	80	47	121
31eea30d3efdf5c88dac0f8ec3488870	0	20	0	0	0	0	0	0	1252	868	404	126	0	0	0	0	38	48	0	75	201	83	110	99
f69045904699eefc4f5f8b0c3f809d7e	90	22	78	42	60	312	27	556	11	50	988	70	609	95	215	74	0	0	0	0	0	0	0	0
e69c10f2b3fc38a0ef86cc8c537a1c44	496	35	299	330	34	75	55	40	59	244	86	107	0	0	0	0	333	392	238	178	83	0	90	73
6cde45145eeb5fe7f963f923dd616183	130	44	38	439	200	134	36	401	65	0	402	60	63	107	141	33	0	93	37	128	276	199	85	131
315d4074d08b76393af2a090fa51621e	88	10	70	173	22	107	60	51	349	142	482	234	363	44	14	114	19	88	54	109	224	79	120	214
73fbe9b778b095aa07b5c8f37ed24094	200	10	248	106	216	45	472	104	0	0	215	0	352	10	614	182	80	0	0	22	64	10	119	144
e36700e661333648d5eb8035cb7e5093	596	22	1331	479	124	325	114	16	0	2	121	0	59	0	0	0	0	0	0	0	0	2	0	0
5cb3309566f4369a9bf8b437ff7e85f0	52	231	33	131	5	0	0	0	0	0	0	0	0	0	0	0	247	79	789	150	588	468	79	229
01cccc43d4a2379b7a874944e0abcd22	0	9	0	0	0	0	0	0	146	200	56	154	0	0	60	34	142	408	198	171	57	270	133	1032
9ae508667ab1da9ce7e5dc209c92ff06	93	40	418	48	287	37	129	150	53	22	97	50	137	17	145	36	47	66	137	163	50	215	38	565
0a54ec0615e29e26405160ad1452dbbd	0	327	117	0	442	305	154	357	102	76	306	218	233	0	0	43	0	0	35	0	136	30	44	79
7755db3dee7089273066aedb03bbf8df	991	0	451	247	43	0	29	351	4	0	814	0	0	0	0	4	0	0	0	0	0	0	0	0
271dc8fd9ef58e92994afc322c4808be	119	0	223	0	88	443	151	55	628	125	173	126	200	0	120	147	37	98	50	0	45	26	27	34
3ac84b6124eda7da52349f8a82ebe953	0	0	0	0	0	0	0	0	0	0	48	0	130	0	0	0	0	13	18	393	141	774	537	836
efac819a8e8e2a0bdac8c071eddff558	5	3	5	0	0	0	0	6	0	0	0	15	0	0	0	0	153	412	234	615	477	339	144	479
451c793d499ea13f6e76be75937541cf	57	39	27	59	70	93	30	139	333	146	183	191	120	0	65	109	59	138	344	106	100	178	101	184
541aebf40b914acc51ca95bcbf5f9d07	0	63	0	0	6	0	0	41	665	1028	558	461	6	0	6	0	6	0	7	5	0	0	0	0
5c9c1d93f695f0a51d298c9b67bf12a9	27	11	47	16	8	9	49	17	24	80	48	51	155	8	177	602	100	158	492	170	31	436	47	83
22b01a3688c70b585d88bef10be4fc41	0	0	0	0	0	0	31	18	993	10	222	5	1295	81	5	136	0	0	0	0	7	0	0	0
ae89217af612af6b9b82f185c3dd4879	118	0	201	425	186	112	96	57	401	162	182	394	180	0	101	0	0	0	93	0	51	0	0	0
ec4f30dcba847a8a604069a3bd845a6f	73	38	45	69	96	19	78	70	121	55	302	237	617	47	220	224	0	0	3	51	52	38	11	175
5fa5109dee4e1b9d60c5b5ba6bae18b9	110	136	700	199	275	155	285	136	56	59	127	89	53	0	175	18	0	0	0	13	0	0	0	10
6e5e4efdb0e74424cfca1671134c9047	0	0	0	0	0	0	0	0	0	0	0	0	0	0	2	0	61	86	181	159	380	4	476	1132
a340a25d6c1628f78f4c799e4958be93	22	131	37	20	18	27	17	48	372	554	36	652	21	366	22	16	0	0	27	0	0	20	11	24
8d2c369f49b3b611509e928f3ea53452	27	0	53	0	0	0	0	65	72	47	55	630	287	52	347	672	0	0	0	0	0	76	0	0
26d98efa38e835733f817b6900d10ed7	77	0	213	303	292	51	64	1005	34	0	21	21	0	20	29	13	39	23	21	19	25	42	38	31
cc2a8b750cb4cb560bf44c9b9381dd10	0	0	0	0	8	0	0	0	0	0	0	0	0	0	0	0	57	35	192	462	643	20	52	901
29d41f7724da8f39aa8dcdf8104add95	0	0	0	0	0	0	11	58	0	0	0	0	0	0	15	0	262	120	75	273	558	47	527	414
8e4e712a4551f0273f025e560f7576f3	9	0	9	0	0	0	0	10	68	208	70	68	96	0	0	1149	9	0	0	86	0	477	37	41
3edbd28880be18f8201cad60d32d3ae4	289	130	469	82	26	117	220	155	6	13	50	2	48	0	543	17	40	38	0	3	17	37	10	13
ea7d0f0309418a7d0de7cf311b6c1b9e	692	350	139	84	37	42	190	138	12	25	49	31	23	10	162	15	41	73	48	3	19	50	14	39
cdd07976a8984507bcca243c80c255ea	105	86	70	106	133	36	33	143	178	93	77	109	118	0	107	124	115	103	107	107	126	42	41	80
b1c049aeefb630fe2937b155523c6e97	4	0	0	0	0	0	0	6	0	0	0	0	606	0	702	876	0	5	0	3	5	2	10	0
7df0de1fc0962db165f1a87b79ed0af6	16	141	32	47	68	100	24	575	194	218	129	106	243	0	6	234	4	30	30	5	0	0	0	0
fb7eea4e87e6c63cd83d4963f392891b	0	0	0	0	0	0	0	0	0	0	0	0	0	0	0	0	0	122	0	41	309	0	1136	564
d1046f6363642028a00a52c29a57e454	239	25	1096	16	37	508	99	7	0	137	0	0	0	0	0	0	0	0	0	0	0	0	0	0
b71ac83a2088b78979ed24b7038f9c42	0	0	0	0	0	0	0	0	8	56	0	3	0	0	20	5	72	98	46	274	246	323	616	381
cbf8dafc9def7ebc98da8f059ed5c1c8	31	18	128	17	69	83	175	0	52	98	140	55	654	0	75	0	268	44	69	13	13	26	11	103
db5083fb7a9c2edf1956b52b73a8edda	90	0	172	24	0	0	43	416	151	0	359	711	15	21	72	63	0	0	0	0	0	0	0	0
a66ea243dbf66b74bf4a7bcd65987f8c	11	15	66	56	263	14	32	1505	36	22	39	12	11	28	12	10	0	0	0	0	0	0	0	0
2786a3936afe203732ef84ecfbf42f7b	61	0	318	0	530	645	481	59	0	0	0	0	6	3	0	9	0	3	0	0	0	2	0	0
ac216a190398d4afeace9da125053883	27	0	69	39	20	43	398	686	239	104	98	52	200	0	0	106	0	0	0	0	0	0	0	0
693e843219d5f82dbe23cae86c193033	5	27	0	0	0	0	5	15	130	103	147	94	47	5	142	101	56	216	92	131	176	139	161	283
71bb3dd7b229e5c82f0377f4953674a4	0	0	0	0	0	0	0	0	0	0	138	0	52	0	0	0	0	0	0	296	117	448	349	598
bd30d8524870466f1061e0e99151563a	224	201	478	199	71	57	23	58	102	39	213	115	123	13	39	22	0	0	0	0	0	0	0	10
a3dc95c4b04e432cf27c83729f707ea5	0	0	0	0	0	0	0	0	0	0	0	0	0	0	0	0	458	300	626	22	63	194	177	139
aaabe26cacdb611cc9d674d327eca13d	0	0	0	30	15	0	0	65	14	0	0	21	21	0	0	0	1662	41	49	0	14	14	0	0
16d7901f8a382d275770aa3141c6f33d	33	0	67	14	25	36	522	469	135	111	102	62	271	26	0	67	0	0	0	0	0	0	0	0
dec9ff733849ea6380afc80b5258ade1	184	29	231	597	164	307	229	192	0	0	0	0	0	0	0	0	0	0	0	0	0	0	0	0
19f07a678b0234bb245bc55ad29cfd42	0	0	0	0	0	0	0	0	0	67	0	5	0	0	7	5	72	122	74	190	224	312	489	355
1e9af93a45c36a3dccecf55e349654e0	60	118	79	15	2	39	196	5	273	356	0	219	232	8	64	142	0	2	0	3	0	23	0	0
9f22da56e873ade2c09013cae621e715	104	81	101	151	52	35	82	94	78	71	75	108	41	31	61	57	72	98	109	102	41	40	85	39
959b75f79b7491aceb1bb584a4b4111d	6	0	5	0	0	7	5	6	14	4	5	0	21	0	23	147	841	420	234	17	2	6	7	0
87677f60ffb73d4c0108421565ba3a13	71	45	92	183	0	0	0	0	179	89	106	234	0	0	0	0	62	90	183	102	0	108	98	121
ee8f7ff9f92442786844382a40c3fef7	155	10	97	48	34	48	137	49	50	106	161	76	26	18	0	68	44	254	40	66	72	23	67	112
a93c6a62a28b9ae3342f9050ea5c2b50	0	0	0	0	0	0	0	0	133	340	59	338	0	0	0	0	308	113	429	0	17	0	0	20
f7339355ca575f466f41fbd988afcbff	0	0	5	0	0	0	0	0	0	0	0	0	0	0	0	0	86	246	176	173	298	198	288	261
fe872d0c0612ccab14bd4589b3e93b56	105	37	418	100	6	189	58	12	115	0	270	0	378	0	0	35	0	0	0	0	0	0	0	0
5a800283d5784eded9bc28e4ef87d9f6	4	150	0	0	0	0	0	5	411	133	339	373	0	0	0	0	38	19	64	33	73	15	0	49
df8ca2692141028441f58603fb15dcd5	0	269	0	0	0	0	0	0	0	0	0	0	377	179	524	340	0	0	0	0	0	0	0	0
42e1410b4a85aa2653c73c824f4dfdf0	213	28	127	159	132	57	60	80	20	0	37	35	328	110	26	22	14	21	23	24	47	0	36	86
ca72066e63dc9b2552bf09c9c364896d	0	253	0	0	0	0	0	0	0	0	0	0	374	159	528	311	0	0	0	0	0	0	0	0
77387edee6efef41decba7408b890bb5	0	0	0	0	0	0	0	0	0	0	12	0	0	0	0	0	0	125	0	263	523	112	190	391
3ae926f992979c6e3566094518f39379	0	0	0	0	0	0	0	0	0	0	13	33	0	71	0	0	218	110	173	123	159	316	196	188
b7b8924f3ea452a34148120303263038	63	28	371	29	0	508	522	6	0	0	10	0	42	12	0	0	0	5	0	0	0	0	0	0
ae0febd5fd32c437a20823f6715de82b	120	0	54	6	51	0	964	0	0	0	19	0	66	0	0	136	0	0	0	0	34	0	0	132
b7392c1e12da53725b6e717f4981126d	8	15	15	35	3	3	44	0	301	182	93	56	189	59	90	61	54	81	61	51	60	35	28	43
19b0ba479b08d6bfdcb99497b0d71fcc	0	0	0	98	0	0	0	0	106	79	0	92	36	232	39	80	105	0	164	34	60	252	70	115
b5aa94fd3bd6f58c6f0b49de4a46beca	0	0	0	0	0	0	0	0	0	21	0	0	0	84	0	0	178	107	174	123	184	315	185	171
27c8a1da9c47447535160e1177fb6e58	165	13	142	46	136	24	89	66	134	44	74	31	18	0	101	20	73	76	100	65	28	14	54	28
52e5699c94de102da70ae27e4ce69996	0	24	0	0	0	0	0	0	312	204	216	134	159	95	258	11	0	0	0	108	0	0	11	0
ae92751ce0103cf1fe77dd7f219da00c	71	38	183	292	181	0	50	621	0	23	0	0	36	0	0	0	0	0	0	0	0	0	0	0
ed81ac923565777adbcd4c879ba434f8	0	0	0	0	0	0	0	0	0	0	0	0	66	0	89	80	52	283	91	118	157	122	159	266
46a2abc8d44991be1de815718a08eee3	34	0	20	53	67	142	36	34	59	47	124	174	37	28	32	76	41	91	110	38	0	86	61	86
262d9b1f51fd825b09659c4e1ce0b451	95	61	184	16	35	0	116	67	77	99	155	47	131	3	78	207	0	21	0	37	12	0	11	19
2ba17d8f657a99d7b5b06e3ff52d0cd2	0	0	37	0	0	0	346	507	168	77	96	0	153	0	0	68	0	0	0	0	0	0	0	0
e2460a512bae71d7569f16df86c985ba	0	0	0	0	0	0	0	0	45	331	316	209	31	39	63	125	0	36	182	0	36	35	0	0
13a9630ea29536b4792646216d11398d	78	14	35	5	17	0	187	122	0	78	0	33	311	0	2	31	40	309	28	0	15	89	18	21
e6f258747f9bf1b9a661fb64203a9a28	0	0	0	0	0	0	0	0	0	99	119	115	0	0	126	309	27	0	160	110	151	48	56	83
c131cda46f8601b749ded9d6b408970a	189	137	132	104	3	96	105	404	22	7	13	9	8	24	12	11	3	21	3	0	32	2	9	43
890cfca4529ba417aad2886cb0de5973	46	0	124	34	279	63	120	143	26	29	72	41	55	20	103	24	17	22	56	55	0	58	0	0
775f425f6507b0578bb71956fec635ee	142	136	137	8	36	243	518	20	0	0	0	0	0	0	3	135	0	0	0	0	0	0	0	0
d4c26bc1e38a8557992f8641ed1a2c8a	341	95	247	24	26	172	364	30	0	0	0	0	0	0	22	31	0	0	0	19	0	0	0	0
63e0f7a3d9ecd273956314a549270088	11	0	55	0	8	177	896	23	6	63	65	13	0	10	6	0	21	0	0	4	0	0	0	4
eef57a10e28f220832bdd9bf19ca3ff5	0	12	0	7	0	36	9	29	46	17	5	683	11	7	10	0	76	359	30	7	5	0	0	11
7e18f938369c8e9d048e1abff81c253b	179	0	839	0	0	47	260	27	0	0	0	0	0	0	0	0	0	0	0	0	0	0	0	0
00b8914f01b0c6a32672da52af712059	0	366	17	0	0	0	0	0	0	0	0	0	0	969	0	0	0	0	0	0	0	0	0	0
c224ee192f10d46d327e11fcf0e0425c	0	201	0	0	0	0	0	0	0	0	0	0	275	153	488	218	0	0	0	0	0	0	0	0
2bd9efc537f78c46be369a51f1a5ea4e	139	33	203	32	24	66	125	62	18	13	20	24	49	0	95	108	111	68	66	16	0	38	16	0
dfd4be1efcb81d8f3fcbfddd2d54ffb1	0	0	0	0	0	0	0	0	10	20	0	945	12	0	0	138	0	57	41	0	0	92	0	0
6958da4c979b96fb9628451ae32ce775	90	0	89	47	42	80	0	23	59	51	111	113	166	0	24	66	0	74	71	7	75	18	71	22
16e4b614f72ad99deac616670ff11797	0	0	31	9	8	0	0	40	73	57	44	161	166	10	128	151	13	58	182	99	0	56	6	0
c9f5d01f8ab219540bff7911f2eab924	0	0	0	0	0	18	0	7	108	129	99	208	113	0	115	18	22	157	17	27	17	94	126	11
8d4c73fc9277a090add2539a3c8a904c	0	188	0	0	11	0	11	10	86	14	69	37	157	0	233	416	0	11	7	0	0	0	4	31
d35113e5ac3b3e84fb7eb2c85fe770fe	60	0	90	96	86	34	33	13	40	17	50	150	98	16	121	58	50	52	18	65	50	15	0	60
9b5e74ce058568e9a37e58836acda388	0	0	0	0	0	0	0	627	254	0	201	100	0	0	0	84	0	0	0	0	0	0	0	0
0f9a569532700038888105cd6353824c	204	0	177	0	0	884	0	0	0	0	0	0	0	0	0	0	0	0	0	0	0	0	0	0
edc8ab3009a07d3f58561210564aa3b6	0	0	0	0	0	0	0	0	69	8	0	856	0	0	0	330	0	0	0	0	0	0	0	0
b1665a4761e71bd776af5fab3b1c330f	0	0	0	0	0	0	0	0	139	251	289	572	0	0	0	0	0	0	0	0	0	0	0	0
777dd68b606758ba4b8810d87ed434e0	0	0	0	0	0	0	11	0	26	81	0	112	202	0	413	378	13	0	0	0	0	14	0	0
c19b805fc08efbefbec543732e9d9297	116	40	192	0	62	90	71	60	37	0	52	48	54	17	0	72	60	46	0	111	37	0	0	80
3d4f69de2a7935d38fb8a3d83c11c2d3	0	0	196	102	68	0	56	63	412	188	70	0	0	0	0	0	0	0	0	0	0	0	0	88
c32f51730be4874253613642f477e30f	0	0	0	0	0	0	0	0	0	0	0	0	0	0	0	0	136	160	74	132	192	184	238	122
31ce870a7050b39e0f50f624bab0ff43	26	107	52	220	44	33	24	93	91	52	86	82	60	36	51	65	0	0	14	0	0	12	14	63
f91c39ff623905a07b468343960e234b	5	818	13	68	30	0	4	264	0	8	3	6	0	0	4	0	0	0	0	0	0	0	0	0
83b4889a726af2ebb473109b381d6c6a	0	16	0	0	0	0	0	0	0	0	0	0	604	0	169	414	0	0	0	0	0	0	0	0
742756da70d2208ce5bf0c09dd7f4b8b	34	0	44	13	0	10	168	43	89	0	173	14	148	61	333	72	0	0	0	0	0	0	0	0
8965dfcc743c390fe83297b0f2fbcecf	0	0	0	0	0	0	0	0	0	181	169	0	499	0	0	0	0	204	0	81	0	0	24	42
0cabf12987b99acf478b1975b0311dd2	0	0	0	0	0	0	0	0	177	146	85	127	93	34	66	429	0	0	0	40	0	0	0	0
2c0c02a8e8f334a347793d7098401d87	21	0	48	0	14	0	561	10	78	13	260	73	59	0	0	47	0	0	0	0	0	0	0	0
9572dfcfec4a34e38d8e382b8f17e227	0	0	0	45	0	0	0	0	97	82	0	75	0	204	0	74	96	0	106	0	59	193	65	81
ffcf791ac7fc2e278c21da4662ca1bbd	0	279	0	2	0	0	0	3	0	15	21	6	3	102	3	7	37	51	89	147	162	67	69	113
d7c0b1f7659db54f8aeceb0b0305fb5f	0	0	0	0	0	0	0	0	156	156	81	104	104	23	55	463	0	0	0	34	0	0	0	0
b282a9a7325ea30456b18914fc3b4126	0	0	0	0	0	0	0	0	0	8	9	23	0	81	0	0	148	81	163	70	100	223	130	133
0f539e3a771d11aaca3b3264f9e6a50d	216	0	139	0	0	813	0	0	0	0	0	0	0	0	0	0	0	0	0	0	0	0	0	0
2a099c7258cbc30ae8c05a42bbfab941	57	0	175	88	120	10	16	377	25	15	62	17	36	86	30	40	0	10	0	0	0	0	0	0
6b6effce495d96d3fbc097feb46665d8	0	0	0	0	0	0	0	0	0	0	0	0	342	126	465	225	0	0	0	0	0	0	0	0
39977c54fe9091fa02816cbbd116cc15	0	0	0	0	0	0	685	0	0	163	0	268	0	0	0	0	0	0	0	0	0	0	37	0
5455e940f24acd9b073cbd356f5e33be	8	7	0	0	0	9	43	0	27	190	84	222	92	14	123	311	0	0	0	12	0	0	0	0
a313beb501e5a1dfd95be4255d50fc5b	198	0	70	32	0	94	738	0	0	0	0	0	0	0	0	0	0	0	0	0	0	0	0	0
75705cad2a82832413efb70bf09f0a9e	30	0	23	8	0	22	20	27	48	95	208	309	98	18	0	92	31	32	0	0	0	68	0	0
2a22ea27e5cfe842f2affe4dd132468b	7	0	81	0	0	371	663	0	0	0	0	0	0	0	0	0	0	0	0	0	0	0	0	0
503e4512cf8f4dbf0544f5330aced478	0	0	0	0	0	0	0	0	0	0	0	13	0	0	0	127	234	452	155	0	47	0	42	49
9aa07db297cb6d379dab879fbb06c78d	0	0	0	0	0	0	0	0	0	2	0	0	0	0	0	0	108	91	76	173	128	152	241	145
4354ecbb58ca2c0094483a7568012920	0	0	0	0	0	0	0	0	170	162	75	115	85	23	67	387	0	28	0	0	0	0	0	0
97dfb71585624e3236e7072b099b19a1	9	5	82	51	503	31	209	216	0	0	0	0	0	0	0	0	0	0	0	0	0	0	0	0
43cbd15a9fc18d3e5b1ba8e37d48a470	160	0	111	115	25	0	26	13	0	0	0	0	48	162	77	29	33	26	13	38	34	68	68	59
417ee6799f70056ac9e353e91167e391	193	0	93	14	0	156	358	44	0	0	47	0	16	0	0	181	0	0	0	0	0	0	0	0
60fdaa9117248933dd4aeb24d615df1a	276	68	201	158	172	21	150	45	0	0	0	0	0	0	0	0	0	0	0	0	0	0	0	0
2eaccb9a9987e4b5dc8076fd09958367	0	0	34	75	20	239	185	338	70	14	38	0	33	0	34	4	0	0	0	0	0	0	0	0
700859d9cf7df41d64c35d4e627b2076	33	0	0	61	42	85	13	41	0	41	102	127	39	16	38	99	33	45	87	53	0	37	45	37
15138a12ec90599ddd0d89b1d46f247d	0	0	0	0	0	0	0	0	63	77	37	43	0	0	0	0	36	180	47	58	0	95	48	390
ca972331b64ef36b26f389f50a6e8838	37	0	34	55	29	28	11	23	86	76	96	79	104	25	38	47	86	30	54	20	34	31	21	18
7d7888f4554ec0ebac67a232e1800626	0	0	47	0	0	0	363	76	151	0	50	71	88	0	71	127	0	0	0	0	0	12	0	0
a7bb9d3e704bace831c4a2ab7591630d	0	0	0	0	0	0	0	0	0	0	0	0	0	0	17	0	11	58	80	45	0	0	845	0
535dd330cb027281434bf6332b7d93c7	0	0	0	0	0	0	0	0	0	181	164	0	468	0	0	0	0	166	0	62	0	0	0	0
3839322397d6d32da3537733b7c95054	92	207	204	0	34	32	467	0	0	0	0	0	0	0	0	0	0	0	0	0	0	0	0	0
a417cc2f0660a5f6fd2d43c2142e1bb1	37	22	63	0	30	38	82	42	55	43	144	83	40	26	122	151	18	0	0	23	0	0	0	0
5e09343b7991a4bb11a5cffbf6120cbd	64	13	30	174	12	50	21	78	136	63	154	17	54	65	67	19	0	0	0	0	0	0	0	0
68be6035ac6ad5638aa738a13f6042dc	0	40	100	0	0	0	64	257	47	0	83	71	237	0	0	111	0	0	0	0	0	0	0	0
916344262b02db933329bd4f734c7f8a	50	0	46	63	5	96	287	5	17	0	17	0	23	0	246	0	58	19	4	17	13	6	11	16
7dc1022d83246913fb10ffa4f29a0f66	0	0	31	0	116	22	11	684	27	0	28	0	22	44	0	9	0	0	0	0	0	0	0	0
df2f0b2799aea3a281b29653c214782e	0	0	0	0	0	2	0	0	0	0	0	0	0	61	0	0	93	66	113	92	99	207	129	125
f436d2c484d1594065026f607af2f5e1	66	18	30	26	28	23	0	32	70	68	44	59	44	7	41	57	21	72	47	67	38	39	29	51
bf4cad7782422a28944bbd2fda9c0a74	21	14	14	0	0	6	93	3	0	0	7	290	297	0	0	224	0	0	0	0	0	0	0	0
a3e5ed4f236ccc0603c2f0bb49cf6883	27	28	21	32	29	26	28	32	46	44	45	49	57	47	49	20	48	58	51	49	41	35	47	53
29ebadd4248596250d19650aae3248bd	30	6	11	11	10	0	0	0	80	101	64	108	84	56	66	97	0	24	60	51	17	64	0	20
5aa29ce483461bb3779a80083e4b4862	0	46	0	0	0	0	3	0	127	301	93	71	0	0	0	0	0	0	0	0	0	304	3	0
d931324af108e8f92aa366db959989ac	3	0	13	43	299	123	401	18	7	9	0	0	7	2	9	0	0	8	0	0	0	0	0	0
2c712185aa1393c5337effc878d40775	27	29	72	23	197	0	0	18	11	0	55	0	408	17	4	59	0	0	0	0	0	0	0	0
c1239ecee106aea699b8a2f36c2ff118	23	0	27	0	60	156	26	15	94	79	0	69	0	84	0	42	68	41	33	0	0	67	0	32
2257d58ebb22a4168da71744993d1ce9	83	65	84	66	61	36	57	41	9	0	13	0	0	7	0	51	38	55	85	41	54	36	31	0
3ca53903eabce6ddb11f1a8b8e99c40b	0	0	0	0	73	49	23	33	93	79	48	0	0	0	99	268	0	0	0	0	109	0	0	31
6a32dd55c27379badfc5160c3230a397	21	23	18	27	23	9	9	43	26	40	21	16	48	3	0	7	35	92	154	40	79	59	72	39
df6fc4b4a8026b83b2c276f332fd50cf	0	36	0	0	0	0	0	0	232	221	239	174	0	0	0	0	0	0	0	0	0	0	0	0
5b0001616921bcf8a9a38a6343749c2d	0	0	0	0	0	0	0	0	0	19	13	26	0	26	0	0	181	132	104	74	106	62	90	68
620d9972b8f99e8ca94183e2023fb7b8	12	0	0	0	0	0	0	0	0	0	0	0	0	0	0	0	111	27	29	98	203	16	219	185
24da6c3b4969ea2a396f3d97bd0798dd	0	0	0	0	0	0	0	0	208	338	204	144	0	0	0	0	0	0	0	0	0	0	0	0
82b31d49fe2e9a132b2587e9b7ab4495	105	16	159	163	52	7	0	6	107	143	71	61	0	0	0	0	0	0	0	0	0	0	0	0
67e2639e02c35871acb1abc2406546c9	46	7	14	17	18	89	21	32	60	69	21	59	53	33	26	295	11	0	0	0	0	7	6	3
5b43bc112ddeb3c95fa0510ce9d93053	72	325	56	0	14	93	132	8	0	0	0	0	41	0	0	133	13	0	0	0	0	0	0	0
9491d7814f11ed3be8610b9689d86e9b	0	0	0	0	0	0	0	0	0	0	0	0	0	0	0	0	200	156	173	103	64	64	79	36
9c5fa634f3f9d3e265d7bdda256d3bde	0	0	0	0	0	0	0	0	0	0	0	0	0	0	0	0	0	0	49	97	159	242	111	216
408499f4421b1d5232292f4eacc2f344	130	0	313	100	25	194	86	17	0	0	0	0	0	0	0	0	0	0	0	0	0	0	0	0
f27aa987d85bb2adc1a28169d06c4f67	47	30	31	43	43	6	22	55	130	36	22	42	33	0	21	24	40	42	48	60	30	14	15	29
b160bdc9eeadfb9a1601989ef548321d	38	0	172	14	34	0	115	14	134	7	10	0	122	67	0	33	5	83	0	0	0	0	12	0
9f4b1a98586858941b548cff7d86fa68	0	0	0	0	0	0	0	0	0	8	0	0	0	0	0	0	13	63	21	130	258	56	86	210
9335496a81394cb8c9c9f636dfed12db	0	0	0	0	0	0	0	0	0	0	0	0	0	0	0	0	0	59	0	126	294	60	97	206
91a5018f4658bc8f824f4f01c001f5ca	79	8	335	8	6	13	99	119	0	17	0	0	23	0	0	27	30	51	0	0	0	3	8	0
65822bbee514ae6e872951e978573558	26	20	73	0	0	23	135	46	38	36	144	61	40	0	62	67	0	20	0	0	0	0	0	28
12ef8a83dbfd7b3cdfc98098ac5abd6a	0	78	0	0	0	0	0	0	0	44	0	105	260	18	57	53	0	0	0	31	79	0	18	67
a9dbeca547e6c50c35ca26b0c325d2ec	0	0	28	15	0	0	0	0	163	35	41	34	0	0	0	0	55	58	70	25	30	135	23	97
0646635efc58476d5f617ce80bf1509b	49	0	25	16	43	0	54	138	40	19	62	3	37	5	42	27	72	14	43	7	7	55	17	22
aba1a7be70e666aa95fe691f23766a1d	41	19	130	40	56	148	247	33	0	0	76	0	0	0	0	0	0	0	0	0	0	0	0	0
e06fb82230285ff88fafd691bd276990	233	0	494	0	0	0	0	0	0	0	0	0	0	0	0	0	10	0	0	29	0	0	22	0
891d35abe4e6aa48cac8068acdfa1944	10	47	64	40	57	10	6	227	30	26	43	32	23	29	26	32	7	4	13	28	7	11	0	9
9eba3bc6f1fd5787a5f5dfd7bb7f9b93	0	81	9	17	0	0	0	0	0	392	26	0	176	0	0	17	8	0	0	34	0	0	6	14
dc65ef31a6047ad982d02bd02c507bd1	86	4	85	233	58	122	121	60	0	0	0	0	0	0	0	4	0	0	0	0	0	0	0	0
a7aa4a9c9a987e46d3f0330457f15693	0	0	0	0	68	0	28	175	191	100	0	0	0	0	0	0	42	37	49	0	37	0	41	0
d7ec9525b96c766f8e21866267d70513	0	67	106	13	0	148	125	0	0	0	0	0	0	0	0	0	0	11	272	0	0	0	14	0
aa9bce70db129cd2501fa7a864187b71	0	0	0	0	0	0	0	0	32	104	48	43	0	0	0	0	141	185	85	0	41	4	41	32
6e15716d625ecd732b47ac0f42045350	11	0	0	0	0	46	677	20	0	0	0	0	0	0	0	0	0	0	0	0	0	0	0	0
052d94a71057130570670dd6199da86f	0	0	0	0	0	0	0	0	0	8	0	19	0	0	0	0	158	109	61	72	100	72	78	76
07b44309a3f0539221540c90081c0326	0	0	60	83	128	64	0	0	58	0	0	74	0	0	0	0	67	33	83	0	0	0	27	72
0fdce3dc2b24673cb8ed0c3746d6d07e	0	0	0	0	0	0	0	0	0	5	0	23	0	15	0	0	131	86	90	82	106	83	65	62
b5191928d128bcb3545005eb5a5e5ba6	0	0	0	0	0	0	8	736	0	0	0	0	0	0	0	0	0	0	0	0	0	0	0	0
504d734fc3eb4b39bfcb335178c09cb2	0	0	0	0	0	0	0	0	0	0	0	0	0	0	0	0	171	131	442	0	0	0	0	0
f5f39e65d929be1bc6e98dd4720cc2e4	0	0	0	0	0	0	0	0	0	12	0	22	0	0	0	0	83	125	171	58	77	55	61	78
ca512d9ff97b63b739658a85013da70f	0	0	0	99	81	42	0	0	0	42	0	0	0	85	0	50	43	0	51	32	40	113	0	62
75dbda533134150413e93306ebe0a067	26	183	62	44	10	0	0	357	29	0	0	0	0	0	0	0	27	0	0	0	0	0	0	0
5b0e2681f72cb50c9ee6a4d4bf258ad2	0	0	0	0	0	0	712	0	25	0	0	0	0	0	0	0	0	0	0	0	0	0	0	0
4b703e2f5d91f7682dbfaa9f1ef57914	0	0	0	4	131	200	15	19	34	21	48	110	0	0	0	0	35	24	40	0	20	9	0	17
5d6cf99d6e9ec1c04ee89a2b95d0c3a4	0	0	0	0	0	0	0	448	134	0	69	28	0	0	0	43	0	0	0	0	0	0	0	0
614aa0c41be8ee8054cca3554772a2d2	0	0	0	33	15	0	0	0	134	0	35	58	0	0	0	0	51	75	59	14	55	112	0	80
bf1a08d3c50c290f038d68546e93cd34	0	0	0	0	0	0	0	0	46	56	0	151	0	0	0	0	115	32	316	0	0	0	0	0
aa279c1008b2c378d3bc0ed92f90da65	0	49	32	42	28	36	35	56	0	37	25	29	22	38	21	35	0	31	45	44	33	21	24	26
fe7328e2412c7098575d951097b9bc41	34	0	27	49	7	9	0	45	0	5	24	104	213	0	9	108	33	13	0	9	7	11	0	0
7c54f7733c39d894910fec579a62088a	0	0	0	0	31	0	54	0	28	84	117	26	0	0	0	0	221	46	47	0	0	32	0	20
1d6b47c9b2643dd75ceb92cc17656ee6	49	9	79	31	22	0	160	339	4	0	3	0	5	0	0	0	0	0	0	0	0	0	0	0
33b8f90dd8643d87b17a70b5cb23f125	0	0	0	0	0	0	0	0	0	0	0	0	0	0	0	0	0	0	40	73	146	203	70	168
560b56c6e51d99e4f56f66970c0fd91b	0	0	0	0	0	0	0	0	0	2	0	0	0	0	0	0	48	101	29	82	76	130	130	101
996990e8847c6166ee77f8f41dc08c40	0	39	0	0	0	0	315	33	0	89	0	0	180	42	0	0	0	0	0	0	0	0	0	0
2764417f28c9224ea2e104b995718717	0	0	0	0	0	0	0	0	0	0	0	109	195	0	0	41	0	0	0	71	100	80	0	102
7fcd6eac3925dbc48d1fe6014442557f	36	30	35	10	0	39	143	29	0	44	41	0	160	0	101	29	0	0	0	0	0	0	0	0
6d4b57fdc66733600bf40813dfe81303	79	0	505	0	0	0	30	7	24	0	23	0	12	0	0	0	0	0	7	0	0	0	0	0
47073f7308f554de4c2e384088b65190	0	0	15	0	71	67	0	22	105	55	0	97	43	0	0	0	75	0	72	0	35	0	27	0
62fe77e96573a0d08f46edd1602ee4a3	40	49	367	60	56	25	9	20	0	0	3	0	15	10	0	9	0	0	0	15	3	0	0	0
16a11c0cd04ac1bbb1d21d68e78822dc	0	158	34	0	0	92	334	0	7	0	0	0	55	0	0	0	0	0	0	0	0	0	0	0
3715b875f050bab5798f92cacabd4829	68	0	117	14	41	75	232	0	0	0	0	0	19	0	0	0	17	46	48	0	0	0	0	0
dabad2c7247867d3790b71e9dc1fd765	30	5	72	5	28	41	133	56	10	18	26	13	16	0	19	8	22	91	17	29	8	10	6	13
7466a937df6d1ebca43af6fc591da892	63	0	68	0	25	0	0	78	40	0	33	0	64	51	0	133	0	74	13	8	0	0	11	14
c680142fb0bdecd0c46007491ad96fde	0	0	10	2	0	3	24	0	204	0	49	0	347	0	31	4	0	0	0	0	0	0	0	0
3a5bc18a9562ae184c227e0d1950a006	0	0	0	0	16	0	0	0	51	32	36	35	98	0	116	247	0	0	0	0	11	0	0	31
b3a7d4f5a4626db605caba9aae290449	73	5	257	32	167	47	62	28	0	0	0	0	0	0	0	0	0	0	0	0	0	0	0	0
6f602a19d82c8cd75af44fd809e32065	0	0	25	0	0	0	0	0	0	23	93	95	186	0	103	56	0	0	0	0	0	0	0	86
8f09b507d48a27f49899ebae48822e2f	0	0	0	0	0	0	0	0	0	0	0	0	0	0	0	0	76	115	93	109	47	71	104	50
321c2bc0277ba5617d68b6bfd0c0e80e	61	0	52	0	0	0	78	38	69	126	63	19	0	0	0	0	12	24	0	10	34	31	8	23
8aa9a9e20612a15e198f04630c84be24	0	0	0	0	30	0	25	196	45	38	44	35	46	39	30	47	0	0	21	0	0	0	0	51
3d605a0ef341d745958b7ffc972b4af1	38	0	57	19	0	34	62	62	113	27	0	0	0	0	104	121	8	0	0	0	0	0	0	0
7f6a2623eeb01dc2c9e67e73723381b4	55	0	15	125	0	62	22	0	0	36	27	69	12	0	16	0	79	34	17	0	0	30	18	28
4104a74b6f26b2c182ee088a21712ff2	0	0	0	0	0	0	0	0	4	0	5	15	0	0	0	0	120	184	36	37	65	76	73	28
1c355a47036cbd52e77efa1e71168854	0	0	0	0	0	0	0	0	0	0	0	0	0	0	0	0	0	0	0	0	224	236	23	156
de7a47eca1f44e94cc013a5df91e44c3	8	14	10	11	6	7	3	47	0	8	6	4	0	0	0	17	25	12	92	52	59	104	104	43
0f6d46c70548d4ce709802b6e3162f6f	15	35	17	11	8	10	5	29	180	20	9	29	24	198	5	27	2	0	0	0	4	0	0	0
484e7aa18f84f8e89bdc80a3e9a294ca	0	0	0	0	0	0	0	0	0	42	92	176	0	0	0	92	0	39	0	46	0	44	46	48
898ff8589020a0cf6f8d4b98c7e08481	0	4	0	0	0	0	3	10	6	4	0	2	30	0	116	0	12	37	80	52	51	6	59	152
a78c90b77b8da7e25b2933c55c3ddc6b	0	10	0	0	0	0	37	45	171	97	17	52	0	0	0	13	0	0	0	0	0	142	10	27
d7bb1ac5656606763df63c740e9a66f9	590	0	0	0	0	0	0	6	2	5	4	2	0	0	0	0	0	0	0	0	0	10	0	0
e9616da2db8438a4449b605d41bbe6d2	32	14	60	0	11	0	214	54	8	0	83	0	28	33	46	34	0	0	0	0	0	0	0	0
22d8f75d97470c2e44b5aa6de2048a5d	24	0	0	30	63	35	0	0	16	33	27	59	87	0	45	45	16	31	0	33	17	55	0	0
4634f240657a557b6f6b85a23c83053b	0	0	0	0	0	0	0	0	104	59	31	0	0	0	0	0	35	79	62	18	0	108	46	72
31795f798ef50fa8316c8168bd165d09	0	603	0	0	0	0	0	0	0	0	0	0	7	0	0	0	0	0	0	0	0	0	0	0
f6a411b7c5c7c2f815c72142e161850a	0	0	0	0	0	0	0	0	0	0	0	89	257	0	36	42	0	0	0	0	58	0	47	73
95b71f81133a5f0b46d9658ec5c2c997	22	27	110	46	47	7	29	61	29	15	20	23	27	22	28	79	0	0	0	0	0	0	0	5
905626bb5c5392d3d185ef1c72379baa	0	48	10	0	0	0	71	0	61	10	104	62	43	0	171	14	0	0	0	0	0	0	0	0
fa665d92a18b9137354fedd6bc26d3dd	15	0	101	0	8	12	136	25	53	68	52	57	30	0	20	16	0	0	0	0	0	0	0	0
cfb755cff4a4930d65a2f304395f8c6f	66	57	64	72	70	48	41	0	14	11	8	16	17	16	19	61	0	0	0	0	0	0	0	12
213a91ae284fa20748f0ba693b58d416	16	0	0	0	0	0	0	0	96	22	36	35	0	0	0	0	40	40	35	19	29	119	25	80
f9b9dea06a99e887a2ed60e81a310e94	69	0	59	0	0	15	84	0	46	0	0	77	0	25	86	63	33	0	0	25	0	0	0	0
0970d6724c242dbd161738563bb36fb4	0	0	0	5	106	153	16	16	28	0	43	91	0	0	0	0	28	0	31	14	26	8	0	16
f591209e26d27536bac8dd1c1528725d	39	79	112	109	18	22	43	154	0	0	0	0	0	0	0	0	0	0	0	0	0	0	0	0
e69ebea078f9346ad9556069312fe524	48	0	286	42	63	0	0	60	0	0	3	0	0	0	0	0	0	0	0	0	39	0	34	0
bb8825653878f9113f95919df8165760	0	0	0	0	0	0	0	5	0	0	0	0	0	0	0	0	0	0	0	51	161	30	279	46
9bbd264c9042fffbb9c2988d60739815	0	0	0	0	0	0	0	0	0	564	0	0	0	0	0	0	0	0	0	0	0	0	0	0
697b13b43d51273aea414c9d7d2037ea	0	0	11	0	0	0	77	220	0	46	7	0	0	0	0	0	27	18	157	0	0	0	0	0
88c28ef5a9d7cf0be023916e17c78ef5	0	0	0	0	0	0	0	0	0	0	0	0	0	0	0	0	0	0	0	108	165	58	146	84
5556388c13ce3c501de4589d7779702c	0	0	0	0	0	0	0	0	0	11	0	0	0	9	22	30	125	267	95	0	0	0	0	0
c933c939a41ae7479c131a84400c1992	0	558	0	0	0	0	0	0	0	0	0	0	0	0	0	0	0	0	0	0	0	0	0	0
eb2d3d6cf2ce45924ad25c5d26970974	5	16	9	8	13	10	17	32	25	19	27	25	26	13	5	11	34	36	40	38	58	36	26	26
6e7078fe87c9fd8aa5bb04a2ded8887d	0	0	0	0	0	69	379	0	0	0	0	0	0	0	105	0	0	0	0	0	0	0	0	0
24e597c64eeb24210cdd115b338619c8	150	0	169	0	0	48	0	57	0	0	0	0	0	5	97	0	0	25	0	0	0	0	0	0
b3f93536b458911feeb2b9c797854b7e	39	0	66	77	38	96	12	0	59	0	0	53	0	0	0	0	0	26	85	0	0	0	0	0
87640af3669d49aae1ab59befbb99573	8	490	0	0	0	0	0	26	0	14	9	0	0	0	0	0	0	0	0	0	0	0	0	0
128befc7e9c15a7d5348dbd93b173e91	0	0	0	0	0	0	0	0	0	16	5	15	0	0	0	0	74	74	128	50	65	33	42	42
c307d3cd7747ad03737f523b5ede8d90	0	0	7	0	22	171	38	7	45	12	41	59	0	0	13	0	47	0	11	19	24	0	12	15
1847470f9dd1f5dc0b402a6215147d07	62	0	47	148	0	0	0	0	70	0	0	142	0	0	45	0	0	0	0	0	0	0	28	0
6226b03df8099ea48fa07eadece22ad1	29	17	97	13	17	18	110	93	0	19	48	6	18	0	16	22	3	0	7	0	0	8	0	0
f9512c23f88a786065e56a87f635ab52	0	58	36	0	0	0	0	0	21	76	240	10	73	4	4	18	0	0	0	0	0	0	0	0
562549524fe39ee69c0e7327fa58ed3c	28	7	100	18	9	18	186	66	0	0	51	0	0	9	11	33	0	0	0	0	0	0	0	0
e45393e048b6b058d0d1e1e848d6616a	0	0	0	0	0	0	0	0	0	22	0	12	0	27	40	0	89	0	57	43	51	64	79	51
76a1d8d684798d8a500acafd60e75ad9	0	0	33	0	138	134	0	0	0	15	46	83	0	0	0	0	37	16	31	0	0	0	0	0
b4567db7e8d6f6310d85088d319fcffb	0	0	0	27	0	0	0	0	68	29	27	73	0	29	0	19	57	0	33	0	69	36	26	38
a331bcc59d8ceda91071ec60138efeb5	0	0	0	0	0	0	0	0	0	0	0	23	0	16	0	0	90	73	49	51	59	51	63	55
aee0040f957c891a609b619ddf6dd608	27	0	0	0	0	31	0	0	40	0	67	41	0	0	196	76	36	11	0	0	0	0	0	0
8fd6158e93363ec932f4d9f66ab0e5d6	0	0	0	0	0	10	334	0	135	0	0	3	41	0	0	0	0	0	0	0	0	0	0	0
6aa09df1f776fc561b3858aa72921b83	0	28	38	40	0	0	28	0	32	42	47	54	76	0	0	0	51	51	32	0	0	0	0	0
3bd6b8d0b5a7e12ca39e20a56bc2f22d	0	0	27	0	0	0	23	0	0	0	34	66	101	0	39	38	46	42	23	0	34	0	46	0
bf75824fdb5b0d7db06d3ab737a4a51b	0	0	0	0	0	0	0	0	27	0	0	0	0	33	40	4	56	32	41	25	52	86	51	72
bc657d20356afe438f51e0afcd7a668e	20	19	107	14	29	0	138	0	0	0	13	12	23	0	0	0	0	59	76	0	0	0	6	0
cc0aef76818a7785738d45111edd77be	61	34	26	27	0	13	16	0	45	40	16	25	0	14	23	0	49	39	26	26	0	15	20	0
86c391136712b9d9723116591e35ed33	0	0	0	0	0	0	0	0	0	0	0	0	0	0	0	0	3	0	2	41	156	23	251	39
20166f6f420b30bfbbd22196df1a6d45	0	0	0	0	0	0	0	0	0	0	0	19	0	0	0	0	96	29	31	66	73	16	126	57
4acf28ad45b0030b602049eb1cab7db3	59	182	112	0	0	104	55	0	0	0	0	0	0	0	0	0	0	0	0	0	0	0	0	0
253a43f1a22eeb0323e36221a89ac6f7	4	0	14	0	0	0	0	0	10	336	0	81	39	0	0	20	0	0	0	0	0	0	0	0
634f20bace9596ebabb219628bc80f31	0	0	0	0	0	0	0	0	0	0	0	0	0	366	0	0	0	0	2	14	20	27	11	64
788b3f6fce8d03f3d2db41b588f52b58	0	0	0	0	0	0	0	0	0	0	0	0	0	0	0	0	0	0	0	63	175	78	118	63
e4d51ea82803a4290df7a6b8d8824fae	0	0	0	0	0	0	30	0	0	0	0	40	84	0	220	97	23	0	0	0	0	0	0	0
960a4c1c782333cb270a747d4eda2fee	0	0	0	0	0	0	0	0	3	6	0	9	0	9	0	0	102	123	18	49	46	53	56	20
e043eb1a95cbec08c8c713a7c465c929	14	0	63	0	0	235	167	14	0	0	0	0	0	0	0	0	0	0	0	0	0	0	0	0
2f63f9f0dcf41cee937d88fd947426b1	28	3	32	9	0	20	98	66	14	14	69	20	21	0	0	20	0	0	54	0	0	18	0	5
f6c0191dd254cf759f92880b9f581361	8	0	23	65	73	16	0	0	240	50	0	7	0	0	0	0	0	3	0	6	0	0	0	0
337b4e7664d17686d7d4700807b2d66f	0	488	3	0	0	0	0	0	0	0	0	0	0	0	0	0	0	0	0	0	0	0	0	0
90c6c3662fbfd78f718ab4834eb4f879	0	0	0	0	0	0	0	0	0	10	0	13	0	24	0	0	57	43	47	49	43	85	57	56
52dee2a6dfdde922221e7ec6481a75f9	0	0	0	0	0	0	0	0	0	13	0	0	0	55	0	0	50	49	31	61	27	72	65	59
e586ee197e3476ab1c78c9cc0712b079	0	0	0	0	0	0	0	0	0	50	44	0	0	0	0	0	86	0	95	66	0	69	68	0
30f0b51d595b37f3570f646c33e851c0	0	0	0	0	0	0	0	0	0	47	43	44	0	0	39	103	0	0	65	49	47	0	16	23
f597837e32f63a74ab86222ed6cadd62	118	51	164	74	10	18	40	0	0	0	0	0	0	0	0	0	0	0	0	0	0	0	0	0
5c2237126ec7183a15dfc2151e803278	34	12	199	41	61	0	33	0	7	0	0	8	21	0	16	0	6	9	0	0	0	0	0	26
de0d5faf8c6f90752d739f4446715e17	0	0	0	0	0	0	0	0	57	0	61	36	61	0	47	36	71	0	40	0	24	0	37	0
0e6ada3f7a8b803d39f891c819b3f207	0	0	0	0	0	0	0	0	0	0	0	0	0	0	0	0	96	72	104	60	26	51	33	28
65d9a20cf74df5de24068222d1c2c537	82	0	99	0	0	20	178	46	0	0	27	0	9	0	0	0	0	0	0	8	0	0	0	0
7cb38be8409f768739e9f624759a8d09	0	0	0	19	0	0	0	25	25	69	24	70	68	100	0	69	0	0	0	0	0	0	0	0
6beda361362fce56f2b64047a51ed8f2	0	0	3	0	0	0	0	0	0	0	0	0	0	0	0	0	0	361	2	14	0	26	62	0
7cbb77f56ac4a9a827041276105a8024	16	8	34	21	0	11	0	0	14	16	17	4	0	5	0	26	15	37	91	0	47	34	70	0
abb43ccc8496d3ac428adaf3d8077630	0	0	0	0	0	0	0	0	0	0	0	0	0	0	0	0	0	0	0	68	169	43	110	71
bec03f25d90b3e29fd277c3355032b45	11	0	0	0	6	14	10	0	18	36	11	18	13	22	13	0	20	201	9	0	6	45	0	4
2c0662974c863eab9d69f578140842a7	0	0	0	0	0	0	0	0	0	0	0	0	0	0	0	0	64	38	117	40	85	0	70	42
f159227d83c490f744685a5aa070f003	0	0	10	0	50	67	20	52	4	5	6	0	41	0	0	0	0	0	0	95	18	30	15	42
b7695595471d5e9c2a89e76763ea11fc	0	31	0	0	0	0	0	0	95	125	120	84	0	0	0	0	0	0	0	0	0	0	0	0
9dbb29468a5395a903f0dd1b4105e500	0	29	43	0	0	22	196	29	41	0	47	0	0	0	0	0	0	0	0	10	0	0	15	22
35138246927c5012501f94b87694eeb3	0	0	0	0	0	0	7	8	34	0	31	0	68	0	98	208	0	0	0	0	0	0	0	0
e919228bfbeb8018d9ecde2a0c74b22e	0	0	48	0	0	13	36	0	49	71	17	37	62	0	65	16	0	0	0	0	19	0	0	16
904f25e86ce42d3634f43cd6da5b62c8	0	0	0	0	0	0	0	0	28	17	7	0	20	0	37	0	63	32	18	52	63	29	47	36
b610e211bfe932d83974093bb09a4354	0	0	0	0	0	0	0	0	0	78	50	89	0	0	0	0	0	0	79	45	44	64	0	0
a44693e7e249f1614a03c374b3421efe	6	0	0	10	49	101	0	9	25	20	0	0	16	0	19	0	41	16	35	0	38	46	17	0
b55d0057c8282a9b57584de1d8251e31	39	0	79	0	130	0	86	58	0	0	0	0	0	0	55	0	0	0	0	0	0	0	0	0
ca8ba267a9e781a156421127796cc4ea	0	0	0	0	0	0	0	0	0	0	0	0	0	0	0	0	6	80	46	91	76	45	30	73
f6869267e4de9d6422e10e9d3375754c	37	0	10	0	0	13	38	0	40	34	46	119	41	0	40	20	0	0	0	0	7	0	0	0
6798cabfb06f7f43689c30a931d277d4	0	0	0	48	0	0	0	0	65	36	33	49	0	0	8	0	57	30	14	0	16	67	0	21
8de013940c0887e172a8b68fb364ce63	0	0	0	0	0	0	0	0	0	0	0	0	0	0	0	0	104	235	105	0	0	0	0	0
2b159fb6e1cba0eb5cea73cc631a8205	14	26	21	18	12	3	0	12	53	6	79	32	21	37	35	34	11	29	0	0	0	0	0	0
01db0cfa8f72ff583b9c2166d9409029	0	0	0	0	0	0	0	0	0	0	0	0	0	0	0	0	89	28	20	54	95	11	78	68
9e61a97d7258a259910b36f638ac994f	0	0	0	0	0	0	0	0	0	0	0	0	0	0	0	0	42	42	21	40	54	76	97	70
b4e0adb2112585c9c061ac5cee007d52	0	37	0	0	0	0	0	0	0	0	59	24	190	46	0	11	30	22	22	0	0	0	0	0
19bbad31a59d0ac308cc5baf48feef0b	0	0	0	0	0	0	0	0	70	46	0	0	0	71	0	0	50	0	44	0	0	103	0	56
760cc1b976e46a1553501e00652f95d3	15	3	23	22	20	61	56	15	0	3	19	9	53	8	9	9	3	28	11	0	23	13	2	32
f8690740cd61e265758bee79918d9eab	0	0	0	0	0	0	0	0	66	31	19	50	39	30	25	0	68	0	23	24	0	25	0	33
b693620ce6084c6d0143444eac4c8bea	57	0	23	52	27	103	12	0	16	11	22	37	0	0	0	0	40	0	0	12	10	0	0	8
f924639f6bf201dfcca1d14f850a88cd	0	0	0	0	0	0	0	0	0	0	0	0	0	0	0	0	44	29	0	105	78	25	90	59
1e8217f3e6eaf0c02d08c57f0e8cced9	0	0	8	24	44	12	0	334	0	7	0	0	0	0	0	0	0	0	0	0	0	0	0	0
45b23ad51cc4a3a5849bd420fab02a8a	0	16	0	0	0	0	0	0	0	0	0	0	0	0	0	0	0	0	0	50	143	33	120	67
ee5eef4274a1b88a980f935daa8bd830	0	0	0	0	0	0	0	0	4	11	0	0	0	0	0	4	15	18	5	47	53	75	119	77
47b53210bc62338d4d9a945d26d6b481	0	0	38	0	0	9	39	14	29	18	28	50	73	9	0	0	0	51	69	0	0	0	0	0
b9d432f76ff71a5e316265afa6c25758	71	4	87	31	32	12	48	93	5	0	33	0	0	0	10	0	0	0	0	0	0	0	0	0
e8e752cab88fe657410e003dffb30fbd	0	0	0	0	44	71	30	0	40	20	33	39	0	37	0	39	44	0	0	0	0	0	0	29
3a4436134df74d0173229b601f236e99	0	0	0	0	16	118	0	0	50	0	37	37	21	0	3	0	56	36	6	18	16	0	12	0
2df13524e3a68fbcfc64ff0081d28b2a	0	5	0	0	18	25	0	0	75	39	28	0	0	0	0	25	23	23	43	0	12	68	0	41
b5f78d9c81e49c7ac05c62626e8fefcc	0	0	0	0	0	0	0	0	0	0	0	0	0	0	0	422	0	0	0	0	0	0	0	0
6235a038e987a6eb8f2dcdf2f4bee979	15	15	48	0	0	20	53	27	0	0	45	25	31	0	97	42	0	0	0	2	0	0	0	0
4ced68567be41bbab8b12a213a627782	0	0	0	0	0	19	54	0	60	35	46	14	43	28	47	74	0	0	0	0	0	0	0	0
11e66d32453afb66499f7d0638263ba6	0	4	0	0	25	29	87	135	7	0	41	7	15	0	32	19	3	6	0	3	0	2	0	3
909b37dc66ca4d7602b6bfddefbec912	0	0	0	0	0	0	0	0	129	32	69	187	0	0	0	0	0	0	0	0	0	0	0	0
e90c5fbd0ae5b708ca74864ab8c9eb95	24	0	157	0	0	151	84	0	0	0	0	0	0	0	0	0	0	0	0	0	0	0	0	0
b352fdf358f88c5b6ddc83e6fb5b77d1	0	49	0	0	12	0	7	70	0	29	19	0	18	0	0	39	36	29	21	0	17	35	29	0
3520c815646e0253ca92da98f85899e5	0	23	0	0	0	0	0	0	0	0	12	0	0	0	0	0	59	174	47	52	14	13	14	0
6163549b518c64b9f9eb9e4357a4915e	0	0	0	0	0	0	0	0	0	0	0	0	0	0	0	0	25	43	18	55	48	67	101	50
fc1c0dfdc3cdfa0e059e15e4d5f83aff	0	0	0	0	0	0	0	0	0	0	16	98	170	0	49	40	0	0	0	14	0	0	19	0
513014dc6ab3274c754d1c9d0257b3b7	0	0	0	0	0	0	0	0	0	0	0	373	0	0	0	33	0	0	0	0	0	0	0	0
2edf4f20df823c2137c1f26959824823	50	0	188	11	9	9	0	8	0	10	9	13	44	19	0	32	0	0	3	0	0	0	0	0
cafd406371f57526341c53941680fc0e	0	0	0	0	0	0	0	0	0	0	0	0	0	0	0	0	91	48	266	0	0	0	0	0
498d966f9ae5f38cde715c3a8d1098e9	74	0	66	19	10	42	49	53	4	0	0	0	16	0	6	0	5	37	0	0	0	13	10	0
6d9229798754e188e8ea9744c0f70d85	7	0	0	0	5	0	0	22	14	15	21	18	16	12	18	0	11	15	21	85	9	13	85	17
0e36340cf41849de5a679a50885c975b	0	0	0	0	0	0	0	0	0	0	0	0	0	0	0	0	90	76	237	0	0	0	0	0
f54da71ac36e400d0bb0a8c77bfbd5a8	79	0	89	23	50	0	27	91	0	0	22	0	0	21	0	0	0	0	0	0	0	0	0	0
44954466f9fdec3fc74fefd638e848c8	0	0	0	0	0	0	0	0	10	0	0	0	0	0	0	0	0	0	0	48	37	88	118	100
ed29cc7757f75de451de6fcb47cfd425	11	6	17	17	12	6	15	10	26	34	19	17	18	19	17	6	13	17	24	15	18	20	11	30
d3839c3ed1fb864b3c34ee36b48d2ffc	0	0	0	0	0	29	267	0	10	0	62	0	0	0	27	0	0	0	0	0	0	0	0	0
2cb9cc7c306896d0d552fca534168a76	0	0	0	0	0	0	0	0	0	0	0	0	79	0	203	113	0	0	0	0	0	0	0	0
6f4f9861152f1f8721a0abe2e327e945	48	53	73	49	36	39	37	0	0	0	0	0	0	0	0	0	15	0	0	0	14	13	16	0
66548af211d5cf6b7da508fc3a7208fe	16	25	27	26	37	6	8	15	9	20	12	19	26	7	5	14	10	20	19	19	27	7	6	12
9e600a723d1b9216a510fe8ebb728391	0	0	22	27	0	0	0	0	0	59	0	126	0	0	0	0	56	0	99	0	0	0	0	0
9f5dfd284b7a690d7904d3d90f06779e	0	0	0	0	0	0	0	0	0	18	0	0	0	0	0	0	0	39	0	57	40	66	113	56
7198863d7ae33f0f02105176ab485bfc	0	0	0	0	0	0	0	0	10	8	2	3	0	0	0	0	28	34	28	48	29	88	52	53
ca0eb1b092edeff01cc3c9892bc63d42	22	25	26	32	31	31	38	35	21	11	0	20	20	16	16	32	0	0	0	0	0	0	6	0
a0dd87e46f1d6408c7bd8b2ea9a6ac8c	0	0	0	0	0	0	0	0	0	382	0	0	0	0	0	0	0	0	0	0	0	0	0	0
d399a1501029defdd40fddd7340b2e15	0	0	0	0	0	0	0	0	0	36	0	0	0	0	0	0	50	0	28	48	49	74	40	57
1fbcad403ecebb26e6c3d5a838bf1803	150	0	42	29	0	0	0	0	0	0	70	0	0	0	0	24	0	0	0	0	0	65	0	0
d49c957eeaec601dc6af8a3eda911cc2	0	0	37	37	0	0	0	0	38	27	59	47	63	11	0	29	0	31	0	0	0	0	0	0
1e9ae9da8d7ab61182480b875f9c5092	0	0	0	0	0	0	0	0	0	0	0	0	0	0	0	0	0	38	0	68	105	23	56	89
c6c58d019f7c9f342e42b6c772cb07f4	0	52	0	13	0	0	0	309	0	0	4	0	0	0	0	0	0	0	0	0	0	0	0	0
951a4c9db2a6ed4931d80703f22ea7e8	36	82	17	16	0	88	44	0	26	29	0	5	17	0	18	0	0	0	0	0	0	0	0	0
f5e2c307f7b83d171a401d6513034146	0	0	0	0	0	0	0	0	14	0	0	0	0	0	47	0	0	29	0	53	43	76	63	48
ceaf73ed820b5910980360b3035bc290	0	0	0	0	0	0	0	0	0	0	0	0	0	0	0	0	41	33	14	54	65	3	95	67
3f1d26ac0b6fe408ea9efc5b0e6d8b32	0	0	0	0	0	0	0	0	0	0	0	0	0	0	0	0	35	72	72	38	9	37	63	45
caca9dc9d1ba822937df9fd70b8ff588	0	0	0	0	0	64	185	16	0	0	26	0	10	0	10	25	0	0	0	0	0	0	13	19
cc3f5bb84a843c2368234540feaece02	26	0	20	69	20	0	0	0	44	0	11	64	0	0	0	0	65	0	0	0	48	0	0	0
d9706145e821a39fe3b6d05fd4274660	0	0	0	0	0	0	0	0	0	0	0	0	0	0	0	0	25	95	26	22	12	45	21	121
58df8527a14018a8ff16b6d05faecfa7	68	0	97	42	0	6	0	21	0	21	0	22	29	0	14	0	12	0	4	2	5	4	7	11
e0dbd15d5d707c115c05b3448d9bad80	0	0	0	0	0	0	0	0	0	0	0	280	0	0	0	53	0	0	0	0	0	32	0	0
5b5ad29c19134c5e31d765001b1969cc	35	0	29	15	7	2	0	87	0	17	0	0	0	9	37	0	50	19	53	0	3	0	0	0
4a7fbb5c074fa80b7f5060e7a44d1d7f	17	0	122	0	0	183	41	0	0	0	0	0	0	0	0	0	0	0	0	0	0	0	0	0
14f378d04c41e2562999e531dc676d75	0	0	0	0	105	157	99	0	0	0	0	0	0	0	0	0	0	0	0	0	0	0	0	0
25d51688f9eef51c41f54e407a7a8d62	11	25	9	17	16	13	14	10	14	26	10	19	22	14	10	8	7	24	8	20	11	24	15	11
daba61e2404795c7b4ef21c0ee973438	0	0	0	61	25	41	13	0	51	0	0	53	0	14	12	0	0	10	26	0	19	33	0	0
a1b4defc70eaa6536f50e3d09eb72c5f	0	0	0	0	0	58	59	0	0	0	0	0	0	65	42	0	0	0	0	0	0	72	61	0
6f1c70b6d9e037711c028629ca233185	0	329	0	0	0	0	0	26	0	0	0	0	0	0	0	0	0	0	0	0	0	0	0	0
9f777d99c764a7996e9804cdcc2d1add	32	0	43	117	0	19	0	40	26	0	0	0	0	31	0	0	0	0	0	20	0	0	0	27
ef22f04fc86d4cb04e181ce563ee95f4	0	0	14	0	0	0	14	0	0	327	0	0	0	0	0	0	0	0	0	0	0	0	0	0
a55c957b5532c47dfee9018010bd08f1	0	0	59	17	5	111	130	0	0	0	0	0	32	0	0	0	0	0	0	0	0	0	0	0
351aa720fc4f0b7ba659e9cccb80554d	56	0	60	15	0	0	114	74	0	0	0	0	0	0	33	0	0	0	0	0	0	0	0	0
0d8b1fa1526da71ade8657e6898f958a	0	0	0	0	0	0	0	0	0	0	0	0	0	0	0	0	51	33	26	40	41	52	66	43
bcd130654f71dd107a4cf90d8933dee7	0	0	0	0	0	0	0	0	0	0	0	0	0	0	0	0	48	0	34	63	59	0	94	54
a53d258b10e8fad6b1827417a1b71558	0	0	0	0	0	0	0	0	10	16	0	9	0	0	0	0	16	57	10	14	12	79	61	66
3a9abeac2d723d2a963708811927448f	0	0	0	0	20	0	37	0	0	0	0	0	6	0	35	37	0	0	0	79	45	0	0	90
a758c1462ccf96343500115fb1989bfd	0	0	0	0	0	0	0	0	0	53	0	74	70	106	0	46	0	0	0	0	0	0	0	0
7a54b7c50e757cfea0fbf31c402234d6	0	0	0	0	0	0	0	0	0	0	0	0	0	0	0	0	72	81	0	0	53	47	42	53
1cad8afbbab5c2d51e61e01ce30280a4	0	0	0	0	0	0	0	0	0	0	0	0	50	0	34	195	0	0	0	44	13	0	10	0
a1e031ce94c3cffb6ffc283618e73224	0	0	0	0	0	0	0	0	31	19	0	0	22	0	34	0	95	0	61	0	0	48	32	0
b056a3e0d3eba21a04e8b082b189bacb	0	0	0	0	0	0	0	0	0	0	0	0	0	0	0	0	15	27	0	35	49	51	101	63
ce604a3f95d30e14c8d3efebaa0c295d	0	0	0	0	0	0	0	41	0	0	0	0	0	0	232	0	0	0	0	0	0	52	0	14
47e1cd99205041c61f09de66e116df81	30	0	15	180	0	0	0	8	20	11	8	14	14	10	3	0	10	0	0	0	4	0	0	11
0db6a09f1b0ca4967ba9c9e68fbec518	0	0	38	72	20	27	117	0	0	0	0	0	0	0	14	49	0	0	0	0	0	0	0	0
f23e60452da90a9a137a68f31afe3bfe	50	0	36	68	0	0	0	0	46	0	0	59	0	0	0	0	22	40	15	0	0	0	0	0
c763edada8b76d1af221b9c34eb26568	0	0	0	0	0	0	0	0	0	0	0	0	0	0	0	0	33	146	112	12	0	33	0	0
c1c6c2cdfa12644e4e569fc34d7eb6d4	38	0	75	60	0	74	56	31	0	0	0	0	0	0	0	0	0	0	0	0	0	0	0	0
6748770dd830a47ce941f1ee404144a7	15	0	0	0	4	19	41	0	5	0	80	8	60	4	74	7	0	0	3	0	0	2	0	12
d8bc343ce3bf4f874f416101de350eb2	0	0	0	0	0	0	0	0	0	0	0	7	0	0	0	0	35	56	75	38	18	28	20	56
8a43e9ac3cd40e58fde64eade236a845	0	0	0	0	0	0	0	0	0	0	0	15	0	0	0	0	49	52	71	43	11	45	0	44
e951fcce51f3320938e1dcf4aba325c0	0	0	0	0	0	0	0	0	71	42	87	25	16	0	28	0	0	28	0	0	11	0	19	0
83fc336c9c48d28086c7dc6201ac1c7d	26	0	299	0	0	0	0	0	0	0	0	0	0	0	0	0	0	0	0	0	0	0	0	0
a5cb8a00e9f5225dbc91700a451d86f4	0	0	0	0	0	0	0	0	0	0	0	0	243	0	13	69	0	0	0	0	0	0	0	0
798c1bcad313d660f1aa26c97fca4452	0	0	0	0	0	0	0	0	0	0	6	0	0	0	0	0	36	28	27	43	46	65	32	42
7d6dd2408dc43b63643566835d172e81	0	0	51	0	0	0	273	0	0	0	0	0	0	0	0	0	0	0	0	0	0	0	0	0
226309f8c7d7c0eec7baf6514024730b	0	0	0	0	0	0	0	0	0	135	92	0	0	0	0	52	0	0	45	0	0	0	0	0
01801a5eb55097a2e4a820f9535d9284	14	12	17	19	17	35	12	15	9	12	0	24	17	14	7	14	7	11	0	15	17	22	0	12
a494607e5b15686bfe96b2a5cea2d750	29	0	16	33	135	85	24	0	0	0	0	0	0	0	0	0	0	0	0	0	0	0	0	0
317dc1a82c6e469f420d0bbcf605c1d0	0	0	0	0	0	0	0	0	0	0	0	15	0	0	0	0	35	53	65	0	8	57	59	29
5229fdc6b0918e1c30c008437d2a8503	0	0	0	0	0	0	0	0	0	0	0	0	0	0	0	0	0	0	0	0	122	108	17	74
52446211d29a12559821bfcd60d945f9	0	0	0	0	89	116	30	85	0	0	0	0	0	0	0	0	0	0	0	0	0	0	0	0
ba2ffb362556f17f8330a044f9dda55e	0	12	0	14	16	0	0	35	0	229	0	0	0	0	0	14	0	0	0	0	0	0	0	0
b9c8a4974931cbe059acf9524993dd9c	16	0	0	0	13	157	32	10	22	8	0	23	0	0	0	0	20	0	0	10	9	0	0	0
4232f1bd9c0eeda87e87009eccd4f493	15	15	0	0	0	151	124	13	0	0	0	0	0	0	0	0	0	0	0	0	0	0	0	0
093d7847f33cda5d4783dbd3bf026a23	0	0	0	0	0	0	0	0	80	19	0	59	0	7	51	0	53	0	0	8	8	33	0	0
5cfe638023f02dd276b840e5749b94f6	0	0	0	0	0	0	0	0	49	24	0	59	10	0	0	0	0	0	64	24	0	60	28	0
ff3cc12d7159fe93264d1aac45a66238	0	0	8	5	29	44	8	0	43	12	30	46	30	0	21	0	0	0	0	0	20	12	2	7
656ca26795aa5b8146020c8503feaec0	7	0	0	12	272	0	25	0	0	0	0	0	0	0	0	0	0	0	0	0	0	0	0	0
950e14af30868e5e811f7c9aa05160b2	7	0	4	0	0	28	16	0	0	0	0	0	0	0	0	0	188	41	30	0	0	0	0	0
6d60f9a24a02c33e5b2f5d4fb1daf81f	0	0	0	0	0	0	0	0	51	136	0	127	0	0	0	0	0	0	0	0	0	0	0	0
6724c390cb160aa61a7609d8c890c1de	25	0	0	0	0	0	6	99	48	0	0	21	0	0	0	0	74	0	40	0	0	0	0	0
1c3f9168e2c6228dba13354612b50f11	12	0	22	11	21	15	12	9	3	28	13	0	107	13	11	8	4	3	15	0	0	6	0	0
fbadec677735af4925d9071e2bbfb6b5	8	0	32	0	8	13	68	4	0	30	39	0	37	10	28	12	5	0	0	0	11	7	0	0
23da3a29ee96a4c129ad60bf010b5f9e	15	0	0	10	0	0	12	0	0	32	0	151	13	9	0	70	0	0	0	0	0	0	0	0
4884a2102c17b6fdfaf75570176ac2c2	19	0	0	89	0	0	0	0	36	16	0	0	0	0	0	0	53	25	0	0	17	25	32	0
cd7833522e537c621c86ab41bcc61d61	0	0	12	0	15	0	4	0	0	0	13	0	14	0	7	0	4	0	6	0	0	236	0	0
1f65d525352a790410fa78d9b3e5778d	0	0	0	0	107	172	22	7	0	0	0	0	0	0	0	0	0	0	0	0	0	0	0	0
4ddcd1df978b850eef3b5ae6a2cf7f13	48	0	31	59	159	6	0	5	0	0	0	0	0	0	0	0	0	0	0	0	0	0	0	0
f31ff17476159e2a0d80bc116bb71adf	0	0	166	0	0	0	18	0	0	0	0	0	53	0	10	21	11	0	0	0	0	0	0	28
54cc5d63a0d39bf7bd72dd3134e40079	0	0	0	0	0	0	0	0	0	0	0	0	0	0	0	0	0	26	16	33	39	38	73	82
60668490dd94960a1d3e95aaf919b29b	0	0	0	0	109	168	29	0	0	0	0	0	0	0	0	0	0	0	0	0	0	0	0	0
44744536282c4c14eead47a630786a4a	0	0	0	0	0	0	0	0	0	0	0	0	0	0	0	0	56	130	120	0	0	0	0	0
41e8e71b5733c1d7558d353a6f33c431	8	9	7	0	49	17	14	17	0	0	12	6	43	16	8	19	11	0	11	0	27	19	12	0
2187808f8f3c2b42d8c22d0bd3ea34df	0	0	28	25	0	0	19	43	29	0	0	0	127	0	0	0	0	0	0	0	0	20	12	0
f799239d2ab4d4f4d9224d09fb68769d	0	100	8	0	0	0	0	24	22	19	57	28	0	10	0	34	0	0	0	0	0	0	0	0
6546adaf61e793e7ddd6399c4f5d762a	0	0	0	0	0	0	0	0	0	0	0	120	0	0	0	113	0	0	69	0	0	0	0	0
cf64002ea680068cfd84aba630f20fca	0	0	0	0	0	0	0	0	0	0	0	0	302	0	0	0	0	0	0	0	0	0	0	0
8148754ace5f3b5a066390eb1dd5d851	0	0	0	0	0	0	0	0	0	25	21	0	19	0	0	0	107	19	61	26	24	0	0	0
df19de4892c70d2e96f53468edd88612	9	10	0	0	0	0	63	0	0	14	0	128	0	0	54	0	0	0	0	0	0	0	23	0
add7328c27288fcb2ec9954f0fe73722	0	0	0	0	0	0	0	0	0	0	0	300	0	0	0	0	0	0	0	0	0	0	0	0
8af3e315f8187fb39c90a38876156d18	0	0	0	0	0	0	0	0	0	0	0	0	0	0	0	0	11	20	10	38	40	43	76	62
79b3bc4eb5fc0eda7698eef539e3c63c	0	0	0	0	0	0	0	0	0	6	0	0	0	0	0	0	21	36	0	19	26	77	70	44
9cf489445c63f815ba1b794a08078052	3	0	0	0	0	12	97	0	27	4	5	18	35	0	46	22	10	8	0	0	0	11	0	0
98c5b50565687f41fd44f4cb2aaaab91	0	0	0	35	45	21	0	0	0	19	23	51	0	0	0	8	39	0	38	0	0	17	0	0
bec4867cd2b2d3f53721e81c040eb506	0	0	0	0	0	0	0	0	51	58	74	12	0	0	0	0	0	5	6	10	36	13	24	7
95571aeab8576e6e276c085dc11dccb3	0	0	17	18	0	0	0	0	65	38	0	0	6	4	0	0	18	5	0	34	55	13	22	0
8ae0caf593dba1e0649bf0e307860fd1	0	0	0	0	0	0	0	0	0	0	0	0	0	0	0	0	62	35	60	0	55	23	0	60
de2cf0b623c908b537e9ba79ee78ccdb	0	0	38	0	0	0	256	0	0	0	0	0	0	0	0	0	0	0	0	0	0	0	0	0
7c84fca53dded0926bd47045d8a3f1b9	0	0	0	0	0	0	0	0	0	0	0	0	0	0	0	0	0	68	31	40	42	47	0	65
8c964dad28db8f18a6ddddc8201165b3	0	0	12	0	10	31	12	0	94	0	38	36	37	0	17	0	0	0	0	0	0	0	0	0
b2057c2c7f5ccc0e4920afa7ce771bfc	0	0	0	0	0	0	0	0	0	0	0	0	0	0	0	0	0	0	0	70	0	111	0	106
035f4480d5ef992a52343ddf3e276120	0	0	17	0	0	24	46	13	0	0	0	0	147	0	0	39	0	0	0	0	0	0	0	0
b43d06d1b280a4ac668b3048fd39d864	0	0	18	0	0	5	0	0	24	12	0	15	0	0	25	18	11	42	72	7	0	9	7	21
ad38fb678c7efb89bfba505c9499c3e0	0	0	0	0	0	0	0	0	0	0	0	0	0	22	0	0	59	41	28	31	38	31	35	0
f007cbe3119a72a4077e8b047407741a	0	0	0	0	0	0	0	0	0	69	0	73	69	74	0	0	0	0	0	0	0	0	0	0
eb0aaf1fd6647176e8ef285196d927a2	0	0	0	0	0	0	0	0	120	0	0	78	0	0	0	0	0	0	87	0	0	0	0	0
b74e42e3a9754b42bd7da1ace3de575d	65	0	100	11	11	0	2	78	7	0	0	0	3	0	4	0	0	0	0	3	0	0	0	0
79376fdfbf3687cbbca040309492c570	0	0	0	0	0	0	0	0	0	0	0	0	0	53	0	0	0	0	0	63	34	46	48	39
fe533feb6e4751c73f1cd3750170efca	0	0	0	9	0	0	220	0	16	35	0	0	0	0	0	0	0	0	0	0	0	0	2	0
30faa6301afddc33c979b10953c7c3c6	0	0	0	0	0	0	0	0	0	3	0	0	0	0	0	0	0	14	0	81	76	24	48	36
8f0de293776a95c867a1e6adca237267	0	0	13	0	42	55	17	0	0	16	30	64	34	0	0	0	0	0	0	0	0	0	10	0
0667a0c74e3348f9103c27603015e961	46	0	14	45	16	57	13	4	0	7	15	37	0	0	0	0	14	10	0	0	0	0	0	2
35dc6145e97da30a6f6c7675244507f6	61	0	41	177	0	0	0	0	0	0	0	0	0	0	0	0	0	0	0	0	0	0	0	0
77a9d5e650fcf638cc27b4399ebe3456	0	0	0	0	0	0	0	0	0	0	0	0	0	0	9	0	0	31	0	29	55	52	38	65
f7c3fbbbe7991a52879467d2dbb87c2f	0	0	0	9	80	78	0	0	13	0	0	20	23	0	14	7	13	12	0	0	0	0	0	8
1d86393c6240deb32ab4a3d9f9284ef6	0	0	0	0	14	96	0	5	0	0	0	0	0	0	0	0	63	0	89	9	0	0	0	0
e355660bade3a43b1ae6f215fba0eedb	0	0	41	0	0	0	235	0	0	0	0	0	0	0	0	0	0	0	0	0	0	0	0	0
23829dae2ab54b3dc943c42231b6d4c5	26	0	0	78	87	69	16	0	0	0	0	0	0	0	0	0	0	0	0	0	0	0	0	0
d8e07ba5b04292516c49869e224e14ff	0	95	41	17	0	0	0	122	0	0	0	0	0	0	0	0	0	0	0	0	0	0	0	0
1d1c18b967518ce83349bcf26112a163	41	0	29	37	162	0	0	5	0	0	0	0	0	0	0	0	0	0	0	0	0	0	0	0
c166c33c78b2c6b34140a8153da02fb8	12	21	7	18	0	0	0	16	0	0	0	180	0	0	0	0	0	0	0	12	0	0	8	0
b568717351bb73f20d8c7f563d34a2d4	34	0	8	74	0	21	12	5	16	9	9	26	6	0	0	0	0	21	0	7	10	8	0	7
48eadb903a0eb17f27a1ba2a8a973f6e	28	0	243	0	0	0	2	0	0	0	0	0	0	0	0	0	0	0	0	0	0	0	0	0
f426d907f0ca94376bceaf9f28e1f079	0	0	0	0	0	0	0	0	0	0	0	0	0	0	0	0	120	146	7	0	0	0	0	0
df9a2e74863a2a2cc21d050545c88966	116	0	156	0	0	0	0	0	0	0	0	0	0	0	0	0	0	0	0	0	0	0	0	0
9f4d1f290881b4ea18c87b1dbb8d0689	24	33	89	56	0	0	0	52	0	0	0	0	0	0	17	0	0	0	0	0	0	0	0	0
108c210149353c90f8cb4b978e3d2fe0	33	0	0	64	19	47	21	0	0	14	0	0	0	0	0	0	26	10	0	0	0	37	0	0
41fed59664973d51555a7423188542b5	4	0	4	14	34	42	111	5	36	18	2	0	0	0	0	0	0	0	0	0	0	0	0	0
9794614b8d1a145a1883973c80981bb8	18	0	24	4	0	15	42	7	22	17	15	0	16	0	33	26	12	0	0	9	2	0	0	7
9d6fe45dc9242b74ca6a4cc03fd42741	0	0	26	0	0	5	0	0	36	0	44	0	52	0	54	52	0	0	0	0	0	0	0	0
de6fd700296bbbdf6d065da5ab9b6d71	0	0	0	0	0	0	268	0	0	0	0	0	0	0	0	0	0	0	0	0	0	0	0	0
868185144f571417819447d8fe0e9853	0	16	0	2	0	0	36	0	0	0	14	26	72	0	45	44	0	0	0	13	0	0	0	0
80f3beb1e280e5eaae1d2e3200f688d0	0	0	0	0	0	35	116	0	74	19	0	24	0	0	0	0	0	0	0	0	0	0	0	0
ef16fcc0a0a0c9630f868985ca0fd330	57	5	86	6	0	72	0	0	0	0	0	0	28	4	0	10	0	0	0	0	0	0	0	0
c0a894e93665621b454ab78facfa87f0	16	0	0	23	0	132	0	0	34	0	0	0	25	0	0	0	0	23	0	0	0	15	0	0
4653d1af362c2e94a50e8163888c9d6f	84	0	0	77	79	0	0	27	0	0	0	0	0	0	0	0	0	0	0	0	0	0	0	0
fa9ab0f89a34249c9208c0dbc2f8cff4	0	0	0	0	0	0	0	0	0	0	13	41	0	17	0	17	0	24	45	38	34	0	0	38
3d90b8f18314507f2ac3ccddf722e7c6	21	37	18	14	19	8	6	28	11	0	14	15	6	0	9	12	7	4	16	7	0	7	0	7
15414fbd570866c7052e6f4fcc095f9a	0	0	0	0	0	0	0	0	40	16	14	68	5	92	7	24	0	0	0	0	0	0	0	0
f05af6410b757c549d6fedcd379bdb6b	0	0	0	0	0	0	0	0	7	6	0	8	0	0	0	0	12	38	10	21	19	53	48	44
5cf980df01580f086d5f855d55155f0a	0	265	0	0	0	0	0	0	0	0	0	0	0	0	0	0	0	0	0	0	0	0	0	0
db093f39c958909f19153c523f5ac7cf	0	0	0	0	0	0	0	0	0	0	0	0	0	0	0	0	17	83	22	20	0	36	16	71
52033c74bc02f4a390c544f899c95040	0	0	0	0	0	0	0	0	0	0	0	0	0	0	0	0	22	45	0	37	0	65	34	62
5fdaef0489d62a0735a91e0a0067dbd5	0	0	0	0	0	0	0	0	0	0	0	0	0	0	0	0	78	46	37	79	0	0	0	25
3a9ae0fe7da1cd0ddc70785ad815c717	0	0	0	0	32	67	0	0	0	0	0	0	0	0	0	0	0	0	0	0	31	64	0	70
931f8da4355437b917d4864f2c81fabf	0	0	0	0	0	0	0	0	8	0	0	0	0	0	0	0	35	0	57	37	34	39	25	29
9580308b308c6dfd3874b17e5dd991e9	6	0	0	0	0	17	0	0	12	12	36	0	22	0	61	0	11	48	3	4	3	28	0	0
c3c562033cb4574259c4008b4954882d	0	0	0	0	0	0	0	0	0	0	0	0	0	0	0	0	263	0	0	0	0	0	0	0
3182323d9121da220eaf38e5438f8549	0	0	18	24	13	7	7	0	0	0	39	21	25	8	13	0	0	0	30	18	18	12	9	0
69cd4fb6730a1e9df0fda39ac414f10e	0	0	0	0	0	56	45	0	0	0	0	0	0	38	38	0	0	0	0	0	0	42	42	0
1ff70fbddf3ccd7c16a5fe7124baa271	0	231	4	0	4	0	0	0	0	0	0	5	9	0	0	0	0	0	0	5	0	0	0	2
15b291c3c23414bda4d0470549a01541	23	0	166	0	0	0	0	0	0	0	0	0	0	0	71	0	0	0	0	0	0	0	0	0
358433a7b178a7449e457d06bb04a960	0	0	62	0	0	0	0	197	0	0	0	0	0	0	0	0	0	0	0	0	0	0	0	0
2afe588b1608838be5dfdf13875e8ed8	0	0	36	0	0	0	223	0	0	0	0	0	0	0	0	0	0	0	0	0	0	0	0	0
f8580100e362200b21b7bd5d4b3f6844	9	0	33	23	57	17	8	0	14	19	13	51	0	0	0	0	0	0	5	0	10	0	0	0
73522e92e1d06fe5e10dbd7d24112ef0	0	0	0	0	0	0	0	0	0	0	0	0	0	0	0	0	50	65	69	48	0	0	0	27
851a48c757cc6fb83dce1a30c83cca63	0	0	0	0	0	0	0	0	0	0	0	0	0	17	0	0	25	32	9	23	20	73	40	19
c28ac84cca39503c4984afadb7f9921f	104	5	93	0	0	0	0	0	11	0	10	0	0	3	0	8	0	22	0	0	0	0	0	0
5de77efa71d345c14fc7586f03b52f40	0	0	0	0	0	0	0	0	0	0	0	0	0	0	0	0	33	39	25	0	40	75	44	0
a85ccb61c1528cf72d6c2c6145d2a975	0	0	0	0	0	0	30	0	0	0	0	0	161	0	0	62	0	0	0	0	0	0	0	0
2a3a52b41993369a896ba2a5c5415972	0	0	0	23	39	61	0	0	0	0	23	0	0	0	0	0	0	0	0	32	74	0	0	0
7ba440b3aadf4ee1889a8ec8cfaa3f11	0	252	0	0	0	0	0	0	0	0	0	0	0	0	0	0	0	0	0	0	0	0	0	0
9f7b661204b08090c4e2992f68f47732	26	0	0	122	85	0	18	0	0	0	0	0	0	0	0	0	0	0	0	0	0	0	0	0
89743ff293761abdc519a4f793ce851d	0	0	0	72	89	90	0	0	0	0	0	0	0	0	0	0	0	0	0	0	0	0	0	0
abd9c7c22e7dd8101c1faa4a98e7c8ac	0	0	0	0	0	0	0	2	0	0	0	0	0	0	0	0	38	20	0	38	42	0	79	31
522c5b36e82b3af9008feb71a03b0cf2	37	0	9	83	0	0	10	0	17	0	5	37	0	0	6	0	36	0	0	0	0	10	0	0
dcaf60601b810bab032e5b5ecafc98dd	0	0	0	0	0	0	0	0	0	0	0	0	0	0	196	54	0	0	0	0	0	0	0	0
fefdcdf452f80a4848e5dc42ad93d9bb	0	0	0	0	0	0	0	0	0	0	0	0	0	0	34	0	0	0	12	31	59	38	34	42
202c910950a98f711db608a121257383	13	0	19	29	119	61	0	8	0	0	0	0	0	0	0	0	0	0	0	0	0	0	0	0
71c5ab0318624d01671ef08d19230e25	0	0	0	0	157	69	0	23	0	0	0	0	0	0	0	0	0	0	0	0	0	0	0	0
b6f9f384babc07d9e02a9e086b4f4faa	0	0	0	0	0	0	0	0	0	0	0	0	0	0	0	0	249	0	0	0	0	0	0	0
fd66827fe5175aca67301d9f187d2820	0	0	0	0	0	28	28	0	37	0	0	0	27	0	25	27	41	20	0	0	0	0	0	14
14e00e08c0c4737f22ca7d9643d3f0f2	0	0	0	0	24	66	0	0	64	13	45	28	0	0	0	7	0	0	0	0	0	0	0	0
e0aadce86f2203ed16ad54203521333d	0	0	68	10	16	82	0	0	0	0	0	0	70	0	0	0	0	0	0	0	0	0	0	0
d0ab2c15400fe710288526c9a33083fb	28	7	0	0	16	14	15	5	23	4	0	20	23	0	19	4	0	8	7	0	18	11	15	8
3a30e1413cd19afde6a4ee27b61209e5	0	0	0	0	0	0	0	0	0	0	0	0	0	0	0	0	0	32	0	41	75	25	29	43
602cdafa2360f32db281363f18f9dbe7	48	0	0	93	0	0	0	0	0	0	0	0	12	0	0	0	33	0	0	0	28	0	30	0
284801b86a8b39a87d23031f59a56410	0	0	12	4	0	22	0	0	111	6	46	21	20	0	0	0	0	0	0	0	0	0	0	0
cbcb2c3da35cd04771bd198c552497b0	0	0	0	0	0	0	0	0	0	0	0	0	0	0	0	0	4	26	167	29	5	4	0	7
1e092e9cad3d8c2a1df9b6089fb35461	0	0	15	29	13	0	0	0	0	22	13	25	17	0	12	0	0	0	26	20	17	20	12	0
44379c6e969946dc0f4dbfef72efb9e0	0	0	0	54	0	0	0	0	84	0	0	0	0	0	0	0	0	0	0	28	38	37	0	0
14b8f95dae94e135357c012db73976e3	0	0	0	0	0	0	0	0	27	27	20	52	51	23	18	0	0	0	0	0	0	0	0	22
7ed97455b7b47bda552d0eb664f0d1c8	0	0	0	0	0	0	0	0	16	0	0	0	91	0	0	132	0	0	0	0	0	0	0	0
97a27f3e38d95c4ed37fa5adba2cffc7	0	0	0	0	0	0	0	0	0	0	0	0	0	0	0	0	0	67	24	37	0	13	42	55
76e9daf8cc57edaab4f6a605803c0fad	101	0	5	100	11	8	12	0	0	0	0	0	0	0	0	0	0	0	0	0	0	0	0	0
874bc864d22904ddb81879ef4011d0e4	0	0	13	0	61	43	4	0	0	0	32	29	34	0	0	0	0	0	0	0	12	0	0	9
658f8e759ac7c72aa33a047b2ea59e41	18	0	14	20	7	0	14	21	14	18	0	19	15	12	15	18	0	5	5	8	0	0	0	13
2f02c8740254c969513faf8718b1ee47	0	10	22	8	0	14	20	27	0	0	0	0	25	0	74	30	0	0	0	0	0	0	0	5
b11d382e1342d8f3fdd37053d0b01e91	50	0	0	89	80	0	0	16	0	0	0	0	0	0	0	0	0	0	0	0	0	0	0	0
80c65068fb808ca8c29c27d75b06315e	149	0	25	41	16	0	4	0	0	0	0	0	0	0	0	0	0	0	0	0	0	0	0	0
63a970de0fe291edffb9f4c9dcd146c0	0	0	0	0	0	0	0	0	0	0	0	0	0	0	156	79	0	0	0	0	0	0	0	0
623898165f65b81ede86f8dcb4d72c31	0	0	0	0	0	0	0	0	0	0	0	0	0	0	0	0	235	0	0	0	0	0	0	0
a354b8ea2268e9571393d079ee5a5c30	0	0	0	0	0	0	0	0	0	0	0	0	29	0	168	37	0	0	0	0	0	0	0	0
e4b340df930b5511534ec236694aa808	0	0	0	0	0	0	0	0	28	40	55	15	27	16	20	32	0	0	0	0	0	0	0	0
f99e521f9b4728349ecdff4a48954d8e	0	0	0	0	0	0	0	0	0	0	0	0	0	0	0	0	33	26	0	53	42	24	53	0
c8c750fc04c8f24da1497c5d7f3359dc	0	0	0	0	49	91	20	0	0	0	0	0	62	0	0	7	0	0	0	0	0	0	0	0
8a530e1f17cd4ab039cab79bf942865b	0	0	0	18	24	37	0	0	0	37	20	77	0	0	0	16	0	0	0	0	0	0	0	0
11c6680d4e4d6ddc74152feb307f6190	0	0	0	0	0	0	0	0	0	0	0	0	0	229	0	0	0	0	0	0	0	0	0	0
ea9f0425c7c696a1c8670b6897268b74	2	0	0	0	15	22	0	0	0	2	28	4	145	5	5	0	0	0	0	0	0	0	0	0
a1c1ada766e890f911fa14b2e417844a	22	19	23	10	12	0	0	26	12	11	0	0	0	0	0	0	26	18	0	17	19	12	0	0
037b855143242e13c4a73a3b5f481945	0	0	0	0	0	0	0	0	0	0	0	0	0	0	0	0	30	20	9	27	20	36	48	37
0a2fd85b3793a781f7cafc9003a68bb2	0	68	0	0	0	0	0	158	0	0	0	0	0	0	0	0	0	0	0	0	0	0	0	0
1a0075025069f215b28171574110c6fe	0	0	27	0	0	0	111	15	20	0	53	0	0	0	0	0	0	0	0	0	0	0	0	0
1e3a62de8e0ce1a78fb73d9e78b749f1	40	0	0	81	25	66	14	0	0	0	0	0	0	0	0	0	0	0	0	0	0	0	0	0
97fb73906baa5e2eb37637e3c4a29a4d	0	0	0	0	0	0	0	0	0	0	0	0	0	0	0	0	16	12	21	35	41	30	46	25
41937ac35761ece4a09bad2be9a28c32	34	0	0	0	0	0	13	24	33	0	0	0	0	0	13	39	30	0	0	0	0	0	10	29
cb35c6038aadec6375a90337ef3d911b	0	0	0	0	0	45	27	2	20	40	0	4	68	10	0	9	0	0	0	0	0	0	0	0
5cf93f8bd5e95295c6e2639f1509a51f	0	0	0	0	28	0	0	0	36	13	0	37	0	11	0	19	18	0	9	0	20	10	14	10
41b32ffbac3f7964b9199c2b71492e14	0	0	0	0	0	0	33	0	0	0	0	6	0	4	181	0	0	0	0	0	0	0	0	0
00b9c415f8030feceb62089f8daf2342	0	0	57	22	78	32	0	0	0	6	5	21	0	0	0	0	0	0	0	0	0	3	0	0
ae7d8efb06e9c0ad71820823c3089849	6	10	0	10	10	7	5	21	8	7	7	9	0	11	14	6	11	20	19	11	12	19	0	0
ed4b3cb70ad482ea26d0f267cbae79b1	0	0	0	0	0	0	51	0	0	0	0	7	0	13	58	0	0	0	0	0	0	16	71	7
29e1307a91ac17e1e02d71c95d72d286	12	0	0	0	14	0	0	0	11	0	5	0	0	0	7	8	25	19	25	21	18	20	21	17
37c9b96aecc343c6460d78768f0bb1c0	0	0	0	0	0	0	0	0	8	4	0	0	0	0	4	0	19	5	0	50	44	9	49	31
cbb42007d36fbab566c171025a274897	0	0	0	0	0	0	0	0	3	0	0	0	0	0	0	0	32	5	10	47	41	0	53	32
3eecca814e7b1cbd5ff25ea4a12ae022	0	0	0	14	0	0	0	0	29	36	0	50	0	0	0	0	0	0	40	12	0	0	10	29
c04445017b3c91112757cf6d4a50dcb2	0	0	0	0	0	0	0	0	0	28	0	0	0	0	0	24	0	21	13	0	0	34	52	48
e0ea93aaca1909a262c9ae2635cdf961	18	0	19	60	13	0	0	0	19	0	0	46	5	15	10	0	0	9	5	0	0	0	0	0
a53839dad1d4db7dc2ffa4e8b80a156d	6	19	11	0	0	0	0	14	0	0	0	0	6	0	72	7	0	0	0	35	6	24	0	18
75747507cb4316f7298d712748f33745	0	0	31	40	0	30	40	0	16	0	9	0	6	0	34	12	0	0	0	0	0	0	0	0
1c7edd1fcf8ec050bdc659af418326bc	0	0	0	0	0	0	0	0	0	0	0	0	0	0	0	0	43	0	12	14	38	20	56	35
b75cbbfb3beb35c2cbfeefc8059a853a	24	0	43	0	0	0	0	0	0	0	10	0	0	0	0	0	70	0	56	0	0	13	0	0
af5db0923c4a7c2795d3929da0944502	0	216	0	0	0	0	0	0	0	0	0	0	0	0	0	0	0	0	0	0	0	0	0	0
60102444220115b600de465822c499c6	0	0	0	0	0	0	0	0	44	70	0	0	70	0	0	32	0	0	0	0	0	0	0	0
a14b27b1287b39b913435fff403cb666	0	0	0	0	0	0	0	0	0	0	0	0	0	0	0	0	33	40	25	0	18	39	38	23
98cde3eded6972a2823d8039841515b4	0	0	0	0	0	0	0	0	0	0	0	0	0	0	0	0	20	24	0	27	30	0	83	32
c04c7093cabc93519b0b891e64ca5ae1	0	0	0	8	0	0	0	0	41	18	13	41	0	0	0	0	0	0	29	0	0	27	0	38
3c597aa0de08231f28cadf989836fb1f	0	0	0	69	0	0	0	0	80	0	19	0	12	25	0	0	9	0	0	0	0	0	0	0
e828d58575a5833c49bbdb47cb5e526a	0	0	0	0	8	65	0	0	45	8	43	32	12	0	0	0	0	0	0	0	0	0	0	0
d9f3fe66661092e5083e443307eff004	0	0	0	0	0	0	0	0	0	46	0	80	0	0	0	87	0	0	0	0	0	0	0	0
f0bde2f54893276b9ba2239c532b706a	0	0	16	0	5	0	0	15	13	0	13	7	0	9	8	14	14	11	21	13	19	8	12	14
8dcfa8911c31f9a04f4f06dc0539dc5e	0	0	0	0	0	0	0	0	0	0	0	0	0	0	0	0	41	18	0	31	35	12	56	19
57564f2d0ac516c767114ea4ddb11431	0	0	0	0	0	0	0	0	0	0	0	0	0	0	0	0	0	0	0	200	0	0	12	0
19b3bc88412dbf83701ef38a4f11f7b6	0	0	13	13	0	5	0	43	0	0	7	0	0	11	0	44	0	0	13	23	0	7	0	32
5d384d0ee3d0af2a99ed0d1eeb805d16	0	0	0	0	0	0	0	9	0	0	0	88	0	0	0	113	0	0	0	0	0	0	0	0
ec42f5a125f042d847ecbc17d8274ef1	0	0	0	0	0	0	0	0	0	0	0	0	5	0	0	0	4	0	46	62	15	11	4	63
563b5c2087850b519dcdf67f08e33fd5	0	0	0	0	0	0	0	0	0	0	0	0	0	0	0	0	0	0	0	210	0	0	0	0
020d038ed0e773d1e70653fcb1f87452	0	27	7	0	17	13	0	133	0	0	0	0	0	0	0	12	0	0	0	0	0	0	0	0
b16d83b49335ebcb782c62ded6041d36	86	0	12	78	14	6	13	0	0	0	0	0	0	0	0	0	0	0	0	0	0	0	0	0
973fb5391dae2df8cc41938081690b6c	29	0	0	66	92	9	0	12	0	0	0	0	0	0	0	0	0	0	0	0	0	0	0	0
97d3b07ae8e30f8d6ddf10d4f3ebf6e2	0	0	0	0	0	0	0	0	0	0	0	0	0	0	0	0	32	0	10	24	36	51	32	23
e60bcd2881dbe39d7a6d8c00f649b790	9	0	32	0	56	0	53	0	0	0	0	0	0	0	0	0	0	46	0	0	0	0	0	11
223942d5341ae5e703e7e03f69391b30	5	0	16	6	7	2	27	61	0	0	10	3	12	3	51	0	0	0	3	0	0	0	0	0
c5b7510274c7760df10131f8e5525e97	0	0	0	0	0	155	0	0	0	0	32	0	0	0	19	0	0	0	0	0	0	0	0	0
fdf839ac89c6fd48c63c34eecc5d2aec	26	0	11	0	4	0	7	12	14	11	15	10	0	0	0	7	0	11	12	11	15	22	7	10
02754ce2493d93426aecc0e76a9a366c	9	88	0	23	17	0	5	26	0	0	0	0	4	0	8	0	10	7	8	0	0	0	0	0
3d7768891b45b53eb856fe45937c9e4b	0	0	24	26	17	0	9	4	21	22	40	34	0	0	0	0	0	0	0	0	7	0	0	0
b02d90dd78f6a725f0e4093247711618	0	0	0	0	0	0	40	0	0	0	0	0	140	0	0	24	0	0	0	0	0	0	0	0
0ccb18e8185b525bb4f3f2089fb11f66	0	0	0	7	0	0	4	0	26	0	0	57	0	0	9	0	44	0	7	0	19	0	12	19
d82fcde439a2ffe2816fd895f3758afb	0	177	0	0	0	0	0	0	0	0	0	0	0	0	0	0	0	0	27	0	0	0	0	0
e3239209dec6287d075c449247146c8d	0	0	0	0	0	0	0	0	0	0	0	0	0	0	0	0	203	0	0	0	0	0	0	0
ce06bdcd5cd938f4b53f14128bc4ff2c	29	8	75	38	13	7	10	11	2	0	6	0	0	0	0	0	0	0	0	0	0	0	0	3
08ebba54a586db3dc4544f6c10f87c9f	0	0	8	9	0	0	0	0	89	14	47	17	11	0	0	0	0	0	0	0	7	0	0	0
9e929209553f8d18b8c753a009ac6678	32	0	0	41	0	0	5	0	16	0	7	18	4	0	0	0	19	13	2	12	11	0	13	8
585e7fe22bd110411c5722b8915a2f2c	0	0	47	0	58	15	0	15	3	0	33	29	0	0	0	0	0	0	0	0	0	0	0	0
b695128ff1736de7c5fd5b4ff2e8e2a0	21	0	21	47	96	0	15	0	0	0	0	0	0	0	0	0	0	0	0	0	0	0	0	0
231a2c2c3fadffb92707e64f8693119d	27	0	0	0	0	0	0	0	0	0	0	0	0	0	0	0	0	44	29	12	30	0	40	17
6b32e7203efd7131ecd6b96efe39c6e7	0	0	0	0	0	0	0	0	0	0	0	0	0	0	0	0	36	0	16	38	29	0	40	40
87f228fd1e71504d2b069596ca9764c8	0	0	0	0	0	0	0	0	0	0	0	0	0	0	15	0	33	16	29	36	28	21	20	0
b4db470134c4dd7d7d8bd4182b5aa293	0	0	0	0	0	0	0	0	19	0	0	20	0	0	0	0	20	0	0	32	51	56	0	0
228ea87bfcd4b7bc74753d492d197558	0	0	0	0	0	0	0	0	0	0	0	0	0	0	0	0	36	21	0	33	29	0	46	33
1772ecb9263268987822465f5fc3ce3d	0	0	0	0	0	0	0	0	0	0	0	0	0	0	0	0	40	59	14	0	11	34	25	15
da7ba37039bc8709d64c960f3cf12cbb	5	77	41	0	3	12	0	59	0	0	0	0	0	0	0	0	0	0	0	0	0	0	0	0
5ddf9d7e41d8f50a651430f2a64b9cc7	16	15	18	0	0	26	20	30	20	0	18	0	0	0	0	18	0	16	0	0	0	0	0	0
82994f12052b745ec9a3007459b96662	11	0	2	0	3	0	4	0	113	64	0	0	0	0	0	0	0	0	0	0	0	0	0	0
06629a5a741204010791079e508833fc	0	0	4	0	0	0	22	0	15	0	0	0	57	0	52	43	0	0	0	0	0	3	0	0
1e59450c5bf2f295e2332d9ba02a9085	0	0	0	2	4	0	2	5	14	7	4	11	10	0	9	3	12	15	11	15	15	20	21	15
3fcbc388d45196e23457dbd85e49964e	0	0	0	0	0	0	141	0	33	0	0	0	14	0	0	7	0	0	0	0	0	0	0	0
b92181345c8eaaf3c6e51723acac36e7	0	0	0	0	0	0	0	0	8	58	5	14	0	40	70	0	0	0	0	0	0	0	0	0
8a41a57a7a7c6072d417148e19b2b1bb	0	0	0	0	0	0	0	0	0	0	0	0	0	0	195	0	0	0	0	0	0	0	0	0
eeb1a70e23c3b02b7e1042ca8c5f4887	0	0	0	0	0	0	0	0	47	26	25	36	0	27	18	0	0	0	0	16	0	0	0	0
c495699dd72fcdc1033566ba6f66bae3	0	0	0	0	0	0	0	0	0	0	0	0	0	0	0	0	0	0	102	0	0	93	0	0
a6e86a7d10bceb14b1e3cd2ce343cd64	4	36	7	10	5	4	0	38	10	8	9	0	0	0	0	6	0	0	21	5	2	17	9	3
46eb3216fba9f590a98f5e39cb6cc7b7	0	0	30	0	35	22	6	0	0	0	24	69	0	0	0	0	0	0	0	0	0	0	0	8
bc13eba636b3d7edf316151e5d95f2b0	21	0	66	18	16	0	0	0	0	0	0	0	46	0	0	0	0	0	0	0	0	0	24	3
c19ce7b6552973548ac67e45a84b3505	0	0	0	63	0	0	0	0	25	0	0	22	0	0	0	0	34	0	0	0	18	32	0	0
db1e53a5ebc2b35bcccf222d7c67e06c	0	0	0	0	0	0	0	0	19	0	0	12	5	0	6	19	24	15	0	15	16	0	29	34
4cc8389ec23a75fb284cc9509411374e	0	34	0	0	0	0	22	15	0	54	40	0	0	0	0	28	0	0	0	0	0	0	0	0
213aa4046e2ff8838ea49bb0e58730f7	30	0	0	68	0	72	18	5	0	0	0	0	0	0	0	0	0	0	0	0	0	0	0	0
a769fd25cb4cb3e65fb0b5f752ddf4cb	5	20	7	3	20	11	0	0	0	25	0	7	11	10	0	6	0	19	8	4	14	15	0	8
a5dc479d8aac945b3b1851d4b8eac5f4	0	21	0	0	0	0	0	0	0	0	0	0	0	172	0	0	0	0	0	0	0	0	0	0
162d380468428be715f6403345eaa137	0	0	37	0	0	0	0	23	7	0	30	0	0	0	0	30	8	0	28	0	0	0	0	29
a496da6756716982a9b7e2484524674e	0	0	0	0	0	0	0	0	0	7	0	0	0	0	0	0	0	0	0	48	0	50	48	39
4aa20e56edaa076f84239b90bda80025	0	0	0	0	0	0	0	0	0	0	0	0	0	0	0	0	22	0	36	13	66	30	0	25
1af951c93308863dfbe2e4bb3466c5d8	0	0	0	0	0	0	0	0	0	0	0	54	0	0	68	69	0	0	0	0	0	0	0	0
71a3698f93597184a7533ad1ba68819e	0	0	40	21	0	85	44	0	0	0	0	0	0	0	0	0	0	0	0	0	0	0	0	0
68ce3de0547c165919888c0d4684a716	16	0	22	20	22	0	6	0	0	0	11	51	0	0	12	0	11	0	5	0	0	4	0	10
f316d1e17174592c1bce15b19791d4fb	0	0	0	0	15	36	0	0	46	17	20	0	22	0	15	0	0	0	0	19	0	0	0	0
b62fd07e2c96423bab395852c88fb147	0	0	0	0	7	0	0	0	0	0	0	0	27	131	16	9	0	0	0	0	0	0	0	0
b793af0220bca9e3bae3a0108d918028	0	0	63	18	0	0	0	0	55	0	0	0	54	0	0	0	0	0	0	0	0	0	0	0
3167a6131451a02669988dd3cdaa6358	0	0	0	20	0	0	0	0	56	17	19	30	0	0	11	0	0	0	0	0	15	10	12	0
d55260944cc3ff8c9f7ae82789cbda2b	0	0	0	0	0	0	0	0	0	13	33	23	31	0	0	0	18	0	0	24	0	29	0	19
286d4969874789c9526604e47de8c0f5	14	9	11	8	0	12	11	24	13	10	0	9	0	14	23	0	10	0	21	0	0	0	0	0
da6ce16ad28ef0ec84eb9688c32691d4	39	0	0	72	59	0	0	19	0	0	0	0	0	0	0	0	0	0	0	0	0	0	0	0
7b35d099c14e5449b3781a3f56058770	0	0	0	0	0	22	16	0	118	28	0	0	0	0	5	0	0	0	0	0	0	0	0	0
fad082f054e24fa286c514dc1dc913f4	0	0	0	0	0	0	0	0	0	3	0	0	0	5	0	0	24	40	30	25	22	20	20	0
5b0dcd9ddaee6a33e6cb5047853b4e20	0	0	0	0	0	0	0	0	30	21	0	0	0	0	0	0	31	32	0	0	0	0	0	75
0d9135279e5eca3a8f2f897973f042b3	0	0	0	0	0	0	0	0	0	0	0	0	0	0	0	0	46	0	41	0	30	43	29	0
cac3050e7f7b8a8723c14027a93910b6	16	0	28	6	53	63	17	5	0	0	0	0	0	0	0	0	0	0	0	0	0	0	0	0
03b4f92715d78a3335bd07d75b81840d	0	0	11	0	0	16	53	0	0	0	0	0	32	0	49	27	0	0	0	0	0	0	0	0
ef2baccc832aa71556a64882c30ea2ac	0	0	0	0	0	0	0	0	0	0	0	0	0	0	26	0	0	10	0	35	29	37	28	23
617436a692a3c46a67866b7211e14688	0	0	0	0	0	0	0	0	0	0	22	0	22	0	14	0	81	25	24	0	0	0	0	0
ef1c68664f27047588be3a1ea3cf9ec1	0	0	0	0	0	0	0	0	0	0	0	13	0	0	0	0	0	76	0	0	6	44	48	0
372619134f45074d5c34118e185187a4	0	0	0	0	0	0	0	0	0	0	0	0	0	0	0	0	29	16	0	25	50	28	20	19
a7579339873d04d5066287dbf0494e6d	0	0	0	0	0	0	28	0	9	0	30	15	48	0	26	20	0	0	0	0	0	8	2	0
37c666af5c0de770f151f995cd46dacf	0	0	0	0	0	0	0	0	0	0	0	9	0	0	0	0	16	34	87	0	17	23	0	0
9207e5a116e770e1d26fcf12dae53e28	0	0	0	0	0	0	0	0	0	0	0	0	0	0	0	0	0	29	0	0	37	52	35	33
78b28bbfb4c637ccf37ed365ed8ae41d	0	0	4	77	0	8	9	0	46	6	24	11	0	0	0	0	0	0	0	0	0	0	0	0
593c9f3ed9bc495928effd8e61a2b55c	0	13	18	6	12	13	12	0	5	12	8	9	0	9	0	13	12	0	12	11	0	0	13	7
41923c0cf7c6d14e829f4b6860dfa847	8	0	0	0	13	88	0	0	49	12	15	0	0	0	0	0	0	0	0	0	0	0	0	0
fc34efecf1e849f46603f05244ead6be	0	0	0	0	0	0	0	0	0	0	0	16	0	0	0	0	0	39	43	32	33	0	0	22
1121c04ca5ad407ac400441ca51b9fd1	0	0	0	0	0	0	0	0	0	0	54	0	0	0	0	0	0	0	92	0	0	0	0	39
aa1e008fe49feb4123e96498b545847b	0	0	14	0	0	0	170	0	0	0	0	0	0	0	0	0	0	0	0	0	0	0	0	0
4b1ba428336a6787fb731300e608d26a	0	0	0	43	0	0	9	0	16	7	0	14	0	0	0	0	18	0	17	16	22	0	0	22
e69bbdc7e0e78a4095e1d4906a6fe5c1	9	0	70	0	0	0	24	12	0	46	22	0	0	0	0	0	0	0	0	0	0	0	0	0
f47b068d01f1d5608b45b110a55065ba	0	35	45	9	0	0	0	0	0	0	0	0	0	0	0	0	0	59	0	0	7	0	0	28
d51d1bad4e767823405bece1342a2ef2	0	0	0	0	0	0	0	0	21	0	20	0	38	0	85	19	0	0	0	0	0	0	0	0
d4706e51a1e90c47267bed77357e94d1	0	0	4	0	16	85	30	0	0	0	0	0	42	0	0	5	0	0	0	0	0	0	0	0
f0dddc53470e0a0f58303e30bed482f5	23	64	51	0	0	0	0	0	0	0	0	0	44	0	0	0	0	0	0	0	0	0	0	0
f3b071e750aa24373ad99b252b5f6b35	0	0	0	0	0	0	0	0	0	0	0	0	0	0	0	0	0	0	0	0	90	0	36	56
5abf52bd4434b60458fc7f0eeb33f695	0	16	18	22	24	23	19	0	0	7	2	0	9	10	5	25	0	0	0	0	0	0	0	0
1920c4a194d9f7a13c84dcbf30743d0b	0	0	0	0	0	0	0	0	7	0	0	0	13	0	0	160	0	0	0	0	0	0	0	0
44a0cf44984add550884605772fc1c28	0	0	0	0	0	0	0	0	0	0	0	22	16	0	117	0	7	0	0	0	0	0	9	9
020bb62e49344e6dcf074020de17228a	0	0	0	0	0	0	0	0	0	0	0	0	0	0	3	0	46	0	0	0	43	0	43	45
65ba09ae5587948dee8230e397bf3e6b	0	0	0	0	0	0	0	0	0	0	0	0	0	0	0	0	0	37	0	18	0	44	37	44
884b7f794868501a98bb09fd06e92576	0	0	0	0	0	0	0	0	0	0	0	0	0	0	0	0	63	0	77	0	0	40	0	0
2c87f83cdbfc59b3fe7a30bc6f35c175	0	0	0	0	0	0	0	0	0	0	0	0	0	179	0	0	0	0	0	0	0	0	0	0
90165d2a4b08110d341564b7213910a4	0	0	0	0	0	0	0	0	0	0	0	0	0	179	0	0	0	0	0	0	0	0	0	0
e2beff916cef4e4bc603dfce60bf8778	0	0	0	0	0	0	0	0	16	0	0	0	0	0	0	0	27	0	18	0	48	30	21	19
e30a0f04df54a49903da30a52df1dd69	0	5	13	0	4	0	28	12	0	17	21	0	8	2	9	6	10	21	9	5	0	6	2	0
73512cbbdd53abc6618b8c3751700034	9	0	19	4	0	13	14	4	0	8	13	0	10	0	0	0	16	16	35	8	0	9	0	0
738ae4ef2ce73f954e91ac9e5a0b4557	72	0	91	0	0	0	15	0	0	0	0	0	0	0	0	0	0	0	0	0	0	0	0	0
e7db5434ce895ea8a2d364e2e7417b02	0	0	0	0	0	0	0	0	0	0	0	0	0	0	0	0	17	31	14	59	18	0	29	10
6526f94008b4661c8156ae27a5cd1792	0	177	0	0	0	0	0	0	0	0	0	0	0	0	0	0	0	0	0	0	0	0	0	0
f1717c9c762ce894e62dbfc8a3395170	0	0	0	0	0	0	0	0	0	15	0	0	0	0	0	0	0	0	19	0	0	42	47	54
40869197a875e0f8e9b29c45ae0aa43c	16	0	0	19	0	0	0	7	0	25	14	20	19	42	0	0	14	0	0	0	0	0	0	0
76dfe158cb1b5a3fc003e6b4537eb655	27	0	0	24	4	0	0	8	0	5	26	4	7	70	0	0	0	0	0	0	0	0	0	0
05ca88657592c0b4a012092fd214a53c	0	0	0	0	0	0	0	0	0	36	23	0	27	0	0	0	24	0	0	22	0	0	17	26
d958c3335f0ca2974f7e8a10a306dfca	10	2	37	5	3	7	27	9	6	0	12	0	12	0	0	16	6	2	9	4	0	0	7	0
f95632cb1386c551d817093e3a89e5db	0	0	0	0	0	28	0	0	0	103	3	40	0	0	0	0	0	0	0	0	0	0	0	0
749757e9a60959d851e29826cc9e5e4c	0	12	0	0	0	4	0	0	0	0	0	0	0	158	0	0	0	0	0	0	0	0	0	0
e833f7b757232865396bee33c5145728	0	174	0	0	0	0	0	0	0	0	0	0	0	0	0	0	0	0	0	0	0	0	0	0
2f7b935f347144ce7ac3bf2f2172621d	0	0	0	0	0	0	0	0	0	0	0	0	0	0	0	0	167	0	0	7	0	0	0	0
efd6657d0b420edcaa1eff0e7907c92c	0	0	0	31	27	0	0	0	0	0	0	26	32	0	22	0	0	0	0	35	0	0	0	0
e9aa0af0c78b4d7e64eac9ecea34e31b	0	0	0	0	0	0	0	0	0	7	0	2	0	0	16	9	34	36	21	11	0	10	16	11
16aab4dd7552f0cc504639b7db064632	0	0	0	0	0	0	0	0	0	0	0	134	0	0	0	39	0	0	0	0	0	0	0	0
57a8b11678a318aa5a9543c3fe857eee	9	0	43	0	7	13	37	37	3	0	7	3	0	0	0	0	8	5	0	0	0	0	0	0
8444bf00b7b21583cbe0fda09605b1c2	0	0	17	44	19	16	0	0	16	0	0	11	0	0	0	10	0	0	17	11	0	4	0	7
2097c4e7e8047a5739f4b2c91e1705a1	0	0	54	0	0	0	0	0	0	0	36	0	82	0	0	0	0	0	0	0	0	0	0	0
a5caeb88665b76e5d62372b0d2bf461e	0	172	0	0	0	0	0	0	0	0	0	0	0	0	0	0	0	0	0	0	0	0	0	0
a63cf1d20d3f10fbcd483bb6538f9fda	0	0	0	0	0	0	0	0	0	0	0	0	0	0	117	55	0	0	0	0	0	0	0	0
31c84c8a77e691baf077422dd8685e8c	12	0	0	0	12	14	0	4	10	24	26	18	0	0	0	0	0	10	28	0	2	3	0	8
0541730f83b7ea1807d0d4c25a62d8d9	0	0	40	0	49	0	16	0	0	0	0	56	0	0	0	0	0	0	0	10	0	0	0	0
444ca11cd92589aad7a0857c1098f85b	41	0	26	53	45	0	5	0	0	0	0	0	0	0	0	0	0	0	0	0	0	0	0	0
7d1205a379c882157e012e6fcd202c3d	73	0	0	0	0	0	0	0	0	0	97	0	0	0	0	0	0	0	0	0	0	0	0	0
8ea1b2d2b5cf2d5d7d9b8e5999b37720	0	0	0	0	0	0	0	0	8	6	4	0	0	0	9	0	25	22	0	19	39	25	0	13
126e5dc916af7d7e6a2498b9314623b2	0	0	0	0	0	0	0	0	0	0	0	0	0	0	0	0	34	37	0	57	42	0	0	0
567bd5f7bf763b561c87fa8d2a0c441a	17	0	12	30	15	0	0	0	0	0	15	45	0	0	0	0	9	0	14	12	0	0	0	0
84f795e4c1bdccda82eb573e820e6a9c	0	0	0	31	0	0	0	0	50	0	0	0	0	4	0	0	0	0	0	31	0	0	29	24
7219c101408188477f5904628c16803b	0	0	15	5	0	0	0	0	10	51	10	5	0	0	0	4	0	0	0	20	0	9	6	34
fa249006f2749b7605cd10ffbcd3d555	0	0	0	0	0	0	0	0	0	0	0	0	0	0	0	0	16	15	28	28	0	30	4	48
921a2af4400a73f51eff496d2c47002f	0	0	0	0	0	0	0	0	0	0	0	0	0	0	0	0	0	0	26	0	29	0	52	62
14501e801a03e0ecf26a4111206d4cbb	0	0	0	0	0	0	0	0	0	0	0	0	0	0	0	0	0	169	0	0	0	0	0	0
b4e806e57c3d724e7c2804680b9551f1	0	0	0	57	49	62	0	0	0	0	0	0	0	0	0	0	0	0	0	0	0	0	0	0
e45b4cc3599afc5ea3bc679facaacf4b	0	0	4	0	0	0	0	0	25	42	11	0	0	69	17	0	0	0	0	0	0	0	0	0
a28273aa7048e9eccf4b7b3b1006f113	0	0	0	0	0	0	0	0	9	0	0	8	7	0	13	0	14	12	0	18	21	11	28	27
d9da99c0abdb02ac1f45fa4e4ba0eb34	0	0	0	0	0	0	0	0	0	0	0	0	0	0	0	0	0	0	168	0	0	0	0	0
81706e06f4cad7c23c4d0ff8276800dc	2	0	7	0	0	41	9	0	0	0	0	0	92	0	0	16	0	0	0	0	0	0	0	0
a155352f7a870b9d06009926cc8c6aac	12	0	0	13	0	10	0	0	25	11	11	23	0	0	0	0	13	20	7	0	0	11	0	11
bc0eb589d489e15b197b9dfac607170e	0	0	135	0	0	12	0	0	0	0	0	0	0	0	0	0	0	0	0	0	0	0	0	20
9248c48c7f0f7639fc829e7a0cce70a9	0	0	6	0	0	0	0	0	0	0	25	63	0	0	0	0	0	0	0	18	22	0	17	16
ac0bc274e28a7689b6b9421dbc33762f	0	0	0	0	0	0	0	0	0	0	0	0	0	100	0	0	0	0	0	0	0	0	0	67
69d1a6c51b65be8a2f3b5c9ed22434db	0	0	0	0	0	0	0	0	0	0	0	0	0	0	0	0	14	17	0	19	30	29	32	26
67641ef734abef6f0be362be6d7303dd	19	0	0	26	29	0	25	51	0	0	0	0	0	0	0	16	0	0	0	0	0	0	0	0
c8efc6a564db55fe3260b73696e021b3	0	0	0	0	0	0	21	0	15	0	0	0	19	0	111	0	0	0	0	0	0	0	0	0
604cd1dd2ca97a1e534569c6f23dc3cd	15	0	106	8	6	31	0	0	0	0	0	0	0	0	0	0	0	0	0	0	0	0	0	0
56aa91b83f97f0e967295d3f17554ed5	0	0	0	0	0	0	0	16	0	0	0	0	0	40	0	0	0	0	22	23	25	28	11	0
e6005a7efab335632e279b97e6bf414d	8	0	25	7	66	35	18	6	0	0	0	0	0	0	0	0	0	0	0	0	0	0	0	0
bc316f900349452ba39b77dbacc4d103	0	0	0	0	0	0	0	0	0	8	0	0	0	0	20	0	26	0	6	28	41	17	19	0
e0052e0ddb394b1c18890d9bd4da39d3	0	0	0	0	0	0	0	0	0	0	0	0	0	165	0	0	0	0	0	0	0	0	0	0
e7fab69e4a22619190f4967890686e76	0	0	0	0	20	0	30	114	0	0	0	0	0	0	0	0	0	0	0	0	0	0	0	0
0e746effb541f5124445820a569fb4bf	5	0	0	0	32	117	0	4	0	0	0	0	6	0	0	0	0	0	0	0	0	0	0	0
38b83a8a6b741606457e2d46c2ca8398	0	0	0	0	0	0	0	0	0	9	0	14	0	0	69	48	0	0	0	0	0	0	0	24
20e4d3972e542139a47ff1d2cdfb5825	0	0	0	0	0	0	0	0	0	27	7	12	0	42	53	0	23	0	0	0	0	0	0	0
048d4e07d158c5c7f4baaf0c1b97c181	0	0	0	0	0	0	0	0	0	42	57	0	65	0	0	0	0	0	0	0	0	0	0	0
f37beaf3a391b4b0d2a1f08b0c92ee82	4	0	0	4	16	21	98	11	0	0	0	0	4	0	5	0	0	0	0	0	0	0	0	0
a3bbbfb3d508779f0eefe022f360439b	0	0	0	21	20	0	0	18	0	14	0	0	15	0	0	0	0	14	0	21	40	0	0	0
35d28ca9f69d0eb737c41ecf7b7423e3	0	0	18	0	38	63	0	0	0	0	44	0	0	0	0	0	0	0	0	0	0	0	0	0
9ae741851c54112c4e6f5625ae2f7096	0	0	0	0	0	0	0	0	0	0	0	0	0	0	0	0	0	71	19	0	0	73	0	0
a40cd09e99cabd9c5bc93d0bb1e102f8	0	0	0	0	0	0	0	0	0	0	0	0	42	10	82	28	0	0	0	0	0	0	0	0
cd9d259ea91764fa737eb2c2c0806f88	0	0	0	0	0	0	0	0	0	5	9	21	0	17	0	0	14	0	0	8	35	11	29	13
9c5eab6debfe59e6d02647e4bbd3defc	0	0	0	0	0	0	0	0	0	0	0	8	0	0	0	0	9	57	6	7	0	32	43	0
2fc4ef99c24aa5b54d15e4d4e5348400	0	0	12	0	0	0	9	36	0	0	28	17	15	0	21	23	0	0	0	0	0	0	0	0
e19e07351ddbe8e07ec44f0c63e1b6f6	9	0	15	0	6	6	61	5	2	2	0	0	4	0	15	0	13	8	7	2	0	2	0	4
168b1163f1d017885031619f08c24b7d	0	0	0	0	10	0	0	0	0	19	0	0	0	119	0	0	13	0	0	0	0	0	0	0
993051b8b15d886ed50683651f3541ae	0	0	0	0	0	0	0	0	0	0	0	0	0	0	92	69	0	0	0	0	0	0	0	0
52da2ec984339d25087663cb815548b8	0	0	0	0	0	0	0	0	0	0	0	0	0	27	57	0	0	41	0	0	0	0	0	36
822b4cead6d38b827f529d68bb2367d3	0	0	0	0	0	0	0	0	0	0	0	0	0	0	0	0	13	22	28	8	14	33	19	24
a371e1dd61de91af592ea46d988b29e1	0	0	0	0	0	0	0	0	0	0	0	0	0	21	0	0	17	0	6	12	13	33	42	16
cff019cf26502ba681a8d2b2e6f04363	0	0	0	0	0	0	0	6	0	0	0	0	0	0	4	0	0	0	0	22	14	7	44	62
9598afafb041d76e136f5f4c03052ca0	0	0	16	0	0	0	0	0	8	12	8	4	10	0	49	38	0	14	0	0	0	0	0	0
9ae3aef4be80fb4e221bfa03fcc133a9	0	0	0	0	0	0	0	0	52	34	7	13	0	0	0	0	0	0	0	0	34	19	0	0
7659b2f8e2a3c9998dc48702d6937a31	0	0	0	0	0	0	0	0	0	0	0	0	0	0	0	0	0	0	0	31	48	21	46	13
d6d7cf0c6f755629a09f89c51262d57c	0	0	0	0	0	0	0	0	0	0	0	0	0	0	0	0	0	0	0	48	40	0	36	35
ddbfa235fca6149b2465ae5f0a6bf612	36	0	0	82	37	0	0	3	0	0	0	0	0	0	0	0	0	0	0	0	0	0	0	0
ea74f77e4100bfb6cd781caec7405bc0	0	0	0	17	0	106	0	0	0	0	0	0	0	0	0	35	0	0	0	0	0	0	0	0
ba2ab6e2ef4d6fdeb96e3f8efe90d67c	0	0	0	0	0	0	0	0	0	0	0	0	0	0	0	0	19	0	0	28	55	0	33	23
7248412784ef406fbbfeeecad31981ed	0	0	0	0	0	0	0	0	0	0	0	0	0	0	0	0	0	16	0	29	15	27	37	34
12642e6aaa8986e8500a302e87b3aa0f	3	26	0	7	11	0	7	3	3	6	0	7	6	15	7	12	0	10	5	6	6	0	6	11
a98e0e0c4024ad825b90b6584802e3fd	14	7	20	22	0	0	0	0	27	22	0	0	12	0	14	0	19	0	0	0	0	0	0	0
26ea90b1a4ecada796e6600b57223c00	0	0	0	0	0	0	0	0	0	0	0	0	0	0	20	0	0	0	36	37	0	33	20	11
b9daaf8a93766e22ea16f02bd0879287	0	0	0	0	41	81	34	0	0	0	0	0	0	0	0	0	0	0	0	0	0	0	0	0
6e72f0922b9897329312ba3e0a8f9b31	46	0	13	46	46	0	5	0	0	0	0	0	0	0	0	0	0	0	0	0	0	0	0	0
c2b695757e7c1fcd5a9a5fbc234a7a98	0	0	0	38	0	82	0	0	0	0	36	0	0	0	0	0	0	0	0	0	0	0	0	0
063bb8641c35d4f28900874d850e4300	0	0	0	0	0	0	0	0	0	9	0	0	0	0	0	12	0	0	11	23	0	0	56	45
c41a8375861d4b2ae4f6fbd57738ae6a	26	0	51	11	0	0	30	37	0	0	0	0	0	0	0	0	0	0	0	0	0	0	0	0
1f59cc5b51617d513ee9c715373d81d7	0	0	121	0	0	0	0	34	0	0	0	0	0	0	0	0	0	0	0	0	0	0	0	0
4fc1ecb528d7587ee61eeaf9b84902de	0	0	0	12	0	30	0	0	0	0	0	37	6	0	0	0	23	0	0	0	0	12	18	17
a91ce1dc78596ec25b0d3e2ff784da55	0	0	0	37	0	0	0	0	0	0	0	0	0	0	15	0	0	0	44	0	0	32	0	27
c2fcdba35d452a394515a2f31f66e8ad	0	155	0	0	0	0	0	0	0	0	0	0	0	0	0	0	0	0	0	0	0	0	0	0
2bce3fb6f9a5169c970998ef1a923eed	33	0	0	0	0	0	0	0	36	0	0	0	0	0	0	0	55	0	0	0	0	31	0	0
103587dec453f29e516c8c35cb63632a	0	0	0	0	0	0	0	0	0	0	0	0	32	0	123	0	0	0	0	0	0	0	0	0
52343bdfcd060cbce72ceb305b775902	0	0	0	0	0	0	0	0	0	0	2	0	0	0	14	0	9	0	0	44	38	0	34	14
5f0ed9aaff286e4635239ceec6dbbfd2	0	0	0	0	0	0	0	0	0	0	0	0	0	0	155	0	0	0	0	0	0	0	0	0
347a016594bdcbb4c44a8e1766c06fcf	0	0	0	0	0	0	0	0	0	0	0	0	0	0	0	0	34	37	18	0	13	29	0	24
f3a97ea8920cb71301dee4044bd55cf0	0	0	0	0	0	0	0	0	0	0	0	0	0	0	0	0	0	0	0	70	9	19	42	15
53bb6850e791c6e3ff83cfe20e7a17da	0	0	7	0	0	0	8	0	0	0	0	0	29	0	101	0	0	0	0	0	0	9	0	0
5995ee4213900ac4cc5bd17fa0c6e062	0	0	0	0	0	66	0	0	0	0	0	0	0	0	0	0	47	0	0	0	0	29	12	0
0df94e423697e55c9f11b631a661f242	0	0	7	13	10	11	0	0	0	0	11	13	21	5	0	0	0	0	12	15	20	16	0	0
a4e06c8f5b4a56ea5f1b8aa1fdd3ec05	0	16	8	0	21	0	0	0	0	30	4	0	9	0	4	0	0	15	0	8	11	12	16	0
b07c740c77bf91ef18322d4cd07f3792	100	2	10	32	10	0	0	0	0	0	0	0	0	0	0	0	0	0	0	0	0	0	0	0
0ee779fabea3fc3cc22c45028ca1c8aa	0	21	31	0	0	0	0	0	0	17	21	0	0	0	0	0	0	30	34	0	0	0	0	0
8ca806b63145f6c1f570703daba1b55f	0	0	0	0	0	0	0	0	29	0	38	0	21	0	0	10	20	0	18	11	0	0	7	0
ee3207a15b45a07e8dbd049f42b477de	0	0	0	0	0	0	0	0	33	51	0	70	0	0	0	0	0	0	0	0	0	0	0	0
28a187de86de11a0bd538a4dbf34fa7b	0	0	0	0	0	0	0	0	0	0	0	0	0	0	0	0	11	16	0	18	26	26	26	31
e8aa6b82c8e1366de3107fbd93c73ca8	0	0	0	0	0	0	0	0	0	0	0	0	0	0	0	0	74	0	80	0	0	0	0	0
93835091d5fcbc1471ee30351fc6708c	21	12	16	21	18	0	0	50	0	0	15	0	0	0	0	0	0	0	0	0	0	0	0	0
e692fcf963c630541c141757c5eb197a	5	7	11	11	9	8	3	13	5	8	6	7	4	6	3	7	5	3	8	7	4	4	0	9
19994d28e70073b74968dfc1bb362325	0	0	4	52	0	11	6	0	41	0	19	10	0	0	0	0	0	0	0	3	4	0	3	0
a820231c19fbfb32582ad26d3eb9c5e1	0	0	0	0	0	0	0	0	51	43	20	39	0	0	0	0	0	0	0	0	0	0	0	0
9255358263ff7b958527c0c4de86c28c	5	0	27	0	79	0	0	0	0	31	0	0	0	0	0	0	0	10	0	0	0	0	0	0
9196ac09fc144bd5356869deaee1c67c	0	0	0	0	0	0	0	0	0	0	0	0	69	0	32	51	0	0	0	0	0	0	0	0
2eb19ad9bd9a0ceb1078538af9adcac3	0	0	0	0	0	0	0	0	36	0	0	0	0	0	0	37	0	0	46	0	14	0	19	0
108b061917a59f0a6cdf9524df7b4d71	0	0	0	0	0	0	0	0	0	13	0	40	0	0	0	0	31	27	7	0	0	0	0	34
a68d631e26cbb745faee31be67d17124	0	7	12	4	0	0	122	6	0	0	0	0	0	0	0	0	0	0	0	0	0	0	0	0
979ed27ace2d345952d163c5633639f4	0	0	8	29	0	0	7	0	39	0	23	27	12	0	0	0	0	0	0	0	6	0	0	0
06845950cb839ada518fc1bf8717aa04	0	151	0	0	0	0	0	0	0	0	0	0	0	0	0	0	0	0	0	0	0	0	0	0
8d6e620e6d9fe4756eaa4bab03d08be9	0	0	0	0	0	0	0	0	0	0	0	0	59	0	59	33	0	0	0	0	0	0	0	0
b351a8e1c41498689eafa9cc1567584a	0	0	0	0	0	0	0	0	0	0	0	0	0	0	0	0	151	0	0	0	0	0	0	0
7264b1ccf56f7c78931df9f2ee38822d	0	0	0	27	0	0	0	0	0	0	22	0	0	13	0	0	31	12	0	0	0	0	0	45
9f06ecfed7fd0293ebe594989e95eb89	0	0	0	0	0	0	0	0	0	0	0	0	104	0	22	24	0	0	0	0	0	0	0	0
6b8a59b717aa31db65068f40ccd5b207	0	0	0	0	0	0	0	0	0	36	26	0	12	6	0	15	0	15	18	0	0	22	0	0
362179d34accb1e2f724a00f70aced1b	0	0	0	0	0	0	0	0	0	0	0	0	0	0	0	0	30	49	0	17	0	24	30	0
0a7909baf81962e17f5c8ab41c4f31c2	13	0	8	16	13	10	14	44	8	0	0	0	0	0	5	11	0	0	0	0	0	0	0	7
269efb88ecffa6ff862ad2e21ce994e3	50	0	7	70	18	0	4	0	0	0	0	0	0	0	0	0	0	0	0	0	0	0	0	0
4f6c0f47960cbc54d7f6e563a3dda09e	0	0	0	0	16	0	0	0	0	0	0	25	20	0	0	0	53	10	8	0	11	6	0	0
475dd494bd6666d9d2511938d397f947	0	0	0	45	0	0	0	0	0	0	0	53	30	0	0	0	10	0	0	0	11	0	0	0
d8ad0f7a0ba445c534047bdf6254e8fb	0	0	0	0	0	0	0	0	0	34	24	32	21	18	0	0	0	0	0	0	0	20	0	0
d3439c080dae42093b15ffd35d16e857	0	0	0	0	0	0	0	0	0	0	0	0	0	0	0	0	21	21	0	19	32	7	30	19
42c32b13fac4eaa25451ff1e78be7285	0	0	0	0	0	0	0	0	0	0	0	0	0	0	0	0	37	29	17	0	9	34	9	14
b0a11abbd4f785ad7c73b47b225ce89c	0	0	0	0	0	0	0	0	0	0	0	0	0	0	0	0	0	0	0	24	34	25	66	0
999011d2ff42d0900ab9cd7b591242eb	18	0	130	0	0	0	0	0	0	0	0	0	0	0	0	0	0	0	0	0	0	0	0	0
f4bf77f49898b8e295c3abcf4c8a00e2	0	0	0	0	0	0	0	0	0	0	0	0	0	0	0	148	0	0	0	0	0	0	0	0
8b5581b8298659a4f0ec3c2ff7203c7b	0	0	0	0	0	0	0	0	0	0	0	0	0	0	0	0	0	54	18	14	19	11	15	17
08e0971f6997633221d8a3f16b0546b2	0	0	0	0	0	0	0	12	8	17	46	27	0	0	4	7	0	0	19	0	0	5	0	2
185820c7df768dc553aa8dfd32e877a8	0	0	0	0	14	87	21	0	0	0	0	0	0	0	0	0	14	11	0	0	0	0	0	0
64c835d5ee54e3a633540d97694f2a67	0	0	0	0	0	0	28	0	0	0	0	0	0	0	0	119	0	0	0	0	0	0	0	0
9e32789be0a0d72439da373c487a2bba	41	0	8	51	6	31	0	0	0	0	0	0	0	0	0	0	0	10	0	0	0	0	0	0
f9cae6bf5dcb794500ab94c4588bcfc8	0	141	0	0	0	0	0	0	0	0	0	0	0	0	0	0	0	6	0	0	0	0	0	0
4a449251bce08fba9da2c9b236aff311	0	0	0	0	0	0	0	0	0	0	0	0	15	0	126	6	0	0	0	0	0	0	0	0
1da35adace664a6580a4dea397268ff6	0	32	0	0	0	0	114	0	0	0	0	0	0	0	0	0	0	0	0	0	0	0	0	0
e6cec854ba0d5c462910fb2cf3d740cd	0	0	12	58	0	0	18	0	19	0	7	32	0	0	0	0	0	0	0	0	0	0	0	0
e266237c2cb1b21a56ef4d3295382bb8	0	0	0	0	0	48	0	0	0	0	72	0	26	0	0	0	0	0	0	0	0	0	0	0
36d6900e9062a957a491889b4b944a10	0	0	0	0	0	0	0	0	0	0	64	0	56	0	26	0	0	0	0	0	0	0	0	0
dbbbeecd7fd7423034b867ab6f7fb38a	0	0	0	0	0	0	0	0	0	0	0	0	0	0	0	0	25	17	3	15	0	22	16	48
de06f5ea20b96aa989b422a9e802d5dc	0	0	0	0	0	0	0	0	0	0	0	0	0	0	0	0	10	20	0	16	0	51	35	14
b2cb421a907f126bbd0774ac98d7e84a	0	0	0	0	0	0	0	0	0	0	0	0	0	0	0	0	0	17	19	13	0	37	8	52
1ea5dbf91ed43507c5a85cc496123211	0	6	9	17	15	10	29	16	0	0	0	0	0	0	18	10	0	0	0	6	0	0	9	0
82a792262b0bcaa7d012970ea5b7f677	18	0	9	0	0	30	54	5	0	0	0	0	29	0	0	0	0	0	0	0	0	0	0	0
6801238ede80ae3c924782123448e6a7	16	0	0	13	12	16	0	0	44	9	17	18	0	0	0	0	0	0	0	0	0	0	0	0
e3e618b6c0b173feb5ba627d9a96d485	0	0	49	40	0	0	0	0	0	0	56	0	0	0	0	0	0	0	0	0	0	0	0	0
d587feedfb10661a308b2dbd93ac496b	0	0	0	0	0	0	0	0	0	0	0	0	26	0	21	0	52	0	46	0	0	0	0	0
d6e0425ab131779454b474ecb4b10fe3	0	0	0	0	0	0	0	0	0	0	0	0	0	0	0	0	0	12	0	23	0	66	0	44
637fbb059cf107868db93e1c27a81744	0	0	0	0	0	0	0	0	0	0	0	0	0	0	0	0	0	0	0	83	0	33	0	29
543c5b64317c02d77d6d82aa0ffa0893	0	25	20	0	18	32	0	5	0	0	8	0	0	0	0	36	0	0	0	0	0	0	0	0
27614ce70e9dbd975a95693372c5e729	0	0	0	0	5	0	139	0	0	0	0	0	0	0	0	0	0	0	0	0	0	0	0	0
62b200ea0f757c0469fa8dbbc7941134	22	0	0	13	0	0	0	0	0	7	15	0	0	0	0	0	43	22	10	12	0	0	0	0
b271e0038c4dab26ce31be9c4175bbfa	0	0	0	0	0	0	0	0	0	20	0	0	0	0	0	14	0	0	0	24	0	29	38	19
ef97d79b77b357b4efe61b0a31153be2	9	22	10	0	0	0	0	13	0	24	11	5	0	0	0	0	12	29	8	0	0	0	0	0
e0d25f7af941fbf698ea58e30a88b215	44	0	0	9	0	0	0	0	0	0	0	0	0	0	0	0	0	90	0	0	0	0	0	0
7dc8069173c06207404ca3335682c4ba	0	0	0	0	0	0	0	0	0	0	0	0	44	0	0	0	99	0	0	0	0	0	0	0
a728d484b222f3dc323178bdc66e3bc6	0	0	0	0	0	0	0	0	0	0	0	0	0	0	0	0	0	9	10	13	0	101	6	4
82881ea8bada04c2df89cc8ccc959fef	0	0	0	0	0	0	0	0	0	0	0	0	0	0	0	0	0	0	15	22	37	0	46	23
77145ea80f4491714a265668cee3b1aa	25	0	0	0	0	0	17	0	34	0	21	21	0	0	0	0	0	0	0	24	0	0	0	0
896ca7d629167abe20cd8a8847d1239a	0	0	22	0	13	43	0	0	0	13	0	24	0	0	19	0	0	8	0	0	0	0	0	0
5430cb3be3fd2e0c6e87df4f3188dc4c	0	0	22	0	0	21	0	0	0	0	0	0	0	0	99	0	0	0	0	0	0	0	0	0
dfbc5a897102ae09df8a3362d56db38e	50	0	0	0	0	0	0	0	58	0	0	0	0	0	0	0	34	0	0	0	0	0	0	0
81c9fc05da44a4729dd7927181524df0	0	0	0	0	0	0	0	0	0	0	0	0	0	0	0	0	0	0	49	50	28	0	0	15
f1fe7585451ca577f02eb28958ad5528	0	0	0	0	0	0	0	0	0	0	0	0	0	0	0	0	0	0	0	15	18	29	57	23
5adc750a776c11fdc4ef098f0f0e5141	0	0	0	19	75	25	14	8	0	0	0	0	0	0	0	0	0	0	0	0	0	0	0	0
77db0450855c9e5e502cb56ae1b703f2	0	0	0	0	0	0	0	0	17	26	0	32	0	0	0	0	0	0	53	0	0	0	0	13
ab320ffbfb15cd952daeed6d7b09f215	0	0	0	0	0	0	0	0	0	0	0	0	0	0	0	0	0	0	0	38	26	19	16	42
1f6ee89e2870f19d7e89908e1cb76cbf	0	0	0	0	0	0	0	0	23	10	0	9	0	0	0	8	13	15	4	10	20	11	0	17
c0aeb7cb9a568b72704871e289e10adb	0	0	0	0	0	0	0	0	0	0	0	0	0	0	12	0	16	9	0	15	10	30	36	12
1df365c505241c6e4abd42eb302c24f3	0	0	0	0	0	0	0	0	0	0	20	65	0	0	0	0	34	0	0	0	0	0	0	21
ebf8ad9faf69980899d2b2e4aab18d81	0	0	0	0	0	0	0	0	0	0	0	0	0	0	0	0	42	47	0	0	18	17	16	0
8a4a975e46fb762774cc0afaf5588cbf	0	0	0	0	0	0	0	52	0	0	87	0	0	0	0	0	0	0	0	0	0	0	0	0
ba1ab54675877b3c500ad02f8c85194a	13	0	8	0	0	58	43	0	0	17	0	0	0	0	0	0	0	0	0	0	0	0	0	0
f341871bede92883a95e7f39bee29ea0	20	0	5	21	0	0	0	0	15	4	0	22	0	0	0	0	14	13	0	0	0	17	0	8
a8f8b7ea669449ea8d0bcaca5bd2da47	0	0	0	0	0	0	0	0	0	18	11	43	11	8	0	7	23	18	0	0	0	0	0	0
a078f519b1fcd41763872eabf0ab985b	0	0	0	0	0	0	0	0	0	35	0	0	0	0	0	0	18	0	0	0	42	23	0	21
9a176553bd67cf96f62bed792af0674b	0	0	0	0	0	0	0	0	0	0	0	0	0	0	0	0	81	32	26	0	0	0	0	0
70e1e2dcc52cdb0d94d35813bc803fc3	0	0	0	0	8	0	0	0	0	0	12	0	0	0	0	0	61	28	8	21	0	0	0	0
08aa11ddec34dc29171e0b958c0bf8fd	46	0	0	21	0	0	0	0	7	25	8	14	0	10	0	0	7	0	0	0	0	0	0	0
008431faf6e7f613de96701fad07a028	0	0	0	0	0	0	0	0	0	0	0	0	0	51	0	87	0	0	0	0	0	0	0	0
32a0f43cab4e1280ef5e2ab430d8bd3e	0	0	0	0	0	0	0	0	0	0	0	0	0	0	0	0	0	0	22	25	0	33	0	58
696e6279dcafbf9da2d216ebd7fabc07	0	0	0	0	0	0	0	0	0	0	0	0	0	0	0	0	0	68	0	12	0	0	58	0
d855ef60341372c69fc8a14b4cffac5b	0	89	0	0	0	0	0	48	0	0	0	0	0	0	0	0	0	0	0	0	0	0	0	0
c327b9d15957a9d0cfad1c1e779b173b	0	0	22	0	16	40	0	0	0	0	0	46	0	0	9	0	0	0	0	0	0	0	4	0
0121b708fa30987f47d52ec93106609b	0	42	0	48	47	0	0	0	0	0	0	0	0	0	0	0	0	0	0	0	0	0	0	0
ee0d083eef8ae955b6d0df95c010ef5b	8	0	43	0	0	0	0	0	0	0	0	4	0	0	0	0	7	53	22	0	0	0	0	0
bf899f1a55a554b91dd4183ea08684f1	0	0	0	0	0	0	0	0	0	0	31	0	20	14	0	72	0	0	0	0	0	0	0	0
8075419016282e55fa5abf1f2500c2f7	0	0	0	0	0	0	0	0	0	7	0	0	0	0	4	0	27	26	4	21	23	0	13	12
8e5179d790291d4c425591fa0d565c0a	0	0	0	0	0	0	0	0	0	0	0	0	0	0	0	0	137	0	0	0	0	0	0	0
fabb8e0032e3cfec402f98f809fa1d0c	11	0	8	6	9	0	19	27	0	0	6	6	8	0	7	0	0	0	9	0	4	0	11	5
ca223d8117486e173ef50bdb05fdc731	0	0	7	25	57	0	37	10	0	0	0	0	0	0	0	0	0	0	0	0	0	0	0	0
d99c2128532b4b3dd727789d5cf84b42	28	0	0	14	6	0	0	8	0	0	14	0	0	57	9	0	0	0	0	0	0	0	0	0
473cfedc7ac77b75727221251b809297	0	0	0	0	59	54	23	0	0	0	0	0	0	0	0	0	0	0	0	0	0	0	0	0
e7d58be8110a163662964b21d8269b59	11	12	0	18	0	0	0	0	0	19	0	11	0	0	0	0	6	0	6	35	7	11	0	0
861af0b6ba6fda848a50496f8fbd63ba	0	136	0	0	0	0	0	0	0	0	0	0	0	0	0	0	0	0	0	0	0	0	0	0
a123a9ce8b0861b1bcf83c797322be6b	0	0	0	0	0	0	0	0	0	0	0	0	0	136	0	0	0	0	0	0	0	0	0	0
a984c570737c092d689c15eec75fce16	0	0	0	0	0	0	0	0	0	0	0	0	0	0	0	0	12	0	11	26	4	26	0	57
2bfd40103c407075bd5171e49007ecc4	28	0	9	14	0	26	17	3	0	8	23	7	0	0	0	0	0	0	0	0	0	0	0	0
4e6f2d7e30cd0b2c92c1607f530f92b2	0	0	0	0	5	59	0	0	36	13	0	0	22	0	0	0	0	0	0	0	0	0	0	0
63a37e1a7a500788e82a69c2beeafeb2	0	0	0	0	3	0	0	0	69	7	39	17	0	0	0	0	0	0	0	0	0	0	0	0
1538bfb169e88357782984133ed1ad85	0	0	0	0	0	0	0	0	0	0	0	6	0	0	0	0	4	7	23	17	22	17	19	20
8c9d373324936f95e21d9f2653af5ed8	0	0	0	0	0	0	0	0	0	3	0	0	0	0	0	0	26	37	25	17	17	0	10	0
621c2998179f9151c6a969970f9db2ee	0	6	0	0	0	0	0	0	0	0	0	0	36	7	0	11	0	0	0	23	35	0	16	0
36928b5e70000adb400cde5221003269	0	0	0	0	0	0	0	0	0	0	0	0	83	0	0	51	0	0	0	0	0	0	0	0
dde01f469af255b7441bb86ca1fcac29	0	0	0	0	0	0	0	0	0	0	0	0	0	0	134	0	0	0	0	0	0	0	0	0
02ebac5772e2f96d2ec5cbde19db5cad	54	0	11	43	19	0	6	0	0	0	0	0	0	0	0	0	0	0	0	0	0	0	0	0
25e3808fc7e05e3e87457642bd338a8c	27	0	28	23	55	0	0	0	0	0	0	0	0	0	0	0	0	0	0	0	0	0	0	0
d55eb64c35dbccd9355aed87ff98da24	0	0	0	0	0	0	0	0	0	0	0	7	0	0	0	0	0	10	3	9	30	30	21	23
c8dd62886adf2f260c5a584fa1709f1f	0	0	15	51	0	24	8	0	0	0	0	0	0	0	0	34	0	0	0	0	0	0	0	0
be84bf8e8315953dfe4513462ede54a1	21	0	0	58	15	29	9	0	0	0	0	0	0	0	0	0	0	0	0	0	0	0	0	0
96fde541d95e3dec329a7272db318af3	0	8	0	0	0	0	0	0	0	0	0	0	43	0	7	74	0	0	0	0	0	0	0	0
4d7fffb8602abe9c7aa7d32810446551	0	0	0	0	0	0	0	0	0	11	0	0	0	0	0	0	7	15	18	17	7	15	8	34
8e3fdc08b11dd4b71d8aa2bb452523a6	0	0	0	0	0	0	0	0	0	0	0	0	0	0	0	0	8	0	0	0	71	13	0	40
8a42f3d1fe67e9c0368a0ffa151c8723	0	0	0	0	0	0	0	0	0	0	0	0	0	0	0	0	132	0	0	0	0	0	0	0
2b9aa21d7fc3464f42cedd649cdcb51d	5	0	34	0	0	74	18	0	0	0	0	0	0	0	0	0	0	0	0	0	0	0	0	0
e5018050fb6dfd908e3213407f6b343c	0	0	0	42	0	0	0	0	23	12	18	22	0	0	0	0	0	0	0	0	0	0	14	0
85236af3bbaf2f24bb34a5bd942cb5b8	0	0	131	0	0	0	0	0	0	0	0	0	0	0	0	0	0	0	0	0	0	0	0	0
dcd1d7bcd77be5b4897943dad3fc3402	0	14	24	0	0	0	0	0	0	0	0	10	13	0	9	15	0	8	12	9	0	17	0	0
2432e528beacd7066e780230ea0c69dc	0	10	0	0	0	0	0	0	0	0	0	0	0	121	0	0	0	0	0	0	0	0	0	0
3fdc127f2073545cd3a4897573d40aa8	0	0	0	0	0	0	0	0	0	0	0	45	0	0	13	0	0	0	48	25	0	0	0	0
22632c954ef155ebb0c3d54d46fac742	0	4	5	10	8	3	3	31	2	0	2	0	0	0	0	5	12	8	10	0	11	8	8	0
0f38b9f5279bdf564fb3a5354676d189	0	0	0	0	0	0	0	0	0	0	0	0	0	130	0	0	0	0	0	0	0	0	0	0
520f73051aeff21fefce0e79bb755fea	0	0	0	0	14	0	0	19	8	0	0	0	10	0	0	34	16	0	0	0	8	0	0	20
0808ec8f99f38eeb558e3dfed9e45885	0	0	0	0	0	0	0	13	0	0	0	0	0	0	0	0	0	0	0	0	0	78	38	0
3efd7d2d3d19c5122e25e2c1ee7d15f1	0	7	0	0	0	0	0	0	0	0	0	0	0	24	24	59	0	0	0	0	15	0	0	0
cd3bb188bc4ada818647b351831544f2	0	0	0	0	0	0	0	0	0	0	0	0	0	0	5	0	22	0	0	45	26	0	31	0
fb5782d5cf7c62646ab79db84f5c4843	0	0	0	0	0	0	0	0	0	0	0	0	0	0	0	0	24	0	14	0	19	0	35	37
44758eba538e9ccbd6e4d3cc7295bb18	0	0	0	0	0	0	0	0	0	0	0	0	0	0	0	0	0	27	24	19	0	34	25	0
cf45df53a82ec971fc8d88b39b40f16a	0	0	0	0	0	0	0	0	0	0	0	0	0	0	0	0	0	129	0	0	0	0	0	0
55f264fbb94f6b24f796d8bdc4f40ea0	0	0	7	10	0	0	0	0	23	0	10	0	14	0	0	0	22	14	8	0	0	9	0	11
c6239507884a14de1390e1ecfc1a3f0f	0	0	0	0	0	0	0	0	0	0	0	0	0	0	0	0	0	21	0	0	26	37	25	19
49b3a6eaa74cde76877a05e100a38f4d	0	0	0	0	31	0	0	4	0	12	20	0	0	0	0	0	0	0	55	0	0	0	5	0
7e6355058c0d9d8d5896abf0faae3453	0	0	8	0	0	0	0	13	7	7	31	38	0	0	0	21	0	0	0	2	0	0	0	0
6ae00d0de977a28dc5390ce37a06a1f3	15	0	15	30	21	25	17	4	0	0	0	0	0	0	0	0	0	0	0	0	0	0	0	0
a02229b0924a08799b5133e302d5fe77	0	0	0	0	0	0	127	0	0	0	0	0	0	0	0	0	0	0	0	0	0	0	0	0
aec1eee2a9b2291a1f02b2381dfa13be	55	0	0	61	0	11	0	0	0	0	0	0	0	0	0	0	0	0	0	0	0	0	0	0
bb4ab6e3588a4cd45d6819c842d56bbd	0	0	0	32	0	0	0	0	44	27	17	0	7	0	0	0	0	0	0	0	0	0	0	0
5a12c62f48c4e9c1b87c60ee03e1ab0c	0	0	0	0	0	0	0	0	0	15	0	0	0	0	0	0	16	24	0	0	11	19	25	17
89946ec2388762c33a9a523fb7746e8d	0	0	0	0	0	0	0	0	0	0	0	0	0	0	0	0	0	0	0	0	56	47	24	0
aafc8991bdcd2730e17e4400e7f7083d	6	0	17	0	0	0	16	7	2	15	30	0	9	0	13	0	0	9	0	2	0	0	0	0
3ee4981a939809f91dbb99ea074baa48	0	0	0	0	0	19	10	0	18	16	10	8	7	0	0	0	12	19	7	0	0	0	0	0
13b6b9229993eadcefb64e6583affff8	40	0	0	0	0	64	6	0	0	0	6	6	0	0	0	0	0	0	0	0	0	4	0	0
c85b7a46b11bed5ef2bdc7f279d65ea8	0	0	0	0	20	37	0	0	0	0	0	33	0	0	20	0	16	0	0	0	0	0	0	0
d6603be717693abc460f9d4fbc212d4d	9	0	0	0	0	0	0	0	19	10	7	30	0	0	0	0	15	13	6	6	0	6	0	5
373772eda01c7bea8519a20d68b08482	0	0	0	0	0	0	0	0	0	0	0	0	18	108	0	0	0	0	0	0	0	0	0	0
b060d1d1d138884f2e7f966f37b56361	0	0	0	0	0	0	0	0	0	0	0	0	0	0	0	0	0	21	15	18	0	22	29	21
430481b9a6d8b2b93cff117bc0806540	9	0	0	11	0	32	6	0	23	0	20	24	0	0	0	0	0	0	0	0	0	0	0	0
79d5ae249bfbf0a46ac641897ae501d9	0	0	12	22	18	43	16	0	0	0	0	0	0	0	7	7	0	0	0	0	0	0	0	0
7bc044b2001fb8bb909362123c7c305a	0	0	0	64	55	0	6	0	0	0	0	0	0	0	0	0	0	0	0	0	0	0	0	0
fa5dd5251aba3a84d8731d48d1684a34	0	0	0	0	51	0	0	0	0	0	32	0	0	0	0	0	0	0	0	0	0	0	0	42
f1d77ef51252760c908b86eabf6d997f	0	0	0	0	0	0	0	0	0	0	0	0	0	0	0	0	48	30	0	17	0	0	19	11
306b0ec2d3432af50fb4e0c81e85bd51	0	0	0	0	0	0	0	0	0	0	0	0	0	0	0	0	20	15	28	8	29	0	25	0
0d43b33a09b2d9d6ca4132178810599a	0	0	0	0	0	0	0	0	0	0	0	0	0	0	0	0	0	125	0	0	0	0	0	0
e66fed2f3b029e97dd748b5e8f34787b	0	0	0	0	0	0	0	0	0	0	0	0	0	0	0	0	125	0	0	0	0	0	0	0
9c3a74c4de4fe36b15fa628aa369912c	0	0	10	0	25	0	0	0	0	5	0	13	0	0	0	0	19	0	36	11	5	0	0	0
54aa73945c5ec860f833f44e4b4fb7a9	0	0	20	20	0	0	0	0	0	0	33	15	0	0	0	0	0	0	21	15	0	0	0	0
9838f23c70b5631b4dc76e781da6693e	0	0	0	0	0	0	0	0	0	0	0	0	46	0	78	0	0	0	0	0	0	0	0	0
4e3646d296a34ee3c0a8bff33b0e97c0	0	0	0	0	0	0	0	0	0	0	0	0	0	119	0	0	0	5	0	0	0	0	0	0
7e02ad925e834ed13d434371f7e99b6f	0	0	0	0	0	0	0	0	0	0	0	0	124	0	0	0	0	0	0	0	0	0	0	0
afc3ac85bc73f421c850d745b202fdeb	0	0	0	0	0	0	0	0	34	41	18	0	0	0	0	0	0	0	31	0	0	0	0	0
6ac5a7cc7d4f9e22d0a2be3e28337a4f	0	0	0	0	0	0	0	0	0	0	0	0	0	0	0	0	23	0	0	0	25	0	47	29
05c33c60717a738a27bdddf5ad06fafa	0	0	0	0	0	0	0	0	0	0	0	0	0	0	0	0	21	32	0	0	36	0	0	35
7a479581fbd914407ce742e28ca0546f	0	0	5	0	5	0	0	13	0	0	4	0	9	0	0	31	0	0	4	0	9	0	0	43
c8d0dbc4a0160988841b3c88746fcd9f	0	0	9	0	0	0	8	0	0	43	24	19	0	0	0	20	0	0	0	0	0	0	0	0
fd5dd3a878459f7b6d002b0c5996ccc1	76	0	0	34	13	0	0	0	0	0	0	0	0	0	0	0	0	0	0	0	0	0	0	0
eb35d78328f83f203c1174287c2c9a0f	0	123	0	0	0	0	0	0	0	0	0	0	0	0	0	0	0	0	0	0	0	0	0	0
9d6f169076f23399dbf6f79f250fdd7f	0	0	0	0	0	0	0	0	4	0	0	0	0	0	0	0	10	0	54	0	0	28	0	27
d90e5d7ffbc10fca17ec0b0cb1416f2b	0	0	0	0	0	0	0	0	0	0	0	0	0	0	0	0	0	0	0	46	21	0	29	27
d50bf01014b3216f57d9602315613b67	0	0	0	38	0	0	0	0	0	0	37	0	34	0	0	13	0	0	0	0	0	0	0	0
fdda28439644dd1f1440de408ad79214	0	0	0	0	0	0	0	0	34	57	31	0	0	0	0	0	0	0	0	0	0	0	0	0
79781bfba27b933e9aa24dc9fab93e13	0	0	0	0	0	0	0	0	0	0	0	0	0	0	0	0	0	7	21	0	35	31	16	12
2eea70cc3b84afec28cc4464a89b7485	0	0	0	0	0	0	0	0	0	0	0	0	0	0	0	0	57	0	27	38	0	0	0	0
7975be6de233de0f614c0d15f9185b32	10	0	24	4	17	0	6	0	22	4	0	34	0	0	0	0	0	0	0	0	0	0	0	0
2ef91d447f2a1488ce97dcc9d782316b	0	0	12	0	0	46	0	0	0	0	0	22	41	0	0	0	0	0	0	0	0	0	0	0
288f7e234f7ac7f92687d55b72cd0233	0	0	0	0	0	0	0	0	0	0	47	0	50	0	24	0	0	0	0	0	0	0	0	0
359abc3bd95f96f6858e64edfdf84dbb	0	0	0	0	0	0	0	0	8	0	0	5	0	0	11	0	12	0	27	28	0	0	30	0
3b58bd8f1b604966afd774d2d4630bb9	0	0	0	0	0	0	0	0	0	0	0	0	0	121	0	0	0	0	0	0	0	0	0	0
1112c883938496638157136bdec85b45	0	0	0	0	0	0	0	0	0	0	0	0	0	0	0	0	121	0	0	0	0	0	0	0
add84423e77d809ed9639b9b66b02997	0	0	0	0	41	15	38	21	0	0	5	0	0	0	0	0	0	0	0	0	0	0	0	0
95aa112cdfe65619b249bf4f438b64ca	0	0	0	0	0	0	120	0	0	0	0	0	0	0	0	0	0	0	0	0	0	0	0	0
1f0e66a8a2e9686ad88df60ee5faef28	0	0	0	0	51	69	0	0	0	0	0	0	0	0	0	0	0	0	0	0	0	0	0	0
94496eb49e00afd08cc34d6b9fa2646d	0	0	0	0	0	0	0	0	0	0	0	0	16	0	26	6	0	0	0	16	0	26	0	30
f54169c6636983bf912e08e371050734	0	0	0	0	0	0	0	0	54	0	0	0	0	0	0	0	16	0	0	0	27	0	23	0
a8abd90650277ec0a6d1e11e9fad9c5d	0	0	0	0	0	0	0	0	0	0	0	0	0	0	0	0	0	0	51	0	13	15	23	18
dbe016c1518678a948f9d28258b35f9a	6	0	15	2	8	0	0	17	9	9	5	0	4	6	0	2	5	8	7	0	0	9	0	7
4474073a831c6ceffc41e677664688d9	0	0	0	0	0	7	42	0	0	0	0	0	2	0	33	0	0	0	0	0	0	8	27	0
b3a7b5746bcb2fb1967a87b753a45c23	0	0	13	0	27	45	0	0	19	0	0	0	15	0	0	0	0	0	0	0	0	0	0	0
25633b33fd15bbc6e943b9b5f5320f61	0	0	0	25	48	46	0	0	0	0	0	0	0	0	0	0	0	0	0	0	0	0	0	0
0e8fea94c8d7c1bce3101345acb5ac2a	24	0	34	24	37	0	0	0	0	0	0	0	0	0	0	0	0	0	0	0	0	0	0	0
c4753ffcc37e0548a3784ea0960e1ef8	0	0	0	0	0	0	0	0	0	0	0	0	0	6	21	42	2	0	15	0	11	0	11	11
8219223c7f7738e859e61b8cb0c0990a	0	0	0	0	0	0	0	0	12	0	0	0	0	0	34	64	0	0	0	0	0	0	0	9
89cc1bb93684b7feba92a469487f9ea1	0	0	0	0	0	0	0	0	0	0	0	0	0	0	119	0	0	0	0	0	0	0	0	0
979c1a6b12bbe54a12784be8897383c0	0	0	0	0	0	0	0	0	0	0	0	0	0	0	0	0	0	0	0	66	0	14	0	39
483982c4c8b401b505ab02bbd3b17597	0	0	0	0	0	0	0	0	0	0	0	0	0	0	0	0	119	0	0	0	0	0	0	0
c8d2c34032244f375a5461eee721a54c	9	0	13	10	0	10	13	9	11	7	0	0	0	0	0	5	0	0	0	0	0	7	13	11
0fef3e63dde03e5e9399c4ad65ab3989	0	0	0	4	18	0	16	0	34	0	0	0	0	0	9	0	34	0	0	0	0	3	0	0
20d27f2d310ac2a005c98c4ac101543e	15	0	0	22	0	0	0	0	15	0	0	24	0	0	0	0	12	0	0	0	14	4	12	0
e60fdf8e98fc00775aea7cfd57ea7850	0	0	0	0	0	0	0	0	0	0	0	0	0	0	0	0	0	0	0	34	25	25	34	0
62410de3b827bb0c36991b6e1f552209	5	0	37	0	7	0	57	7	0	0	0	0	0	0	0	4	0	0	0	0	0	0	0	0
dc129b1a14f7d3bed294ef4befbd1098	6	10	10	17	0	0	0	0	0	11	6	11	0	0	0	0	0	15	7	18	0	0	6	0
db85b3ca43520c872320d8da222b9d94	0	0	0	0	0	0	0	0	66	0	51	0	0	0	0	0	0	0	0	0	0	0	0	0
84bea93dbf822e967d6ced37bf6f7443	0	0	0	0	0	0	0	0	0	0	0	0	0	0	0	0	0	0	14	31	25	23	24	0
e7d31bf97b5457ff6e4267fde0911751	0	0	0	0	0	0	0	0	0	0	0	0	0	0	0	0	117	0	0	0	0	0	0	0
5db928a6082fa132d4b483dc29f324fc	0	0	0	0	0	0	61	0	26	0	0	0	0	0	17	0	0	0	0	9	0	0	3	0
f7c3650f627a482ac5252096b16b52ce	0	0	15	24	0	17	8	0	0	0	0	16	0	0	9	0	0	0	0	27	0	0	0	0
af9b726e68a26ceaac062b51c423c4bd	0	0	0	6	0	0	0	0	59	6	32	0	0	0	0	0	0	0	0	0	9	0	0	4
d5bd0acad1ed4f3e8c81060a973b0fd3	15	0	0	0	0	0	0	0	16	0	0	0	8	0	77	0	0	0	0	0	0	0	0	0
11356ba3c061f8b1b6b77308e440fb4f	0	0	0	0	0	0	0	0	0	0	0	0	0	0	57	42	0	0	0	0	0	7	0	10
32049e69397989f76e8309c25000c570	0	0	0	0	0	0	0	0	0	0	116	0	0	0	0	0	0	0	0	0	0	0	0	0
763db1afa4d0ada8c1bdfa8815a15e84	0	0	0	0	0	0	0	0	0	0	0	0	0	0	0	0	0	0	56	0	0	49	11	0
9ce912f89a5c5aa4f9a5103732d68ee9	0	4	0	0	0	18	39	0	0	0	12	0	5	0	29	0	0	5	0	0	0	3	0	0
5603df2bcd77c36eae991cecdf7d3345	25	0	33	0	0	6	21	0	0	0	0	0	0	0	0	30	0	0	0	0	0	0	0	0
c51869d827310dadada972a9dc350de7	0	0	23	29	39	17	7	0	0	0	0	0	0	0	0	0	0	0	0	0	0	0	0	0
3e8b144ae3cc364294fe02e5cf46e0a8	0	0	0	0	115	0	0	0	0	0	0	0	0	0	0	0	0	0	0	0	0	0	0	0
86e19197729d8ee5a6854538bd181ece	0	0	0	0	0	0	0	0	5	7	0	0	8	0	22	0	0	16	0	0	0	21	36	0
da9c95d4de5a501bebcde74348f834ea	0	0	0	0	0	0	0	0	86	0	29	0	0	0	0	0	0	0	0	0	0	0	0	0
f793b1128f248a8db7c370d3855dda90	0	0	0	0	0	0	0	0	0	0	0	0	0	0	0	0	0	0	0	0	44	24	0	47
05b236c9ea3c1612eb06139f9b7c8b75	0	0	0	0	0	0	0	0	0	0	0	0	0	0	0	0	8	31	0	11	17	19	10	19
f9e629c585ae256a01198c9f8bea2c86	14	0	0	0	0	11	5	5	0	6	7	0	7	3	10	8	3	0	0	0	9	14	12	0
145403efc9d72672b5165871c729d36b	13	0	0	7	0	60	27	0	0	0	0	0	7	0	0	0	0	0	0	0	0	0	0	0
4b1e738129c62ced9f547d4a45ebcc2b	0	0	0	0	17	0	0	0	0	0	10	13	17	0	0	0	6	10	21	7	13	0	0	0
5d339482d287fc92394a087ccb7be693	7	0	2	5	0	0	0	0	0	14	10	44	0	0	0	0	0	6	23	0	0	0	0	3
37da73df2cc0718dd350b9ae4d360363	0	0	0	0	0	0	0	0	0	0	0	0	0	0	21	48	0	9	0	12	13	0	11	0
cf4799853f8f10a52e73489644120fa6	0	0	0	0	0	0	0	0	0	0	0	0	84	0	0	30	0	0	0	0	0	0	0	0
32b0bd2b9a636f609b94300a2d2be6d8	0	0	0	0	0	0	0	0	0	0	0	0	25	0	34	55	0	0	0	0	0	0	0	0
d8576f0515299e1bede21c3b5a539f96	0	0	0	0	0	0	0	0	0	0	26	0	0	0	0	48	0	0	40	0	0	0	0	0
2b8c99de4b58ffebe5be96aed338ba3e	0	0	0	0	0	0	0	0	0	0	0	0	0	0	114	0	0	0	0	0	0	0	0	0
8db3ae68d706925d03ac1e4b0a476b59	0	0	0	0	0	0	0	0	0	0	0	0	3	58	0	0	0	0	0	12	0	29	12	0
e46e19cfcea05bed80356cd05b5bc11c	0	0	23	0	11	0	17	0	30	0	0	0	32	0	0	0	0	0	0	0	0	0	0	0
2abea22cd237dbf35cfeed827c8047f2	0	0	0	0	0	0	113	0	0	0	0	0	0	0	0	0	0	0	0	0	0	0	0	0
27d0d5ad2f234be95073bc1228827988	0	0	24	0	47	0	0	0	0	0	0	0	0	0	0	0	15	0	27	0	0	0	0	0
7630367ba811a8dfb1ca2792d40e549e	0	113	0	0	0	0	0	0	0	0	0	0	0	0	0	0	0	0	0	0	0	0	0	0
38d111c10e6361d87020929c76d9dc05	0	113	0	0	0	0	0	0	0	0	0	0	0	0	0	0	0	0	0	0	0	0	0	0
853701e7bb5360dc4ae05f9ebf810cc1	0	0	0	0	0	0	0	0	0	0	0	0	38	0	27	48	0	0	0	0	0	0	0	0
085baa86ba15eb2ffce12d15262ad7d8	0	0	0	0	0	0	0	0	0	0	6	0	0	0	17	0	24	8	5	19	9	0	11	14
e3d00af862a7122ada043c606cceeac2	25	0	0	0	0	31	0	9	0	0	0	0	0	0	0	0	14	0	0	0	33	0	0	0
aa36d929575a1fd3cbb21f0979626c8a	0	0	3	0	28	70	11	0	0	0	0	0	0	0	0	0	0	0	0	0	0	0	0	0
294678733a8dd982145277e8105de604	12	0	0	17	0	0	0	0	0	0	0	21	0	0	4	0	22	0	0	0	0	9	27	0
c93e42c377e0909edab03a19683b0dc5	0	0	0	0	0	0	0	0	0	0	0	0	11	0	0	35	0	0	66	0	0	0	0	0
47c902b337ac60b211bcdf79d9a0c0d2	0	0	0	0	0	0	0	0	0	0	0	0	0	0	112	0	0	0	0	0	0	0	0	0
4b8a34da635e64166b1e4e5223291ba8	0	0	0	0	0	0	0	0	32	0	0	30	0	0	0	0	0	0	0	0	0	0	0	50
9f0312c4e63b4f36f757f4f456f1b701	0	0	0	0	0	0	0	0	0	0	0	0	0	0	0	0	47	0	65	0	0	0	0	0
f67299a5b08ef50ad918cf008a9d8cca	0	0	24	0	53	20	14	0	0	0	0	0	0	0	0	0	0	0	0	0	0	0	0	0
ddadd63022cd5aebc717116b7b80b49e	7	0	51	4	0	38	11	0	0	0	0	0	0	0	0	0	0	0	0	0	0	0	0	0
5b956a67d953805700736be38de99eff	0	0	0	0	12	0	0	0	0	0	23	23	0	0	0	0	20	0	0	0	18	0	15	0
a6a048e54ba3a5b54ddd8822cd759e50	0	0	18	0	0	0	0	0	12	0	0	43	0	0	0	0	0	0	22	0	0	0	0	16
4dc0862305a1187baac57dda3933c6a6	0	0	0	0	0	0	0	0	31	24	29	14	0	0	0	13	0	0	0	0	0	0	0	0
0c32015fc9a85dd08f86377b32fe5611	0	0	0	0	0	0	0	0	0	58	30	23	0	0	0	0	0	0	0	0	0	0	0	0
a49d0e9a2c6b97d4cb92a4e93911622b	0	0	0	0	0	0	0	0	0	0	34	77	0	0	0	0	0	0	0	0	0	0	0	0
65f0273244549b98078951a5031f50b8	0	0	0	0	0	0	0	0	47	0	64	0	0	0	0	0	0	0	0	0	0	0	0	0
efc3b4bcbb092e71470ba1addb511ed4	0	0	0	0	0	0	0	0	0	0	0	0	0	0	0	0	0	0	11	25	22	14	22	17
198555c40e4c0598d5ae3d41509a385e	0	0	0	0	0	0	0	0	0	0	0	0	0	0	0	0	18	0	49	0	26	18	0	0
38afe8619fbd59991a382385eec07609	30	0	8	44	0	21	7	0	0	0	0	0	0	0	0	0	0	0	0	0	0	0	0	0
aa59bb80e6f07e0326b7323ae7bad1c2	0	0	0	0	0	0	32	0	0	0	0	0	10	0	31	0	0	0	0	0	6	0	31	0
fc0e25d0881548704d301112ac46494b	0	0	5	0	28	22	0	0	0	0	14	41	0	0	0	0	0	0	0	0	0	0	0	0
ba76ede2b936a4846afcfec8c65526d4	15	0	0	29	0	40	0	0	0	0	0	26	0	0	0	0	0	0	0	0	0	0	0	0
e1306b2c4f7453c5c917a5d46765cb6c	0	0	0	0	0	63	0	0	0	0	0	0	0	0	0	0	0	0	47	0	0	0	0	0
07c2027c9177bdc2e1cfec29666399c7	0	0	0	0	0	0	0	0	0	0	0	0	0	0	11	14	0	0	0	13	0	0	26	46
1d7fb865e08bbe7256cf15f4300fcc24	0	0	0	0	0	0	0	0	0	13	0	10	0	78	0	0	0	9	0	0	0	0	0	0
0065eeb7de05fbfec088fa1d1e644f01	0	0	0	0	0	0	0	0	47	0	0	0	63	0	0	0	0	0	0	0	0	0	0	0
7564e6b072ec82a53ef8080392b6f07e	0	0	0	0	0	0	0	0	0	0	0	0	0	0	0	0	17	19	24	9	7	8	18	8
e9a47d758612bcd6322de6736c328da3	0	0	0	0	0	0	0	0	0	0	0	0	0	0	0	0	0	33	0	39	38	0	0	0
e2481ab3ea38fd82c8a6d55f266fb2ca	0	0	0	0	0	0	0	0	0	0	0	0	0	0	0	0	0	110	0	0	0	0	0	0
2ac1cccb682dc5233adfb621346026ce	15	0	15	0	0	3	0	76	0	0	0	0	0	0	0	0	0	0	0	0	0	0	0	0
fef60e7cad8bdf23259b6859d345605b	0	0	7	0	0	102	0	0	0	0	0	0	0	0	0	0	0	0	0	0	0	0	0	0
2266582cdf1b87a73caab9f83f5bfada	0	0	0	0	45	64	0	0	0	0	0	0	0	0	0	0	0	0	0	0	0	0	0	0
13fcec03868b66be6e1ab81e575390e5	0	0	0	57	0	0	0	0	18	0	0	22	0	0	0	0	0	0	0	0	0	0	12	0
d3791d96d800f8ca081432f7857bbd92	0	0	0	0	0	0	0	0	0	0	0	109	0	0	0	0	0	0	0	0	0	0	0	0
68f58f4f89b4fbf96d999c5620c16a57	0	0	0	0	0	0	0	0	0	0	0	0	0	0	0	0	23	0	0	11	25	31	0	19
363652c053efc170fc4c49496f117548	0	0	0	0	0	0	0	0	0	0	0	0	0	0	0	0	29	51	0	15	0	0	14	0
e03289276341bb7b01649a90f3a7e4ef	0	0	0	0	0	0	0	0	0	0	0	0	0	0	0	0	28	35	46	0	0	0	0	0
d5424fc35b98bfd76e33b4cabcbcd7b2	12	0	12	9	0	0	5	13	0	0	0	0	0	6	0	9	10	14	0	0	8	10	0	0
52ae935a0c94df0559519902f59de204	0	0	0	0	0	0	0	0	0	0	0	0	9	0	95	4	0	0	0	0	0	0	0	0
ba10356e24a3f97e265b3850c3543cb4	0	0	0	0	0	0	0	0	0	22	20	52	0	0	0	0	0	0	0	0	0	0	14	0
caf14ec25a6a1fef8d94076ca270e2b1	0	0	0	0	0	0	0	0	74	0	0	34	0	0	0	0	0	0	0	0	0	0	0	0
1731199187ca16819fe2077614047cc5	0	0	0	0	0	0	0	0	0	0	108	0	0	0	0	0	0	0	0	0	0	0	0	0
2061b42e0a47716dbf1a92497855da88	0	0	0	0	0	0	0	0	0	0	0	0	0	0	0	0	41	37	30	0	0	0	0	0
101b0419301ca95cefa0c8c8a517edfb	23	0	13	18	41	0	12	0	0	0	0	0	0	0	0	0	0	0	0	0	0	0	0	0
dabb595a4f7aaca8241f15645485e3ae	0	0	0	0	0	0	56	0	0	0	0	0	51	0	0	0	0	0	0	0	0	0	0	0
227589b048d65e9761467f8f51d5d1fb	47	0	0	0	0	41	0	0	0	0	0	19	0	0	0	0	0	0	0	0	0	0	0	0
0029177c990a1d3fb0d6a44a46595a27	0	0	0	0	0	0	0	0	0	0	0	0	77	0	0	30	0	0	0	0	0	0	0	0
e25931175cd4b13b1fddc1e686dc8c1f	0	0	0	0	0	0	0	0	0	0	0	0	0	28	0	0	18	61	0	0	0	0	0	0
924253fff171b4eb76cda3395cf806df	0	0	0	0	5	32	0	7	0	16	0	27	0	0	0	0	0	11	0	0	0	0	0	8
8e7cfe6ed0bcaa8ca1817a2f2aa502f0	0	0	0	0	37	44	25	0	0	0	0	0	0	0	0	0	0	0	0	0	0	0	0	0
b0360b32f913835b6df94a7e48872cc9	15	0	14	35	0	28	0	0	0	0	0	0	14	0	0	0	0	0	0	0	0	0	0	0
108dfb97b024c01ad52c2505101f2fbe	51	0	11	44	0	0	0	0	0	0	0	0	0	0	0	0	0	0	0	0	0	0	0	0
7ad901cc77e6a18d79fb444576e74bf7	3	0	0	3	0	0	0	0	2	13	0	4	9	0	9	23	0	2	3	12	0	12	0	11
14b4ad3799d33f353307a7d93da2f00c	60	0	0	0	0	0	0	0	0	0	46	0	0	0	0	0	0	0	0	0	0	0	0	0
2a692ddef81368f62f6e5cc777ea3bd4	0	0	0	0	0	0	0	0	0	0	0	0	54	0	0	52	0	0	0	0	0	0	0	0
02dc02aaccc07dadaabd896cc41b940f	0	0	0	0	0	0	0	0	0	0	0	9	0	0	19	0	19	0	9	0	18	0	15	17
bfea4a623b20b5c7aa232d920c89215b	0	0	0	0	0	0	0	0	32	0	0	36	0	0	0	0	0	0	0	0	0	38	0	0
2acdf0f5fd5634fee40dfa198671d672	18	0	14	24	0	26	7	0	0	0	16	0	0	0	0	0	0	0	0	0	0	0	0	0
74c764cd57dcb0e8dc8945a1836bdc3a	0	0	0	0	0	0	0	0	0	0	0	0	7	98	0	0	0	0	0	0	0	0	0	0
1e715a3eea3c91c26e393ea188b23b51	0	0	0	0	0	0	0	0	32	0	21	13	0	0	0	0	0	0	39	0	0	0	0	0
460e090ddc765c90f1b8673ab73c4b36	0	0	0	0	0	0	0	0	0	0	5	14	0	0	0	0	0	0	29	0	0	24	0	33
1b9222cb3e9a3ca570af9b3dc1a5b2a8	0	0	0	0	0	0	0	0	0	13	0	0	0	0	0	0	0	13	27	24	0	0	0	28
46a39d27be8b1db28db21e4184e4ec15	0	0	0	0	0	0	0	0	0	0	0	0	0	0	0	0	0	0	15	7	42	28	0	13
2d266b1a32587b5788d0474041d0e9e5	0	0	0	0	0	0	0	0	0	0	0	0	0	0	0	0	37	0	68	0	0	0	0	0
7264c84f79745500e4dd1147ab85fe8c	0	0	0	0	0	0	0	0	0	0	0	0	0	0	0	0	105	0	0	0	0	0	0	0
b0f47949d20e83ac619f5f5c80d818ef	13	21	4	0	0	0	0	66	0	0	0	0	0	0	0	0	0	0	0	0	0	0	0	0
c01fa6c324e99dcce365055a7adf4e95	27	0	21	38	18	0	0	0	0	0	0	0	0	0	0	0	0	0	0	0	0	0	0	0
4795a35aa23e171f6f0852f6240ed593	0	0	0	0	0	0	0	0	0	0	0	0	0	0	0	30	0	13	20	0	0	19	15	7
81a74810bd4c824c37b3cf42fbbeac64	0	0	0	0	0	0	0	0	13	0	33	0	0	12	7	0	0	0	0	13	5	8	4	9
4391cb92f1f9903d6eb9586b517f25f0	0	0	0	0	0	0	0	0	0	0	0	0	0	0	15	0	0	0	18	0	20	11	14	26
65c11215aba92c0891e9ae407327aead	0	0	0	0	0	0	0	0	0	0	0	0	0	104	0	0	0	0	0	0	0	0	0	0
f45656fa992346f454d841d1cf2bd582	0	0	0	0	0	0	0	0	0	0	0	0	104	0	0	0	0	0	0	0	0	0	0	0
e7af981d03cf9cd96a3004110324d7f6	0	0	0	0	0	0	0	0	0	0	0	0	0	0	0	0	54	0	50	0	0	0	0	0
fd5a8172e384b5a6055a0467369d6350	0	0	0	0	0	0	0	0	0	0	0	0	0	0	0	0	104	0	0	0	0	0	0	0
928768d6ea2ea09ab9a1473579df0b58	47	0	6	0	0	0	0	4	0	0	0	0	46	0	0	0	0	0	0	0	0	0	0	0
3018d04067c9552d0e15a4b8dc779892	0	0	15	0	31	36	21	0	0	0	0	0	0	0	0	0	0	0	0	0	0	0	0	0
ad5413e8a49d70063c2f406fca7f0950	0	0	10	0	47	36	10	0	0	0	0	0	0	0	0	0	0	0	0	0	0	0	0	0
84231992d744d9535947c0e552e07371	15	0	0	0	36	24	7	0	0	0	21	0	0	0	0	0	0	0	0	0	0	0	0	0
71973b158ce2f2a9bf5e4dd8f01790c2	0	0	11	0	0	24	0	0	0	14	0	0	0	9	0	45	0	0	0	0	0	0	0	0
4abfc8c647c35d773f92e5416ccd9c4f	35	0	12	15	41	0	0	0	0	0	0	0	0	0	0	0	0	0	0	0	0	0	0	0
6a378b66713452d33db4ec07115d0cd1	60	0	0	28	15	0	0	0	0	0	0	0	0	0	0	0	0	0	0	0	0	0	0	0
99bd903a5f81d103a3dc19ff524cf05d	50	0	2	14	0	0	0	0	10	9	0	13	0	0	0	0	5	0	0	0	0	0	0	0
b1a74b4b3b8d4758898f63f7f7995e29	0	0	0	0	0	0	0	0	0	0	0	0	0	5	0	0	16	0	11	14	0	25	19	13
5adf41124d3bc81812253ed3524f935f	0	0	0	0	0	0	0	0	45	0	20	38	0	0	0	0	0	0	0	0	0	0	0	0
56e528324e55df503ccd2a194d2c03eb	10	0	0	0	0	0	0	14	6	15	0	0	0	14	10	0	0	0	5	0	15	0	0	13
0e9a5bb4ed58ad09f34e8c6c30c16e1c	0	0	5	0	21	76	0	0	0	0	0	0	0	0	0	0	0	0	0	0	0	0	0	0
edb80d0ec4484ad2bf23bc26165798db	36	0	35	0	18	5	0	0	0	0	0	0	0	0	0	0	0	0	8	0	0	0	0	0
3d7ee7d2e566cd93d7265b85f66147fc	23	0	0	34	31	14	0	0	0	0	0	0	0	0	0	0	0	0	0	0	0	0	0	0
5c52a1f93fbdd8c47981781633462979	31	0	20	51	0	0	0	0	0	0	0	0	0	0	0	0	0	0	0	0	0	0	0	0
617ee9bd80643c17eb25a23992f85c3d	69	0	0	0	0	0	0	0	33	0	0	0	0	0	0	0	0	0	0	0	0	0	0	0
c120091feb649921497ef9655b7b4600	0	0	0	0	0	0	0	0	0	0	0	0	73	0	0	29	0	0	0	0	0	0	0	0
4478dc3bac8faad5adbf7c2da2dc5ae0	0	0	0	0	22	71	8	0	0	0	0	0	0	0	0	0	0	0	0	0	0	0	0	0
dbd64ad359bb7c4ad25b2e16d0047c37	32	0	11	13	36	0	9	0	0	0	0	0	0	0	0	0	0	0	0	0	0	0	0	0
42b25c2581c90389f1a05a2e81924074	0	0	0	23	48	0	0	0	0	17	13	0	0	0	0	0	0	0	0	0	0	0	0	0
695c760b30a9cfa90f2d77e12085946e	0	0	14	19	0	0	0	0	35	7	9	0	0	0	0	0	2	0	0	0	10	0	5	0
cfe4f28f672552f7ce34b073abe89b41	0	21	0	0	0	0	0	0	0	0	0	0	0	10	35	35	0	0	0	0	0	0	0	0
fe15e0ee162d804788a2ee88acefd909	0	0	0	0	0	0	0	0	21	0	13	0	0	0	18	0	0	0	0	0	0	24	25	0
d1f1bfebd3b7a4a36c6581a1c3784a9d	0	0	0	0	0	0	0	0	0	0	0	0	0	101	0	0	0	0	0	0	0	0	0	0
d5dcf8928cb4a45693dddf6276389436	0	0	0	0	0	0	0	0	16	33	0	17	0	0	0	0	21	11	3	0	0	0	0	0
1ac1c0e0fb181a6eda6d5e011f0e1852	0	0	0	0	0	0	0	0	19	0	0	0	0	0	0	0	28	0	0	0	7	0	0	47
5124b0de30c1f79de56d546697e070aa	0	0	0	0	0	0	0	0	0	0	0	0	0	0	0	0	0	0	0	0	47	0	25	29
2229483d47d9866d2018be8b2d81f7eb	0	0	0	0	0	0	0	0	0	0	0	0	0	0	0	0	21	14	0	8	0	25	23	10
e0750a721554942c73632b3a3fc5b5ee	0	0	0	0	0	6	0	13	0	10	10	0	11	6	8	0	0	0	7	10	11	0	0	8
e9faf444772a80ba26050e3c3806c783	20	0	10	16	35	6	13	0	0	0	0	0	0	0	0	0	0	0	0	0	0	0	0	0
8f612cf29a30ec86634293e0fa230bfd	0	0	0	50	0	16	9	0	0	0	7	13	0	0	0	0	0	0	5	0	0	0	0	0
437d272e5e86c157f71885e8aa580b34	23	0	18	20	28	0	11	0	0	0	0	0	0	0	0	0	0	0	0	0	0	0	0	0
f2b3a76d949ff8914ea3b235a7383158	0	0	0	0	0	75	0	0	0	0	25	0	0	0	0	0	0	0	0	0	0	0	0	0
f5db42f00f988f19e8562c1ef6a450eb	0	0	16	9	0	7	0	0	6	0	15	20	8	0	4	0	0	0	4	0	5	0	0	6
624fae887f550eaae85f8fd432e00ffd	0	0	0	0	0	0	0	0	0	56	20	0	0	0	12	0	0	0	12	0	0	0	0	0
65ac51910c1e36b67f796b87cf88d505	0	0	0	0	0	0	0	0	0	0	0	25	0	0	0	0	0	37	0	0	0	37	0	0
eb63c6d9f09b67797ec92ec98d5c76ec	0	0	0	0	0	0	0	0	0	0	0	0	0	0	0	0	99	0	0	0	0	0	0	0
92331a5735587b72d603e49795490cb2	0	0	0	0	0	0	0	98	0	0	0	0	0	0	0	0	0	0	0	0	0	0	0	0
132128fb7fc57bdc300f1a7d30f1ed32	0	0	13	0	24	35	26	0	0	0	0	0	0	0	0	0	0	0	0	0	0	0	0	0
58309f4bf5775bfd43562ad198709db5	0	0	9	0	0	33	13	0	0	0	7	13	0	3	0	0	4	0	0	7	9	0	0	0
8ce111f6a6ed441e2b0fbe0b19c01ba9	0	0	21	19	0	0	0	0	0	0	0	0	0	0	29	0	0	0	0	0	29	0	0	0
c4760aa2aed9871f59bd9ba0de8c4acd	17	0	0	0	0	0	0	0	15	0	0	17	0	0	0	0	19	0	0	0	0	0	0	30
590e676fca071ff0d37817f920a388f0	0	0	0	0	0	0	0	0	0	0	0	0	0	98	0	0	0	0	0	0	0	0	0	0
73845ace70eedd2edcb7da3f0991e5de	0	0	0	0	0	0	0	0	0	0	0	0	0	98	0	0	0	0	0	0	0	0	0	0
9bb4f69cd27a86606df458b2b652f2d1	0	0	0	0	0	0	0	0	0	38	0	43	17	0	0	0	0	0	0	0	0	0	0	0
af990b35ee6de1252492f516a8ec0d20	0	0	0	0	0	0	0	0	0	0	0	5	0	0	0	0	37	0	56	0	0	0	0	0
fa38939f799652f26944913f49b02e07	0	0	0	0	0	0	0	5	0	0	0	0	0	0	0	0	0	0	14	0	18	46	14	0
b04856b976b05be2f497ebbc2f76da5c	0	0	16	22	45	14	0	0	0	0	0	0	0	0	0	0	0	0	0	0	0	0	0	0
1b44a3a43ba5d5a1d2a1eacd7c9901fa	0	0	0	0	0	9	0	0	0	0	0	31	0	36	17	0	0	0	4	0	0	0	0	0
04e7eca590b8697662011d3866dcf401	0	0	14	5	26	0	0	0	11	0	9	0	0	6	0	0	0	0	26	0	0	0	0	0
954157858a0ef7b6d3f4350b265d078d	0	0	0	63	34	0	0	0	0	0	0	0	0	0	0	0	0	0	0	0	0	0	0	0
8d88b306a4f03b6260f9dd3d86fe91c0	0	0	0	0	0	0	0	0	17	53	3	20	4	0	0	0	0	0	0	0	0	0	0	0
9007c386d8055539db1367086e41108a	0	0	0	0	0	0	0	0	26	16	25	0	0	0	0	0	0	0	6	0	14	0	0	10
bd400c2ac50efc49d06357aa726e06aa	0	0	0	0	0	0	0	0	0	0	0	0	0	0	0	0	0	0	0	11	28	0	37	21
a1b252acceaf0a35d25178b3af93dce0	7	0	39	8	3	0	0	20	8	3	0	0	4	0	0	4	0	0	0	0	0	0	0	0
100e4636f491ec36b6d809d3698d66a6	9	2	16	31	2	0	0	0	13	3	0	0	0	0	3	0	17	0	0	0	0	0	0	0
d1eb0251f503d0e2c8f6f635231354cb	0	0	15	8	0	0	0	0	0	7	10	0	24	18	14	0	0	0	0	0	0	0	0	0
db2240ed6c4f5a2dc1448f5b7bb32cf1	0	0	0	0	0	0	0	0	0	22	11	0	35	0	0	28	0	0	0	0	0	0	0	0
c913efa04b9a08355a2568f5c0216794	0	0	0	0	0	0	0	0	0	14	0	82	0	0	0	0	0	0	0	0	0	0	0	0
6183bbf45181a3c7a2adfc05c63deeab	0	0	0	0	0	0	0	0	28	6	0	14	0	0	0	0	29	19	0	0	0	0	0	0
ae3a9d34f3ddb393a57101a479ffc19c	0	0	0	0	0	0	0	0	34	0	0	0	0	0	0	0	0	0	38	0	0	0	0	24
5baee8f8e61e23da957ab7328d46686b	0	0	0	0	0	0	0	0	0	0	0	0	0	0	0	0	0	31	28	0	17	0	0	20
f9c2d44299d7f2517d709af9961e5e36	0	0	0	0	0	0	0	0	0	0	0	0	0	0	0	0	12	19	17	18	13	7	10	0
b9fc17f83707ce0c93910f89b5bebbb3	0	0	0	0	0	0	0	0	0	0	0	0	0	0	0	0	96	0	0	0	0	0	0	0
92f26f39aed46aa467d2d2f1c83f1934	14	19	11	0	0	0	0	15	7	6	0	0	0	0	0	0	6	4	7	0	0	4	2	0
e2e3e14dafaf940b86744546a6185fcb	25	0	0	0	0	70	0	0	0	0	0	0	0	0	0	0	0	0	0	0	0	0	0	0
5e186ff28d573d79b5e56c342f86fd0f	6	0	4	0	9	4	0	0	9	5	8	3	6	0	0	6	10	9	0	11	0	0	0	5
18aa1229f28482d64dc75318c776381f	26	0	28	41	0	0	0	0	0	0	0	0	0	0	0	0	0	0	0	0	0	0	0	0
5789ac0c886ed68258fbbc1603e88756	0	0	18	0	0	0	0	0	19	8	0	0	0	0	0	12	0	0	23	0	15	0	0	0
2810cfd1475e8a7280e6fd8ddeebed3f	27	0	9	0	0	0	0	0	0	34	0	25	0	0	0	0	0	0	0	0	0	0	0	0
8c160916bba9a860adec0e3b1185330e	0	95	0	0	0	0	0	0	0	0	0	0	0	0	0	0	0	0	0	0	0	0	0	0
e04d4e451ed28918773f2d09f73980e5	0	0	0	0	0	0	0	0	0	0	0	0	0	0	0	0	0	0	0	20	11	0	0	64
a35e945b2fc8f6da8f70702bb591f037	6	0	7	0	9	0	15	9	0	8	4	0	0	0	0	0	16	0	15	3	0	0	0	2
a15acbb36cda4945ca1757c645612a00	0	0	0	0	0	0	94	0	0	0	0	0	0	0	0	0	0	0	0	0	0	0	0	0
8400b36f740fa4c58c07052cbc0d4150	0	0	0	50	0	0	9	0	16	0	11	8	0	0	0	0	0	0	0	0	0	0	0	0
253be749ebc57bf8422ae40f9bd4ab5b	6	0	6	6	5	7	0	0	5	28	7	24	0	0	0	0	0	0	0	0	0	0	0	0
6abb75e00287735be4e52ed320bae4c2	0	0	8	37	0	0	0	0	20	0	9	12	4	0	0	0	0	0	0	0	0	0	4	0
6dd6c99022dc8c832f65f7b214702481	0	0	0	49	0	0	0	0	0	0	0	0	0	0	0	45	0	0	0	0	0	0	0	0
0b071da93cb2aa1c52450864b8075750	0	5	0	0	0	0	0	0	14	0	0	0	5	0	38	14	14	0	0	4	0	0	0	0
252e0770e833142557f37600ff160055	0	0	0	0	0	0	0	0	0	0	0	31	0	0	63	0	0	0	0	0	0	0	0	0
df8371d9cfeef960003e0125ae69de11	0	0	0	0	0	0	0	0	0	28	0	66	0	0	0	0	0	0	0	0	0	0	0	0
1f92fc5cfd825b58bac03be14a2afc07	0	0	0	0	0	0	0	0	56	0	21	17	0	0	0	0	0	0	0	0	0	0	0	0
8b30d8bc68e9a15701f922781ba20b1b	0	0	0	0	0	0	0	0	30	0	64	0	0	0	0	0	0	0	0	0	0	0	0	0
d2fca1e3b05d7be96ddb7ca4385528a4	0	0	0	0	0	0	0	0	0	40	13	0	0	0	0	0	23	18	0	0	0	0	0	0
a154c4dbe0409a0227377171818f97d7	0	0	0	0	0	0	0	0	0	0	0	0	0	0	0	0	0	12	0	0	17	0	41	24
6564d042553ebeeb6d0b79610b6e2b7d	0	0	0	0	0	0	0	0	0	0	0	0	0	0	0	0	24	34	17	0	0	0	19	0
ff8fe65c020bc7f7acecf093cb330dc9	0	0	0	0	0	0	0	0	0	0	0	0	0	0	0	0	94	0	0	0	0	0	0	0
de95266ffbc4ddcff4c3cf0102f63d51	0	0	0	0	0	0	0	6	11	0	0	76	0	0	0	0	0	0	0	0	0	0	0	0
a83beef321c1b44f32afa54da4351d36	0	0	7	46	0	0	0	0	16	0	0	24	0	0	0	0	0	0	0	0	0	0	0	0
26eeb2909ab413738141f1b1d9d7b764	0	0	0	0	0	0	0	0	0	0	0	45	0	0	0	0	21	0	0	27	0	0	0	0
a8c11467a384f58e74fa1777228d3937	0	0	15	0	0	0	0	20	0	6	13	8	4	0	0	7	0	8	0	6	0	0	0	5
de00a081c75b05d05baca4572da4a5ad	0	0	0	0	35	38	19	0	0	0	0	0	0	0	0	0	0	0	0	0	0	0	0	0
ea70c2253170e42fbd97c5879e92fdcd	0	0	9	0	0	0	7	0	37	0	0	0	0	0	0	0	0	3	0	0	24	0	0	12
e27fa9705d79b6bb38cdf35609b4a628	0	7	9	10	14	0	0	0	0	0	0	0	21	0	0	0	0	24	7	0	0	0	0	0
260e23cd49de64ee517cdea80c2d8723	0	0	0	10	0	0	0	0	0	0	0	64	18	0	0	0	0	0	0	0	0	0	0	0
0d4ae0fbaa07d21ae37d038a5ee2137a	0	92	0	0	0	0	0	0	0	0	0	0	0	0	0	0	0	0	0	0	0	0	0	0
f2e63999993af1db5e003461b1699e29	0	11	0	0	0	0	0	0	0	0	0	0	0	0	22	59	0	0	0	0	0	0	0	0
79e4a6666c095f15fce9c4646b01c5fd	0	0	0	0	0	0	0	0	20	10	17	0	41	0	0	0	4	0	0	0	0	0	0	0
2c2ebda4bc1a8fe3f9e45509ea579913	0	0	0	0	0	0	0	0	0	0	0	0	92	0	0	0	0	0	0	0	0	0	0	0
a5f6ccac24f1641fea23349e55f9f96e	0	0	0	0	0	0	0	0	0	0	0	0	0	0	0	0	0	0	8	29	19	0	0	36
5cc379fe72f768c638c7575b0a36dfdc	0	0	0	0	0	0	0	0	0	0	0	0	0	0	0	0	0	0	0	35	0	45	0	12
3877e27263fcc26f7e4503eed647c52e	0	0	0	0	0	0	0	0	0	0	0	0	0	0	0	0	92	0	0	0	0	0	0	0
8ddb918c3ea0a1150aa0d1dbf71165b9	21	0	34	0	0	0	36	0	0	0	0	0	0	0	0	0	0	0	0	0	0	0	0	0
0f5fbbd3152ba997ce62671b3a65a2b1	4	0	0	0	0	80	0	0	0	0	0	0	7	0	0	0	0	0	0	0	0	0	0	0
8e9a932a357fefa95dfac7bad74843b9	0	0	0	0	17	29	0	0	0	13	32	0	0	0	0	0	0	0	0	0	0	0	0	0
d71e43b7d8404f78b557af8804e0ea0f	8	0	4	0	27	4	0	0	0	0	0	0	31	0	2	0	0	0	0	0	15	0	0	0
fcf873c1bed9aaf7e5c1685ec0b178e6	0	0	0	0	56	0	0	0	0	0	0	0	0	0	0	0	0	0	0	0	0	0	0	35
0cb4121ebcd0458108d2ac92cfcc1fa9	0	0	0	0	0	0	0	0	0	0	0	0	0	0	10	0	5	11	5	0	16	0	0	44
618bc3ea2bd06f9e298455eb4cd62d2a	0	0	0	0	0	0	0	0	0	0	0	0	0	91	0	0	0	0	0	0	0	0	0	0
ae0f8e607b685875c76ad45b6f2269b5	0	0	0	0	0	0	0	0	0	13	13	0	15	0	0	0	0	0	13	0	0	37	0	0
2d50f08e25ef8fca27efa8712aecf7e5	0	0	0	0	0	0	0	0	0	0	0	0	0	0	0	0	14	11	10	4	4	24	18	6
7a827e71f36b8fda0d2265fc13c49f75	0	0	0	0	0	0	0	0	0	0	0	0	0	0	0	0	0	72	0	19	0	0	0	0
4ac3206501e4cff60a6cdaad61a79942	0	0	0	0	0	0	0	0	0	0	0	0	0	0	0	0	0	91	0	0	0	0	0	0
3d812830f45adeebe45549f47d3adc13	0	0	0	0	0	0	0	0	0	0	0	0	0	0	0	0	91	0	0	0	0	0	0	0
6027362ae13d103f31922332d1d0b11c	0	0	0	0	20	0	0	70	0	0	0	0	0	0	0	0	0	0	0	0	0	0	0	0
ac24e8b3d96eaeb02febd04abcd4b407	0	0	16	0	43	0	21	0	6	0	0	0	4	0	0	0	0	0	0	0	0	0	0	0
61f620a95e45faeecd60e797e71548a3	0	0	0	0	17	50	23	0	0	0	0	0	0	0	0	0	0	0	0	0	0	0	0	0
aec0f7cbbc1f5fb34aa8d5d55edf50a4	0	67	23	0	0	0	0	0	0	0	0	0	0	0	0	0	0	0	0	0	0	0	0	0
63c4f9600759bedbfdc88ecc7f55941e	0	0	0	0	0	0	0	0	0	0	0	37	0	0	0	53	0	0	0	0	0	0	0	0
5884bc134ec43bc4bf0ebc7d29d99357	0	0	0	0	0	0	0	0	0	0	0	0	0	5	85	0	0	0	0	0	0	0	0	0
3d03f07a2d8291671dec822e932be208	0	0	0	0	0	0	0	0	0	0	0	0	0	90	0	0	0	0	0	0	0	0	0	0
71b569aff42fda7d48e3f25a71ccbb96	0	0	0	0	0	0	0	0	31	0	59	0	0	0	0	0	0	0	0	0	0	0	0	0
9732eb88b6ef893e458c41fc432b51ec	0	0	0	0	0	0	0	0	0	3	0	0	0	0	0	0	11	21	0	0	12	20	12	11
730860ea6ad4c38673cacbd484d145a9	0	0	0	0	0	0	0	0	0	0	0	0	0	0	0	0	12	13	9	0	0	25	13	18
7f2b7d25226aa0ad6e43391e35279f00	0	0	9	5	5	6	3	4	4	9	10	2	0	0	0	4	0	9	4	3	5	0	0	7
2ccfbcd19a68dda4c685289bd506419c	0	0	14	4	8	38	25	0	0	0	0	0	0	0	0	0	0	0	0	0	0	0	0	0
ca78329cc582527fb5b80d7c83ba7aec	7	0	13	7	38	18	6	0	0	0	0	0	0	0	0	0	0	0	0	0	0	0	0	0
d63f64c8ee05dab0f9dcf0077dc64d52	0	0	0	0	0	0	45	0	0	0	0	0	0	0	44	0	0	0	0	0	0	0	0	0
11731fe232e68a71e380b2826a6a5633	13	0	0	23	47	0	6	0	0	0	0	0	0	0	0	0	0	0	0	0	0	0	0	0
b9aa8e16f9f43359647afd88a9a240d8	0	0	0	0	0	22	0	0	0	67	0	0	0	0	0	0	0	0	0	0	0	0	0	0
3befd4511a9b55b3917bb16af9a22421	0	0	0	0	0	0	0	0	0	0	0	0	16	0	0	13	0	21	26	0	0	0	0	13
675a20a529299588134e54960a06d04a	0	0	0	0	0	0	0	0	0	0	0	0	0	0	0	0	0	0	0	31	24	0	34	0
dca2380aa2e503c6a3a4cee5840c0d28	0	0	0	0	0	0	0	0	0	0	0	0	0	0	0	0	0	0	0	26	35	0	28	0
f0db98390310c32327a687cd488c78a3	0	0	18	21	0	0	0	7	0	0	13	9	0	0	0	0	0	0	9	11	0	0	0	0
d6edd4a7f528e5711a600b46e73022bd	10	8	7	6	4	2	0	9	0	0	0	4	0	0	0	0	5	8	3	4	4	6	6	2
efd8d3d97fbef8ffd9ec015b155f54df	0	0	31	15	29	13	0	0	0	0	0	0	0	0	0	0	0	0	0	0	0	0	0	0
0957e425ca24020eba6367c3b432cfb4	38	0	7	30	13	0	0	0	0	0	0	0	0	0	0	0	0	0	0	0	0	0	0	0
d7463dce1ab4db9cf8f134047723bc85	0	0	10	0	0	0	0	0	0	11	11	0	9	0	0	0	0	0	22	0	7	0	0	18
a9d439030077c45f791706e03e411c50	0	0	0	0	0	0	0	0	0	0	0	0	12	32	31	13	0	0	0	0	0	0	0	0
0486e77b11b4d2161c69ff6ddfa90a55	0	0	0	0	0	0	0	0	3	0	0	6	0	0	0	0	14	0	5	11	12	0	17	20
b132adb6985ec8e1e288359b44d84cb7	0	0	0	0	0	0	0	0	0	0	0	88	0	0	0	0	0	0	0	0	0	0	0	0
19f0a29c523faaeebecfc1e1b70e978b	0	0	0	0	0	0	0	0	0	0	0	0	0	0	0	0	0	0	0	0	67	0	21	0
3e823aa37213e0ecef41be8564cddbbd	0	0	0	0	0	0	0	0	0	0	0	0	0	0	0	0	0	0	88	0	0	0	0	0
f0623a8209cfc4f6db21b77e5cc54bcc	0	0	23	37	20	0	7	0	0	0	0	0	0	0	0	0	0	0	0	0	0	0	0	0
d65752b4d9d908068cf980d2367cfe6d	0	0	34	0	0	53	0	0	0	0	0	0	0	0	0	0	0	0	0	0	0	0	0	0
1b0cd6861e2d4638a143e3c668b0715c	0	0	0	0	0	0	0	0	0	15	17	0	19	8	0	28	0	0	0	0	0	0	0	0
240cb8d2d5d31bcff589531ac7c34f2c	0	0	0	0	0	0	0	0	0	0	15	12	45	0	9	6	0	0	0	0	0	0	0	0
29a877ae8fbe05935712717dcc7b7390	0	0	0	0	0	0	0	0	0	27	15	32	0	0	0	0	0	0	13	0	0	0	0	0
43aed8f2738c3f7a1c358182e2ac101e	0	0	0	0	0	0	0	0	0	0	9	0	0	0	0	0	0	0	0	39	3	11	7	18
20282d8443d6d9904907dca9d22829df	0	0	0	0	0	0	0	0	4	9	0	0	0	0	0	0	0	0	0	21	20	8	7	18
99d37d1407a4f9af8955c2244bb0200b	0	0	0	0	0	0	0	0	87	0	0	0	0	0	0	0	0	0	0	0	0	0	0	0
08d4506ad83c8ccb3b409b28f2feaf0e	0	0	0	0	0	0	0	0	0	0	0	0	0	0	0	0	0	0	0	26	0	0	0	61
c1990c85e0a690b593a4a271500520d9	0	0	0	0	0	0	0	0	0	0	0	0	0	0	0	0	23	15	49	0	0	0	0	0
a1cf79c0038e279879f7543dbc69beea	0	0	0	0	4	0	82	0	0	0	0	0	0	0	0	0	0	0	0	0	0	0	0	0
f0ce47abfe31896d4d26bbf42f67d4d5	0	0	0	0	5	75	0	0	6	0	0	0	0	0	0	0	0	0	0	0	0	0	0	0
0dc0f37c198ea47125d1cab168a7b0ba	0	84	0	0	0	2	0	0	0	0	0	0	0	0	0	0	0	0	0	0	0	0	0	0
b41d90a549f674d1d4213305030ec008	0	86	0	0	0	0	0	0	0	0	0	0	0	0	0	0	0	0	0	0	0	0	0	0
9b4f80930129be6f4bfc949da56416a4	0	0	0	0	0	0	0	0	0	0	0	0	0	86	0	0	0	0	0	0	0	0	0	0
eab92ff0c5fc9059850933e6ba37544a	0	0	0	0	0	0	0	0	0	67	0	19	0	0	0	0	0	0	0	0	0	0	0	0
0aac70d1593522021b0e6ea60d0e5424	0	0	0	0	0	0	0	0	0	10	0	0	0	0	0	0	0	0	10	17	0	18	13	18
2574330f6348751c8eaa8204b27ccd18	0	0	0	0	0	0	0	0	0	0	0	0	0	0	0	0	8	10	0	13	14	11	15	15
3766eef191da9b6430cf81bc1723ea55	0	0	0	0	0	0	0	0	0	0	0	0	0	0	0	0	0	0	0	18	0	12	33	23
5314620997c4cdc47630aabc655c53cd	0	0	0	0	0	0	0	0	0	0	0	0	0	0	0	0	0	40	0	0	0	0	15	31
8cf9b4c2904b52f78d195cebd70f295e	0	0	0	0	0	0	0	0	0	0	0	0	0	0	0	0	0	29	43	0	0	0	14	0
96874a8f5ae3dd6a14ff097cadfb47cc	0	0	0	0	0	0	0	0	0	0	0	0	0	0	0	0	32	0	54	0	0	0	0	0
824ec030fc4a32c2cae8fdc83f34ec4a	0	0	0	0	0	0	0	59	0	0	26	0	0	0	0	0	0	0	0	0	0	0	0	0
b08b2f0eade3c5bbe255b83663273e45	0	0	8	8	5	18	34	0	0	0	0	5	0	0	0	0	0	0	0	0	0	0	7	0
822dd99121f11cbe2b32f4bfebcf71df	0	0	35	0	0	0	28	0	0	0	22	0	0	0	0	0	0	0	0	0	0	0	0	0
f467359607ce0422526b883e6afd1bb1	0	0	16	20	0	0	0	0	41	0	0	0	0	0	0	0	0	0	0	0	8	0	0	0
36b183506ebecd5ee8eb59c3cb101778	0	0	0	19	0	0	0	0	0	0	0	0	36	15	15	0	0	0	0	0	0	0	0	0
e9db3bcb8e6e254207058ca03933370d	25	29	31	0	0	0	0	0	0	0	0	0	0	0	0	0	0	0	0	0	0	0	0	0
4e68965403df2580bb0bb3687d604be9	0	0	0	0	0	0	0	0	60	0	0	0	0	0	10	0	0	0	15	0	0	0	0	0
19d9b1759e6c729713dda7966d95d651	0	0	0	0	0	0	0	0	24	22	28	11	0	0	0	0	0	0	0	0	0	0	0	0
63ae3fc8d5b3a58373e737457e0b8e48	0	0	0	0	0	0	0	0	15	0	0	10	0	0	0	0	30	0	0	0	0	0	0	30
b381dc04c1123e67a6aeaa576fb05d34	0	0	0	0	0	0	0	0	17	10	15	0	0	0	0	0	10	20	0	0	0	0	13	0
284de58a0fcf23d7ff81a6b75e752bfb	0	0	0	0	0	0	0	0	0	0	0	0	0	0	0	0	0	0	0	35	0	0	50	0
86ecbaddd80e0d7a58ae2d9613ddea4f	0	0	0	0	0	0	0	0	0	0	0	0	0	0	0	0	85	0	0	0	0	0	0	0
3254924ed32689dd63e544bea61b0fd2	0	0	0	26	0	0	7	0	0	0	0	23	0	0	4	0	0	0	0	21	0	0	3	0
0d91d8be62362cf51eda99e525ff0942	0	0	6	0	0	0	3	0	37	0	25	13	0	0	0	0	0	0	0	0	0	0	0	0
5c28b1b44b3b696c82f457e98f60de53	0	0	44	0	0	0	40	0	0	0	0	0	0	0	0	0	0	0	0	0	0	0	0	0
63b1fd3e2a50b03c5ea4c1f209dfdbcb	0	0	0	0	24	60	0	0	0	0	0	0	0	0	0	0	0	0	0	0	0	0	0	0
500541d6b69bc19dcf7059cfd601cc7f	0	0	0	0	0	55	0	0	0	0	0	0	0	0	0	0	0	29	0	0	0	0	0	0
82248134613f450c61e33cc2ddff3a9b	53	0	31	0	0	0	0	0	0	0	0	0	0	0	0	0	0	0	0	0	0	0	0	0
778a8e3b9793d8615ca9cf0f45d6cc0a	0	84	0	0	0	0	0	0	0	0	0	0	0	0	0	0	0	0	0	0	0	0	0	0
cab983d0848b28b9d94a37bd29851131	0	0	0	0	0	0	0	0	0	14	41	0	0	0	0	29	0	0	0	0	0	0	0	0
b67da0dad9257a0fb83c2c8f665ebf40	0	0	0	0	0	0	0	0	0	0	0	0	0	0	0	23	26	0	0	0	35	0	0	0
f7805b94875cf8f117e486ab1ca6e168	0	0	0	0	0	0	0	0	0	0	0	0	32	0	25	0	0	0	27	0	0	0	0	0
3d51af9b12e426b7a8076bf0fd8d9b30	0	0	0	0	0	0	0	0	39	0	20	25	0	0	0	0	0	0	0	0	0	0	0	0
66b877b1d4e75bdefc477f6e9fff7dd1	0	0	0	0	0	0	0	0	38	13	15	12	0	0	0	0	0	0	6	0	0	0	0	0
fc75c2d72b5689663406aa5bbb354e1d	0	0	0	0	0	0	0	0	0	25	0	0	0	0	0	0	0	0	0	0	0	59	0	0
84ca9fa5f6d60a558e8a1434ee12b180	0	0	0	0	0	0	0	0	0	0	0	0	0	0	0	0	0	11	0	0	58	0	0	15
6961dd538be21fee9f72d6fe94e43552	0	0	0	0	0	0	0	0	0	0	0	0	0	0	0	0	0	33	28	23	0	0	0	0
8e7a5f306d47610e0ab88e4f44f9d83f	0	0	3	0	0	0	4	0	0	0	6	11	4	0	11	11	0	24	9	0	0	0	0	0
e55555ffbd2f1d6beb2385d1b061dcfa	0	0	0	0	38	41	0	0	0	0	0	0	0	0	0	4	0	0	0	0	0	0	0	0
3ff549c586d617d6afe4a5bd801602ea	14	0	9	0	38	22	0	0	0	0	0	0	0	0	0	0	0	0	0	0	0	0	0	0
09cd0a2a4d77fba08b3c39a9b3d360c6	0	0	13	14	19	21	0	0	0	0	0	0	0	9	0	0	0	7	0	0	0	0	0	0
f27f4d95c345cee4243573c8fe2589e8	0	0	0	0	33	0	0	0	0	0	0	0	24	0	0	0	0	0	0	0	26	0	0	0
40921640249f2763f45772bca611e3d5	9	0	0	0	0	0	0	0	0	11	11	21	0	0	0	0	20	0	0	0	0	0	0	11
59713fe6db76b3fba3cfaa75f5df19a6	0	0	0	0	0	0	0	0	0	0	0	0	0	0	0	83	0	0	0	0	0	0	0	0
12862cdf7796a5ddc53d1c77b9fa1b9c	0	0	0	0	0	0	0	0	0	0	0	0	0	0	5	0	0	17	7	0	0	0	8	46
98fe8f7f76c0df46bd970f80730fb7f9	0	0	0	0	0	0	0	0	9	21	7	0	46	0	0	0	0	0	0	0	0	0	0	0
c4bf82f29e3233f697b90a54daa586af	0	0	0	0	0	0	0	0	16	0	0	0	0	0	0	0	0	14	0	17	23	0	13	0
20ef094bd86fb861e2f1559c460450da	0	0	0	0	0	0	0	0	0	0	0	0	0	0	0	0	0	0	0	15	15	9	30	14
9de1ad1458e8bd5bbe690e8c6b5b9e25	0	0	0	0	0	0	0	0	0	0	0	0	0	0	0	0	13	0	11	21	0	17	21	0
76e72d858816572f535b6f50a10f4073	6	0	0	12	12	7	0	26	0	2	0	4	0	0	0	0	0	0	0	0	0	7	0	6
d9dbab748b72f7c236b0a345ab2489e5	17	0	6	15	3	25	16	0	0	0	0	0	0	0	0	0	0	0	0	0	0	0	0	0
ab14d546b0cabce43a127e0e01b9880d	0	0	0	0	0	0	9	0	0	0	0	0	0	24	0	0	0	0	0	0	13	19	17	0
ecd6a87484953d8d0474304a8af93661	0	0	0	0	0	31	0	0	0	0	0	0	0	0	51	0	0	0	0	0	0	0	0	0
04ef0a50ba94afded13ae21972a0fd04	0	0	0	26	56	0	0	0	0	0	0	0	0	0	0	0	0	0	0	0	0	0	0	0
b5dcbb50c2798a8931c42bdffd6fcc76	0	0	0	0	25	0	0	0	0	0	0	39	0	0	0	0	18	0	0	0	0	0	0	0
44373fd7a69b8e4a0477d1abe135cb99	0	0	0	11	0	0	0	0	0	0	4	0	0	0	0	0	0	0	18	0	0	43	6	0
b568cdbbc063cbd3351330d144e82521	0	4	0	0	0	0	0	0	0	0	0	0	22	42	14	0	0	0	0	0	0	0	0	0
a0786f84c6445ef38d20ba8fc3fa153e	0	38	0	0	0	0	0	0	0	0	0	0	0	44	0	0	0	0	0	0	0	0	0	0
735d45af3152452edc8b5ad7b17ee735	0	0	0	0	0	0	0	0	25	19	15	23	0	0	0	0	0	0	0	0	0	0	0	0
14e85d77484e5e66b71ffc44cb070914	0	0	0	0	0	0	0	0	0	6	0	0	0	0	0	0	0	5	71	0	0	0	0	0
1f52c66548a3b4ad1c38d48d23a38ac6	0	0	0	0	0	0	0	0	0	0	0	0	0	0	0	0	0	0	0	18	21	20	0	23
e921f9c26ffdecd82812162f62b25736	0	0	0	0	0	0	0	0	0	0	0	0	0	0	0	0	19	0	12	0	10	23	0	18
847a81903b8c179ab0ac7b717fd2aa99	0	0	0	0	0	0	0	0	0	0	0	0	0	0	0	0	0	0	0	18	32	0	24	8
7d2a92db1715cbeeae38f70f0748ad61	0	0	0	0	0	0	0	0	0	0	0	0	0	0	0	0	15	0	0	0	28	0	28	11
c1185fe47a0b207eb4721ae9823e5a69	0	0	0	0	0	0	0	0	0	0	0	0	0	0	0	0	33	0	39	0	0	0	0	10
d1687c49f069fff4d7cb96954c335362	3	0	54	3	0	19	0	2	0	0	0	0	0	0	0	0	0	0	0	0	0	0	0	0
dc61bb38f8ae3db84028793dc2608cf2	9	0	0	10	0	41	21	0	0	0	0	0	0	0	0	0	0	0	0	0	0	0	0	0
43bcaa54e37658b15d1754daa5bc50b8	0	0	0	0	0	47	34	0	0	0	0	0	0	0	0	0	0	0	0	0	0	0	0	0
0ffb66c5ce2f5bc06f8c5374c4de50a3	9	0	0	0	0	0	10	0	5	0	0	0	0	6	9	0	11	0	0	0	0	15	16	0
ed363420a9e118c97701b3304cd6976d	0	0	0	0	0	0	81	0	0	0	0	0	0	0	0	0	0	0	0	0	0	0	0	0
da04f676c02a0e7d3c75299d18cb0e70	0	0	0	0	0	0	0	0	0	0	0	0	81	0	0	0	0	0	0	0	0	0	0	0
b673b6901060111749a74eb7e0810ee9	0	0	0	0	0	0	0	0	0	0	0	0	0	0	0	0	0	0	5	19	17	13	15	12
76fdac8ca5ca7558e0416c7be97a9c44	0	0	0	0	0	0	0	0	0	0	0	0	0	0	0	0	0	0	15	0	27	0	39	0
025da0ee73ca0e383a1521e684b67192	0	0	0	0	0	0	0	0	0	0	0	0	0	0	0	0	44	0	37	0	0	0	0	0
6e406f42c011a71380364b5fb382c9e1	0	0	8	6	0	10	6	11	0	0	0	0	14	0	7	18	0	0	0	0	0	0	0	0
84d1a8c7e1bb523829e3322efbd36ef4	7	0	13	0	6	0	0	6	19	5	20	0	0	0	0	0	0	0	0	0	0	0	0	4
f1f4a64d56d788fd73313101ea81cd9b	0	0	0	0	35	0	21	24	0	0	0	0	0	0	0	0	0	0	0	0	0	0	0	0
97f95ba702dbb580f76ef9abbb00cd2f	0	0	0	0	10	15	48	0	7	0	0	0	0	0	0	0	0	0	0	0	0	0	0	0
825008dc4279d830bed27a3ea9e2e833	0	0	0	0	14	57	9	0	0	0	0	0	0	0	0	0	0	0	0	0	0	0	0	0
5861c357b9367a3a363f1739b070eecb	0	0	11	0	34	26	9	0	0	0	0	0	0	0	0	0	0	0	0	0	0	0	0	0
2791028a84490a05946769271806d7b0	0	0	0	0	0	80	0	0	0	0	0	0	0	0	0	0	0	0	0	0	0	0	0	0
d46c64c5f7c1b9f3cd7cdea7bb75a6fe	0	0	0	0	30	27	0	0	0	0	0	14	9	0	0	0	0	0	0	0	0	0	0	0
c13359a9f895b1a2b9fcf49ceaea0e8a	0	0	17	0	19	0	0	0	0	0	6	0	0	0	0	0	0	0	18	0	18	2	0	0
5c6b47591eb5b24daefe5f85c0a3dd68	0	0	2	36	0	0	0	0	18	0	11	9	0	0	0	0	0	0	0	0	4	0	0	0
7bb13032c3081efa5a27fd3a54f058a0	0	0	80	0	0	0	0	0	0	0	0	0	0	0	0	0	0	0	0	0	0	0	0	0
489248125b15c91c04649f5c21c44b1b	0	0	0	0	0	0	0	0	14	0	0	0	11	0	30	25	0	0	0	0	0	0	0	0
f8223c2d2230f62f8858daf960d7a1db	0	0	0	0	0	0	0	0	0	0	0	0	0	0	33	47	0	0	0	0	0	0	0	0
0331d2d4a92a477e57d27d1049d9730b	0	0	0	0	0	0	0	0	0	0	0	0	0	0	80	0	0	0	0	0	0	0	0	0
42ccc717fbeac403b0e5caf9b8050a3b	0	0	0	0	0	0	0	0	37	27	0	16	0	0	0	0	0	0	0	0	0	0	0	0
f0b575534bc7f817282f7d767f520332	0	0	0	0	0	0	0	0	0	0	80	0	0	0	0	0	0	0	0	0	0	0	0	0
f335c1e7bff5471be41106b0ab227ec8	0	0	0	0	0	0	0	0	33	47	0	0	0	0	0	0	0	0	0	0	0	0	0	0
689030063c8edfb8240b5d1788bafcda	0	0	0	0	0	0	0	0	0	0	0	0	0	0	0	0	0	0	0	48	0	0	3	29
2a25d9a914d0991e7ae76213883a9d2b	0	0	0	0	0	0	0	0	0	0	0	0	0	0	0	0	0	0	55	5	0	4	0	16
e4ce89fca4c26c7b3d4f49c57d8f6b36	0	0	0	0	0	0	0	0	0	0	0	0	0	0	0	0	0	0	0	12	27	26	0	15
dcf72f7c5bf4f8b50141378e63518375	0	0	0	0	0	0	0	0	0	0	0	0	0	0	0	0	0	9	0	0	25	20	12	14
5cae8f2ccc2a81b02725f5a8b64a0812	0	0	0	0	0	0	0	0	0	0	0	0	0	0	0	0	31	0	0	0	0	0	49	0
a2a048165ffc7fe874058fa2641eeb42	0	0	0	0	0	0	0	0	0	0	0	0	0	0	0	0	31	0	0	9	20	0	20	0
aadd947b448c99fe689bb24d4f50a96d	0	0	0	0	0	0	0	0	0	0	0	0	0	0	0	0	0	0	80	0	0	0	0	0
5869442bd6e497fd4f3ba43dfdcb654d	0	0	21	0	0	0	0	54	0	0	4	0	0	0	0	0	0	0	0	0	0	0	0	0
9b196fb57b556e66769a13a9264f313c	0	0	0	0	0	0	29	21	0	0	0	0	0	0	0	0	0	0	0	0	0	29	0	0
9496b5c29f4e6cfa059c7a7f351664a5	0	0	7	0	0	8	0	9	0	8	0	0	0	8	0	5	6	7	6	7	2	0	0	6
6161510e47b50331a78765929004848a	0	0	0	0	0	0	79	0	0	0	0	0	0	0	0	0	0	0	0	0	0	0	0	0
e9de4f21470e5c8daeee09839002d6c2	0	0	0	0	0	8	23	0	0	0	0	0	0	10	11	0	0	0	0	0	0	16	11	0
4349917836e20847810218675abb91bb	37	0	23	0	13	0	0	0	0	0	0	0	0	0	0	0	0	0	6	0	0	0	0	0
011a95475b64fca6bc52d732f6076947	79	0	0	0	0	0	0	0	0	0	0	0	0	0	0	0	0	0	0	0	0	0	0	0
bb1ee30c120d7d96b8832e9f04bf1729	5	0	0	0	0	0	0	0	18	18	20	18	0	0	0	0	0	0	0	0	0	0	0	0
830fe6e16c1fdf90b1377b04c7ba9f11	0	0	0	0	0	0	0	0	32	13	0	0	13	0	0	7	8	0	0	0	0	0	0	6
2b824d44ab10cef6756664bf47e90613	0	0	0	0	0	0	0	0	12	0	0	0	0	0	18	0	22	0	0	12	0	0	15	0
27d78bf67a69892a5607c1b706b6707b	0	0	0	0	0	0	0	0	0	0	0	0	0	0	0	0	0	12	0	0	16	16	22	13
2267a8eddc484d683d8cc2c7f75b86c4	0	0	0	0	13	0	0	34	31	0	0	0	0	0	0	0	0	0	0	0	0	0	0	0
0fc1389721fb2ef7cfc7ef26527ccce7	0	0	0	0	0	0	0	78	0	0	0	0	0	0	0	0	0	0	0	0	0	0	0	0
62bf151d8cb68a43d599dbc83254d5e3	0	0	43	0	19	0	0	0	0	0	0	0	0	0	0	0	0	0	0	10	0	0	6	0
626ec1be3e38d31864fef85fb190ffac	0	0	0	0	0	0	0	0	0	0	11	6	0	0	0	0	9	0	0	10	18	4	16	4
0f47e4c4b0f96de0c4b22d708a7981a0	0	0	0	0	0	0	0	0	8	0	0	0	0	0	0	0	23	10	0	0	16	0	21	0
a8c17d1340e65b0932c0bc5b62b63293	0	0	0	0	0	0	0	0	63	0	0	0	0	0	0	0	0	15	0	0	0	0	0	0
752100f6721f1eb2cba217c2e019489f	0	0	0	0	0	0	0	0	0	0	0	0	0	0	0	0	0	0	0	0	0	42	36	0
264f8f8247b23b5f01b807837dbfa749	36	0	8	12	13	0	0	8	0	0	0	0	0	0	0	0	0	0	0	0	0	0	0	0
c310899a9aede29fe4a42bfa82f33499	0	0	0	25	37	0	9	6	0	0	0	0	0	0	0	0	0	0	0	0	0	0	0	0
d86902f0fae4ddcffc4165794710ee35	0	0	0	0	12	55	10	0	0	0	0	0	0	0	0	0	0	0	0	0	0	0	0	0
ee53ceeaf328ee9d2ad10fd0f0f7c57e	0	0	24	0	8	0	0	0	18	0	27	0	0	0	0	0	0	0	0	0	0	0	0	0
e74678d5fba35de372544f1938d69584	45	0	0	32	0	0	0	0	0	0	0	0	0	0	0	0	0	0	0	0	0	0	0	0
0eb324cd2335875947f42f9b534cd721	0	0	18	0	0	0	0	0	28	0	0	22	0	9	0	0	0	0	0	0	0	0	0	0
f78313332badcc840ab0b5b59e401b06	0	77	0	0	0	0	0	0	0	0	0	0	0	0	0	0	0	0	0	0	0	0	0	0
50db00ea6cdaa7ee87fa837ff5370b15	0	0	0	0	0	0	0	0	0	14	18	0	0	0	12	33	0	0	0	0	0	0	0	0
223217a350ce94515daf7262e1e9cc71	0	0	0	0	0	0	0	0	41	0	0	0	0	0	0	36	0	0	0	0	0	0	0	0
6138a42a4e7148b0f221c647e983f255	0	0	0	0	0	0	0	0	0	0	0	0	0	0	0	10	0	0	8	0	18	0	14	27
25c79145c4f80c0ce011503b5ac20897	0	0	0	0	0	0	0	0	0	0	0	0	0	77	0	0	0	0	0	0	0	0	0	0
dd45d960b026a4c39bc4a0b18b3dc13c	0	0	0	0	0	0	0	0	4	27	12	34	0	0	0	0	0	0	0	0	0	0	0	0
beea242ec29eb5e9ad09b370e2705d5c	0	0	0	0	0	0	0	0	25	0	35	17	0	0	0	0	0	0	0	0	0	0	0	0
edf624d78d5f28e5a4cdea0a182e7385	0	0	0	0	0	0	0	0	30	0	35	0	0	0	0	0	0	0	0	0	12	0	0	0
ded8e7fefc886159a4f9a7698c16f053	0	0	0	0	0	0	0	0	0	0	0	0	0	0	0	0	0	0	0	0	21	25	31	0
002c39f456cd26fcb0224def38aae001	8	0	0	0	0	0	55	13	0	0	0	0	0	0	0	0	0	0	0	0	0	0	0	0
6b6277aa77b8359a9e248833db469771	0	0	18	42	7	0	9	0	0	0	0	0	0	0	0	0	0	0	0	0	0	0	0	0
228a1d521434750200726454ba975e9d	0	0	0	35	0	0	10	0	0	0	24	0	7	0	0	0	0	0	0	0	0	0	0	0
e8ccca4006b6406cd6f79d9f6042db11	0	0	0	0	0	0	3	0	0	0	69	4	0	0	0	0	0	0	0	0	0	0	0	0
05b9c1e084bb0dfa9646a6600f1f46c7	0	0	0	0	0	0	4	0	0	0	0	0	0	0	0	0	13	0	0	11	20	0	17	11
aa1be2c55f1705b9a0e0793e4585080a	0	0	7	21	0	48	0	0	0	0	0	0	0	0	0	0	0	0	0	0	0	0	0	0
320afc656ff9feb4dbb6c834d6b36a06	13	0	24	7	19	7	0	0	0	3	0	0	0	0	0	0	0	0	0	0	0	0	0	3
5f98ef594a08daf4c449e02de0603c6b	28	0	0	48	0	0	0	0	0	0	0	0	0	0	0	0	0	0	0	0	0	0	0	0
62a374f672e2a0fb443be8ee0d068958	17	41	0	0	0	0	0	0	0	0	0	0	0	0	0	11	0	0	0	0	0	0	7	0
91e2a9afc85e4014fff31dac97d45114	0	25	0	0	0	0	0	0	0	22	0	0	0	0	0	0	0	29	0	0	0	0	0	0
587e845c7b637db9eeaf9f044e00b354	0	0	0	0	0	0	0	0	0	0	0	0	0	0	76	0	0	0	0	0	0	0	0	0
82a9afa684a3e0d324600ff6f43100ba	0	0	0	0	0	0	0	0	0	0	0	0	0	76	0	0	0	0	0	0	0	0	0	0
0f2fa47b4e84a9ddd3d1999466642995	0	0	0	0	0	0	0	0	0	0	0	42	0	0	0	0	23	0	0	0	11	0	0	0
7434f2fe90ea6387786e753ee191a5a0	0	0	0	0	0	0	0	0	56	0	20	0	0	0	0	0	0	0	0	0	0	0	0	0
a07933cbeda252b4ed9845848d449fd8	0	0	0	0	0	0	0	0	0	0	0	0	0	0	0	0	0	21	22	0	0	0	0	33
5bc7cff6499a8d8c842adba92d3f6319	0	0	0	0	0	0	0	0	0	0	0	0	0	0	0	0	0	21	4	19	15	0	6	11
7dc4e9df1a6bf5f26c5be34e38a3f22c	0	0	0	0	0	0	0	0	0	0	0	0	0	0	0	0	14	0	0	0	21	0	24	17
71b51a88eb9757bd3fc0a151f9b05f28	0	0	0	0	0	0	0	0	0	0	0	0	0	0	0	0	0	23	0	17	26	0	0	10
74056302fa8cc86a6698c77a78fdfe5e	0	0	0	0	0	0	0	0	0	0	0	0	0	0	0	0	0	6	17	0	36	12	0	5
567c21bb6932ac404f4b0946edf8a5d0	0	0	0	0	0	0	0	0	0	0	0	0	0	0	0	0	29	47	0	0	0	0	0	0
b603865a7c3d9221efe2766cf6ca5a18	0	11	34	0	0	17	0	10	0	0	0	0	0	0	0	0	0	0	0	0	0	0	0	3
e868a61570781a310d9e16e7cc7f448d	0	0	24	6	6	0	0	2	0	8	2	9	0	0	0	0	0	0	0	6	7	0	0	5
0a4c80a45fd313c1b136b711878a3f4b	0	0	0	0	0	0	37	0	0	0	0	0	0	0	23	0	0	15	0	0	0	0	0	0
17516bba451e6bf07369626f8f9f6b8a	0	0	0	0	0	5	0	0	17	12	16	21	4	0	0	0	0	0	0	0	0	0	0	0
8ae2c554536113d0c0740ed41477f808	17	0	0	5	0	0	0	0	0	19	5	29	0	0	0	0	0	0	0	0	0	0	0	0
19df83ba505cd701f4ba898dc883787b	36	0	39	0	0	0	0	0	0	0	0	0	0	0	0	0	0	0	0	0	0	0	0	0
6f2dd7bd994ef301723b6fe4302214d0	0	0	0	0	0	0	0	0	0	0	0	0	0	0	53	22	0	0	0	0	0	0	0	0
e7f559c09298db91fa04a38d9e18155a	0	0	0	0	0	0	0	0	0	0	0	26	0	0	6	0	0	10	19	14	0	0	0	0
1a2263b05cd3b9369b76d809c12ec825	0	0	0	0	0	0	0	0	0	0	0	0	21	0	0	0	0	0	24	0	0	0	0	30
23a6dd6914b16cdfd9e21911c1b85e5e	0	0	0	0	0	0	0	0	0	0	0	0	4	0	0	0	0	14	8	0	15	0	11	23
e4f24a69db7f81878728968ac9b6f12c	0	0	0	0	0	0	0	0	0	0	0	31	0	0	0	0	16	14	0	0	14	0	0	0
d1e13b444e7a43f0bd4b9eb4e8eac1ed	0	0	0	0	0	0	0	0	0	0	0	75	0	0	0	0	0	0	0	0	0	0	0	0
4b745c08d99a634e6609cc99ab132d60	0	0	0	0	0	0	0	0	37	0	0	0	0	0	0	0	18	0	0	0	0	0	0	20
d4e9c4b400c27c4f42e23abe9a713e1e	0	0	0	0	0	0	0	0	0	0	0	0	0	0	0	0	0	0	0	18	18	0	23	16
a714cd0e7722b2d2daa03a115839f4e8	0	0	0	0	0	0	0	0	0	0	0	0	0	0	0	0	0	0	0	8	27	0	40	0
c5f4cf3ee0da41177025a603c179a6e7	0	0	0	0	0	0	0	0	0	0	0	0	0	0	0	0	0	0	0	0	0	75	0	0
f38ab4fb5e6711806d1576a715766b77	4	0	38	0	0	32	0	0	0	0	0	0	0	0	0	0	0	0	0	0	0	0	0	0
05e20e5d2d6cea55dd7530a4a0e60424	13	0	13	32	16	0	0	0	0	0	0	0	0	0	0	0	0	0	0	0	0	0	0	0
2592cce83ca3b3bd945b3c5b791ac42e	0	0	31	0	18	0	0	0	0	0	0	0	0	0	0	0	0	0	0	4	0	11	0	10
7649897aacea2435515ac2509972c9e2	74	0	0	0	0	0	0	0	0	0	0	0	0	0	0	0	0	0	0	0	0	0	0	0
e08f77b55c1c298b850d40608a036c66	9	0	0	0	0	0	0	0	19	13	15	18	0	0	0	0	0	0	0	0	0	0	0	0
812b93690ba8d0013f178f65dfcc76e7	3	0	0	0	0	0	0	0	20	5	0	0	17	0	0	29	0	0	0	0	0	0	0	0
c1fddba693a3031941052610f2d765ed	0	0	0	0	0	0	0	0	0	28	0	0	0	0	0	13	18	0	0	0	0	15	0	0
9b634e0df903841601e6cec684759c62	0	0	0	0	0	0	0	0	0	0	0	0	74	0	0	0	0	0	0	0	0	0	0	0
aa7464f26491b47f36d72b266c3bc197	0	0	0	0	0	0	0	0	0	0	0	0	74	0	0	0	0	0	0	0	0	0	0	0
084eb47c0bbda6bc85400602880dff89	0	0	0	0	0	0	0	0	0	0	0	14	0	0	0	0	0	0	0	25	0	24	0	11
c0f247b2330dde78335a646849f8dfd5	0	0	0	0	0	0	0	0	0	21	0	11	0	0	0	0	13	9	0	6	6	5	0	3
86df3fd492feffbccda23970880c09f6	0	0	0	0	0	0	0	0	0	30	0	18	0	0	0	0	0	0	26	0	0	0	0	0
9d8cf999744e642e0d3775d9f1283baf	0	0	0	0	0	0	0	0	0	0	0	0	0	0	0	0	17	10	8	10	12	6	5	6
d6418f14f8bc1444e1a82ca72908ab87	19	0	16	10	16	0	7	5	0	0	0	0	0	0	0	0	0	0	0	0	0	0	0	0
bad49be65e7250481d49b8c07adb1d6c	0	0	0	0	0	0	73	0	0	0	0	0	0	0	0	0	0	0	0	0	0	0	0	0
4f5fd601fc62f1ffd9c8186e9ff6f06e	22	0	0	10	41	0	0	0	0	0	0	0	0	0	0	0	0	0	0	0	0	0	0	0
b2a4ab9b4b2a7d34c18e576d75505136	27	0	0	25	21	0	0	0	0	0	0	0	0	0	0	0	0	0	0	0	0	0	0	0
a8b227b4c2ab4006796984275563b442	0	0	2	2	0	0	0	0	2	4	0	3	0	0	0	0	5	29	22	0	0	4	0	0
918e81fbdb8d2df9bece6c9b7031dca4	0	0	0	0	0	0	0	0	0	0	0	0	0	0	0	73	0	0	0	0	0	0	0	0
9e37ea63b501198f2ed26925cdf71e12	0	0	0	0	0	0	0	0	0	0	0	0	0	0	0	73	0	0	0	0	0	0	0	0
c1c75ed2611fe0b46f2c2766144eb34f	0	0	0	0	0	0	0	0	12	39	13	9	0	0	0	0	0	0	0	0	0	0	0	0
e868b432ec71c619d379fd3e9e88a17f	0	0	0	0	0	0	0	0	51	0	22	0	0	0	0	0	0	0	0	0	0	0	0	0
e8c3de09f197981ab85c12ed1402f529	0	0	0	0	0	0	0	0	0	0	0	0	0	0	0	0	30	12	0	8	11	0	6	6
2ddda8d6186e05a0402d93432888bb27	0	0	0	0	0	0	0	0	0	0	0	0	0	0	0	0	0	15	7	13	12	14	7	5
5077c08591964b3ecd20b036ca7d9a05	0	0	0	0	0	0	0	0	0	0	0	0	0	0	0	0	0	0	0	0	0	28	45	0
40d8e1ffb6b367d5b39bc2e48221f6fa	0	0	0	0	0	0	0	0	0	0	0	0	0	0	0	0	21	32	20	0	0	0	0	0
ba39ccd561e8f8a4834864127e9a0030	0	0	0	0	0	0	0	0	0	0	0	0	0	0	0	0	73	0	0	0	0	0	0	0
f64becfec88c000e31e1b84c0de1354f	2	0	2	0	0	0	0	16	0	0	0	0	2	5	0	3	6	0	5	4	11	8	8	0
a7d455113dc106cc5bee4dca3e412bc8	0	0	25	0	0	0	0	10	0	0	0	37	0	0	0	0	0	0	0	0	0	0	0	0
45b58449460a0e393f7e702436e62462	0	0	0	0	0	0	72	0	0	0	0	0	0	0	0	0	0	0	0	0	0	0	0	0
f47179f9d3bc127f0c2340a2c149cbe4	0	0	0	0	0	23	38	0	0	0	0	0	0	0	0	0	0	0	0	11	0	0	0	0
d6d77487160f5bfb1139b2a5bc0fcbb8	13	0	0	37	8	0	3	0	0	0	5	0	0	0	0	0	0	0	0	6	0	0	0	0
3f06e3333d41b8bdb40e906dab080cac	0	0	0	0	0	72	0	0	0	0	0	0	0	0	0	0	0	0	0	0	0	0	0	0
dffd95ca3cc42e06566b2dac74c7f824	45	0	27	0	0	0	0	0	0	0	0	0	0	0	0	0	0	0	0	0	0	0	0	0
05c6a601e771eb672b996f778521f901	0	41	0	0	0	0	0	0	0	0	0	0	0	0	0	0	0	0	0	17	9	0	5	0
cd267cf37c8af9f67be0d693a7eb2498	32	0	0	0	0	0	0	0	0	0	36	0	0	0	4	0	0	0	0	0	0	0	0	0
9d047bc1545ae5b95454940fe4cfcdd4	0	0	0	0	0	0	0	0	0	0	0	0	0	0	68	4	0	0	0	0	0	0	0	0
78512ecd5fb21a0555f593b9b221402d	0	0	0	0	0	0	0	0	0	0	0	0	0	0	24	0	0	0	48	0	0	0	0	0
5c32f0e2d1fe7cd91959e9a5c1528fb4	0	0	0	0	0	0	0	0	0	0	0	0	0	72	0	0	0	0	0	0	0	0	0	0
7fbb2cc4df43e4304e06d7c8f8314bf9	0	0	0	0	0	0	0	0	0	0	0	0	72	0	0	0	0	0	0	0	0	0	0	0
66a874ac7b509f258432aeb01c82f92f	0	0	0	0	0	0	0	0	0	0	0	0	0	0	0	0	0	19	0	20	0	17	0	16
9b1d77f5a0ad4c9f0c2a9131b3e4bcc3	0	0	0	0	0	0	0	0	0	0	0	0	0	0	0	0	21	0	0	0	30	0	8	13
07e4573786c69c2d1cbf97abd9682ed4	0	0	0	0	0	0	0	0	0	0	0	0	0	0	0	0	0	0	0	0	19	6	41	6
fc1ab8181cdeb898d9d0fab7cf99653e	0	0	0	0	0	0	0	0	0	0	0	0	0	0	0	0	26	7	0	0	30	0	9	0
28c87dde85a9675cf31d06646413687c	0	0	0	0	0	0	0	0	0	0	0	0	0	0	0	0	0	17	0	30	0	25	0	0
f4ff78c7229c79fb7ec691754944eff3	0	0	0	0	0	0	0	0	0	0	0	0	0	0	0	0	0	40	0	32	0	0	0	0
c2aabbd986b7ac7a2b9e8486c48f641b	6	0	18	0	0	0	18	4	0	0	9	0	3	0	0	0	0	0	0	13	0	0	0	0
2024d14efd23754623893064bf0fa937	0	0	0	0	0	14	4	0	0	0	0	0	0	18	0	0	0	0	0	0	0	29	0	6
014de4fa36fc0c28a4d75f3c7ba60622	0	8	26	0	0	37	0	0	0	0	0	0	0	0	0	0	0	0	0	0	0	0	0	0
ffe4170b9037fe217a9ae6442ee9a9f5	0	0	0	0	0	19	0	0	0	16	0	0	23	0	13	0	0	0	0	0	0	0	0	0
a5eef8793ddf5fb4b141fbd69429e7c5	0	0	15	13	9	0	0	0	3	14	7	0	10	0	0	0	0	0	0	0	0	0	0	0
51ee95e433f3598f799ebf555830bdf2	0	0	0	0	12	0	0	0	0	0	0	0	14	0	16	0	14	0	0	0	0	6	0	9
89931bcefb3ba72a8c3f6886b823c784	59	0	0	0	0	0	0	0	0	0	0	0	0	0	0	0	0	0	12	0	0	0	0	0
badd303bc9dfea6efb893a984bd6c7f2	0	0	0	0	0	0	0	0	0	0	0	0	0	0	11	10	0	50	0	0	0	0	0	0
e810d33dbe775c1f196df7b65cc34849	0	0	0	0	0	0	0	0	0	38	0	0	0	0	9	0	0	0	0	0	0	24	0	0
9bd35d9287e6730aa2bec7610d51570e	0	0	0	0	0	0	0	0	0	0	0	0	71	0	0	0	0	0	0	0	0	0	0	0
b86446d48cdcc9052ebbd5e37cad7c91	0	0	0	0	0	0	0	0	8	0	0	48	15	0	0	0	0	0	0	0	0	0	0	0
4e120b86a4eb0d610140878810f664f1	0	0	0	0	0	0	0	0	33	8	23	7	0	0	0	0	0	0	0	0	0	0	0	0
76c5ec61215cb76542687cd774e12675	0	0	0	0	0	0	0	0	0	0	0	0	0	0	0	0	0	0	5	13	12	9	14	18
5e314834df41c6833661b443c2c33101	0	0	0	0	0	0	0	0	0	0	0	0	0	0	0	0	0	19	0	25	0	27	0	0
8d4d770e81079145de4ba43d67d94af5	0	0	0	0	0	0	0	0	0	0	0	0	0	0	0	0	0	0	0	0	71	0	0	0
8f53106f1e1dbf764b2b678f8ab09b09	0	0	0	0	0	0	0	0	0	0	0	0	0	0	0	0	30	20	21	0	0	0	0	0
537e6ee0091268fd2fb447c51c4c285f	0	7	22	0	0	15	0	10	2	0	0	0	0	0	0	14	0	0	0	0	0	0	0	0
bebbaab245610038d33d5813ef3d757a	0	0	3	3	6	3	0	5	0	2	3	5	9	0	0	7	0	7	0	0	5	0	4	8
22512dd4389d0d2bc1933406040cfa71	0	0	0	0	0	0	70	0	0	0	0	0	0	0	0	0	0	0	0	0	0	0	0	0
22ed5c5f90e363c42aa890c3c87b5a3a	0	0	0	0	55	0	15	0	0	0	0	0	0	0	0	0	0	0	0	0	0	0	0	0
c3bf628368dec5393a59b42c0d62ee6a	0	0	6	0	0	14	6	0	0	0	0	0	0	15	0	0	0	0	0	0	0	29	0	0
3bf5e22f1f7bce44d5fe62f768115580	0	0	0	0	10	0	0	0	0	0	12	13	17	18	0	0	0	0	0	0	0	0	0	0
95aae3244055e4075e0b253714cdca9f	20	0	9	21	9	0	0	0	0	0	0	11	0	0	0	0	0	0	0	0	0	0	0	0
d68c559f223d8ba995425040c804352c	0	0	12	0	0	0	0	0	0	0	8	0	31	0	0	3	0	0	11	0	0	0	0	5
65a84dbcff3a45df5f2e03a8da9d0a53	0	27	0	0	0	0	0	0	0	0	0	0	0	0	43	0	0	0	0	0	0	0	0	0
ec3f4f2b1e0307fe63b1ba62336958a6	0	0	0	0	0	0	0	0	0	0	0	0	0	0	70	0	0	0	0	0	0	0	0	0
5be3500e0a6e5f3e564125c7b00527d7	0	0	0	0	0	0	0	0	38	32	0	0	0	0	0	0	0	0	0	0	0	0	0	0
18dabb01c7fb583986ab321ffd44fee3	0	0	0	0	0	0	0	0	0	0	0	0	0	0	0	0	22	0	0	0	16	0	32	0
c921d3b1bcf73b7a8f1ab00802a837b5	0	0	0	0	0	0	0	0	0	0	0	0	0	0	0	0	44	0	26	0	0	0	0	0
a7afddba4c77d21be4a0734f61839b06	0	0	0	0	0	0	0	0	0	0	0	0	0	0	0	0	70	0	0	0	0	0	0	0
a382af3ede42ef0786e5f35ed8619882	6	7	4	0	5	0	0	20	4	0	9	0	0	0	0	5	0	0	0	0	0	0	0	9
20afd102ad9bd766f868c73ebf68d50f	0	0	0	0	0	56	13	0	0	0	0	0	0	0	0	0	0	0	0	0	0	0	0	0
bfd7ebcf146bd9299d42064183d375ce	0	0	0	0	0	63	0	0	0	0	6	0	0	0	0	0	0	0	0	0	0	0	0	0
70c2880075bd2c73ae3a259b405c031f	6	0	16	34	13	0	0	0	0	0	0	0	0	0	0	0	0	0	0	0	0	0	0	0
769719574be572e8f5a564b6860e479a	0	0	13	0	28	0	0	0	0	0	28	0	0	0	0	0	0	0	0	0	0	0	0	0
2f7b19b490094c190d07819b8c304924	0	0	3	0	0	0	0	0	38	0	28	0	0	0	0	0	0	0	0	0	0	0	0	0
abae4580a016593a809f144d71fee1bf	5	0	7	0	0	0	0	0	30	8	19	0	0	0	0	0	0	0	0	0	0	0	0	0
8e9d97459e9f49639dc0d819ce6ea9d3	0	0	0	0	0	0	0	0	0	5	0	5	0	0	12	0	14	7	0	4	7	0	10	5
66b51329a9e479d00539c029e0fb9c83	0	0	0	0	0	0	0	0	0	0	0	0	0	0	21	0	0	0	0	21	0	0	0	27
0f9797b59184751d591cf3c28f02159a	0	0	0	0	0	0	0	0	0	0	0	0	0	0	69	0	0	0	0	0	0	0	0	0
3a08855a3ec820da8ebeffe910ddba38	0	0	0	0	0	0	0	0	0	0	0	0	0	69	0	0	0	0	0	0	0	0	0	0
f935fa33c8304a38f4ad518050528036	0	0	0	0	0	0	0	0	0	25	0	27	0	0	0	0	0	0	0	0	0	17	0	0
7b5ce2563e51b2259a44f62577bed958	0	0	0	0	0	0	0	0	0	0	0	69	0	0	0	0	0	0	0	0	0	0	0	0
08460a5d8bc3e709ebd5ea88d035ec8a	0	0	0	0	0	0	0	0	0	0	0	0	0	0	0	0	0	0	6	25	0	9	0	29
9f129c3e0032e73be88a8375fd612090	0	0	0	0	0	0	0	0	0	0	0	0	0	0	0	0	12	14	4	16	6	6	11	0
ee5bc043b86eb5156f25788082a1416b	0	30	25	0	0	0	0	6	0	0	0	0	0	0	0	7	0	0	0	0	0	0	0	0
502fbc3b6a56567cc7ecd4c521941426	7	5	8	7	6	17	12	0	0	0	0	0	0	0	0	6	0	0	0	0	0	0	0	0
985bf963051d1a91dc9e490860dd1883	37	0	0	0	0	0	31	0	0	0	0	0	0	0	0	0	0	0	0	0	0	0	0	0
09d3b4e631f1ea9345e78f2c4a02763d	0	0	0	0	0	59	9	0	0	0	0	0	0	0	0	0	0	0	0	0	0	0	0	0
2148ae64e50f9e7c31c8fa7f9e813211	0	0	0	0	0	61	0	0	0	0	7	0	0	0	0	0	0	0	0	0	0	0	0	0
ac722b070f7057c493cf2fb61fb6871d	6	0	7	13	42	0	0	0	0	0	0	0	0	0	0	0	0	0	0	0	0	0	0	0
e218b1a8e3349b8cd98d1ef8d555de12	31	0	0	0	37	0	0	0	0	0	0	0	0	0	0	0	0	0	0	0	0	0	0	0
da389b83c366a09bd64d74c9966e8fe1	0	0	0	11	0	0	0	0	22	4	15	16	0	0	0	0	0	0	0	0	0	0	0	0
c61edeafb7e344c742d923f80d1bb02a	0	32	0	0	0	0	0	0	0	0	0	0	0	0	0	36	0	0	0	0	0	0	0	0
9e49a20c0f40a1bcc275d558c18e421c	0	0	0	0	0	0	0	0	0	0	0	0	0	0	59	9	0	0	0	0	0	0	0	0
d1bf9cc6a93712b4b366023c62f496e7	0	0	0	0	0	0	0	0	18	0	17	21	0	0	4	0	8	0	0	0	0	0	0	0
00bba9e1764d608a93852dba40c691ec	0	0	0	0	0	0	0	0	0	0	0	0	0	0	68	0	0	0	0	0	0	0	0	0
bb3d4d0789761c903f46e4c029ada372	0	0	0	0	0	0	0	0	0	0	0	0	0	68	0	0	0	0	0	0	0	0	0	0
2c6681bf449befb6e72364adbcbc62c3	0	0	0	0	0	0	0	0	0	0	0	0	68	0	0	0	0	0	0	0	0	0	0	0
59ea3908e1de6a7f0c4789e8e3b767cd	0	0	0	0	0	0	0	0	0	0	0	0	10	0	0	0	10	0	0	17	0	0	16	15
b1f281979b1ad15fdec171e0239a8e3e	0	0	0	0	0	0	0	0	0	0	68	0	0	0	0	0	0	0	0	0	0	0	0	0
bc629ed7df30015b2fd9811bbedd61c0	0	0	0	0	0	0	0	0	24	31	0	0	0	0	0	0	0	0	0	0	0	0	13	0
d28ad77832ddb63ffb31eaf4e0e19bcc	0	0	0	0	0	0	0	0	8	0	0	0	0	0	0	0	0	0	0	10	12	7	24	7
4644aece19330f0b813e30e2c12e07e8	0	0	0	0	0	0	0	0	0	0	0	0	0	0	0	0	0	0	2	31	10	5	14	6
c46ebe7c6933153b278f35ab79223c86	0	0	0	0	0	0	0	0	0	0	0	0	0	0	0	0	0	0	17	0	34	17	0	0
7b4d5eb5fd595d93fa85b26a2460c609	0	0	0	0	0	0	0	0	0	0	0	0	0	0	0	0	0	37	31	0	0	0	0	0
d5bb6ab35c45c422ebdf99b9ec5792c7	0	0	0	0	0	0	0	0	0	0	0	0	0	0	0	0	68	0	0	0	0	0	0	0
986571195eb56c2f304e9a9ee93e69ca	0	0	0	48	14	0	5	0	0	0	0	0	0	0	0	0	0	0	0	0	0	0	0	0
c8bd3ce32699c41e2890f671fc3a4d79	0	0	0	0	0	0	6	0	0	0	61	0	0	0	0	0	0	0	0	0	0	0	0	0
6b9c8adebcd2ef63c66c67f3a3f2d6b3	27	0	14	0	22	4	0	0	0	0	0	0	0	0	0	0	0	0	0	0	0	0	0	0
94a15cafa0c0dcc82b758d551054bf64	0	0	0	0	0	8	0	0	9	0	26	24	0	0	0	0	0	0	0	0	0	0	0	0
6b4c68a1a046774d9414d2db74d942f3	10	0	7	14	36	0	0	0	0	0	0	0	0	0	0	0	0	0	0	0	0	0	0	0
6ce84f25f000a1fc99ce31b4f967aa9b	21	0	4	30	12	0	0	0	0	0	0	0	0	0	0	0	0	0	0	0	0	0	0	0
924a73631adad087a975fc5b29b00c8b	0	0	0	0	26	0	0	0	0	22	0	0	19	0	0	0	0	0	0	0	0	0	0	0
f73fd0f1af5435f02c28b933ea86b1aa	10	0	51	0	6	0	0	0	0	0	0	0	0	0	0	0	0	0	0	0	0	0	0	0
507380621ed93e541f3ab1b30415ba29	0	15	19	0	0	0	0	0	0	0	8	0	0	0	0	0	15	0	10	0	0	0	0	0
7c4aef85144689e3766a9eef04213c3c	0	0	0	0	0	0	0	0	0	0	0	0	53	0	6	8	0	0	0	0	0	0	0	0
b1dc0da1852e5fbfd423f9afe91f5bbd	0	0	0	0	0	0	0	0	0	0	0	0	45	0	0	22	0	0	0	0	0	0	0	0
92abda90d261f78b8b72238af3bae315	0	0	0	0	0	0	0	0	0	0	0	0	21	0	23	0	0	0	0	5	0	0	0	18
d052879bb650eb19630545b73bde04ea	0	0	0	0	0	0	0	0	14	4	0	0	0	0	18	0	0	0	0	0	18	6	7	0
276d4ab35e6d2c087d049c8d77c16e33	0	0	0	0	0	0	0	0	0	22	0	0	45	0	0	0	0	0	0	0	0	0	0	0
0eda76ccdb843f4e0a398bb7d28606ef	0	0	0	0	0	0	0	0	0	67	0	0	0	0	0	0	0	0	0	0	0	0	0	0
42f80bd6b3055de0158ebf6390edd1b4	0	0	0	0	0	0	0	0	0	0	0	0	0	0	0	0	0	0	0	0	8	0	43	16
8d4764534911c9e2a449fb78760fc9ca	0	0	0	0	0	0	0	0	0	0	0	0	0	0	0	0	0	0	16	0	12	39	0	0
da270fee445e2efcc4b5d6a889df5e5d	0	0	0	0	0	0	0	0	0	0	0	0	0	0	0	0	0	0	61	6	0	0	0	0
e60f34bde4ea17521ca386a9a27e4940	0	0	0	0	0	0	0	0	0	0	0	0	0	0	0	0	67	0	0	0	0	0	0	0
12ea415dee73537c466a3714b9f79243	0	0	0	0	0	0	0	0	0	0	0	0	0	0	0	0	67	0	0	0	0	0	0	0
db06e90ab690b9bea3c28df93f1078de	6	0	7	2	0	0	7	13	0	5	0	3	0	0	6	2	0	0	4	6	0	0	0	5
f0ed2834d4fc25639a5cb104ac3cb7f2	19	0	9	0	29	0	3	6	0	0	0	0	0	0	0	0	0	0	0	0	0	0	0	0
f8b773d003bad38381898fb6a0540439	0	0	0	0	0	24	20	0	0	0	4	4	4	0	10	0	0	0	0	0	0	0	0	0
f32c922aaae9081c55eb525e24886bb2	0	0	0	0	26	16	5	0	0	0	0	0	0	0	0	0	0	0	7	0	0	0	0	12
17f57fa7ac34ebb472f7540987f17eab	0	0	0	0	0	44	8	0	0	0	0	0	14	0	0	0	0	0	0	0	0	0	0	0
54564c9be50fc6660d51a56736e50670	0	0	0	0	0	0	66	0	0	0	0	0	0	0	0	0	0	0	0	0	0	0	0	0
b51d4e87d41d58a6624e51e3fa393cae	0	0	0	0	0	0	7	0	31	14	14	0	0	0	0	0	0	0	0	0	0	0	0	0
25145b9e801435f5ef5a6464931d1092	25	0	0	16	25	0	0	0	0	0	0	0	0	0	0	0	0	0	0	0	0	0	0	0
c4ce9f43a86cb27baa38fcdadd24fe8b	0	0	30	0	36	0	0	0	0	0	0	0	0	0	0	0	0	0	0	0	0	0	0	0
91eadffc47a7950a37aae47e5e289b92	0	0	16	0	0	0	0	0	0	0	28	0	0	0	0	0	0	0	22	0	0	0	0	0
3f5cd20cc0432edbad016efd5407b041	0	0	0	0	0	0	0	0	0	0	0	0	0	8	13	45	0	0	0	0	0	0	0	0
ba7a6b9e2e5e8adfebcade576539090b	0	0	0	0	0	0	0	0	0	0	0	0	0	0	0	66	0	0	0	0	0	0	0	0
a2df279c0dace1439291dbcecafd3038	0	0	0	0	0	0	0	0	0	9	14	19	0	0	13	0	0	0	0	0	0	5	6	0
feafcf8ac995deb366578747ac6421b8	0	0	0	0	0	0	0	0	0	0	0	6	0	0	0	0	38	0	22	0	0	0	0	0
36e0c4c43607130d24e59f5f57d7df0f	0	0	0	0	0	0	0	0	0	0	0	66	0	0	0	0	0	0	0	0	0	0	0	0
ebe9c41845d53dd3cae7d681fb6b5665	0	0	0	0	0	0	0	0	26	0	40	0	0	0	0	0	0	0	0	0	0	0	0	0
9877a19b250245bcbc5f6a1b350aaced	0	0	0	0	0	0	0	0	14	40	12	0	0	0	0	0	0	0	0	0	0	0	0	0
e9ce00b87bd7b0220ea8a6b95be96cfe	0	0	0	0	0	0	0	0	66	0	0	0	0	0	0	0	0	0	0	0	0	0	0	0
e0465f67565cf040e362fcc791b2a3a8	0	0	0	0	0	0	0	0	0	0	0	0	0	0	0	0	0	0	0	37	29	0	0	0
82349c332f880117e9c1fef035db3b4b	0	0	0	0	0	0	0	0	0	0	0	0	0	0	0	0	0	66	0	0	0	0	0	0
d40a688280ac1362928ffc5ee06597a1	0	0	0	0	0	0	0	65	0	0	0	0	0	0	0	0	0	0	0	0	0	0	0	0
58fa4f25637374d6ee7da0178c8899d5	0	29	0	0	13	0	0	4	0	10	0	9	0	0	0	0	0	0	0	0	0	0	0	0
32bc2c7e702238c9ed4cbbaf13a507bb	0	0	0	5	0	0	60	0	0	0	0	0	0	0	0	0	0	0	0	0	0	0	0	0
56aada8141400076352f3aefbfe4af15	28	0	22	0	15	0	0	0	0	0	0	0	0	0	0	0	0	0	0	0	0	0	0	0
c45e22599e70c8d6de107ec39f51c292	0	0	0	23	37	0	0	0	0	0	0	0	0	0	0	5	0	0	0	0	0	0	0	0
353b8c3dc81668dd00a006060f55b01e	22	0	18	12	13	0	0	0	0	0	0	0	0	0	0	0	0	0	0	0	0	0	0	0
65cb09f6d2989ddcb19b6ea2e7073468	0	12	0	0	0	0	0	0	0	0	7	0	0	0	0	0	0	0	0	18	7	0	5	16
fe839c7d786d34b61fb20d45a22752ee	0	18	0	0	0	0	0	0	0	0	0	0	0	0	5	42	0	0	0	0	0	0	0	0
7c5ceb2a90af45c73f534fc5a870fb81	0	0	0	0	0	0	0	0	0	20	0	0	0	12	33	0	0	0	0	0	0	0	0	0
5249c6dc1ab79aee8da5a839f8a87e18	0	0	0	0	0	0	0	0	37	0	0	20	0	0	8	0	0	0	0	0	0	0	0	0
6862df7ff7e74a317b9e52923c81eced	0	0	0	0	0	0	0	0	0	0	25	28	12	0	0	0	0	0	0	0	0	0	0	0
d09d6dce40b188bde5ea948fd1acec4a	0	0	0	0	0	0	0	0	0	0	0	0	0	0	0	0	20	0	4	0	0	0	13	28
26bfb358131606a33efdabdddcc47642	0	0	0	0	0	0	0	0	0	0	0	0	0	0	0	0	0	0	0	23	0	14	0	28
99712130f955586ecbf53807539e50b7	0	0	0	0	0	0	0	0	0	0	0	0	0	0	0	0	0	0	4	0	32	13	0	16
cf6cfeb4375dbc29cd078a31d21904a9	0	0	0	0	0	0	0	0	0	0	0	0	0	0	0	0	0	0	0	12	17	13	23	0
8d4091f8e533b7b50e02b16d8401010b	0	0	0	0	0	0	0	0	0	0	0	0	0	0	0	0	0	0	0	65	0	0	0	0
0c8398a4f7e3e9e9acc1d16ca5d41e7d	0	0	0	0	0	0	0	0	0	0	0	0	0	0	0	0	0	65	0	0	0	0	0	0
ec8733e4a1cc105f395a840160c61e88	0	5	0	3	2	3	5	10	0	0	0	0	3	4	3	2	0	2	5	0	0	8	0	9
a9d550240867bda0565d843e37829f52	8	5	0	7	13	25	6	0	0	0	0	0	0	0	0	0	0	0	0	0	0	0	0	0
0e66ea95d7eaae24f35fe45d65b8b6e3	0	0	0	0	0	56	0	0	0	0	0	0	8	0	0	0	0	0	0	0	0	0	0	0
d81bd1189fcb087abfa4c275abb68707	0	5	0	0	0	0	0	0	0	0	0	0	40	0	19	0	0	0	0	0	0	0	0	0
4b3e1e4d7fc7dd24bb338c2bf9fa7508	42	0	0	0	0	0	0	0	0	0	22	0	0	0	0	0	0	0	0	0	0	0	0	0
0bee32f550683ce491c17c404ee9f78b	0	0	0	0	0	0	0	0	0	0	0	0	0	0	0	11	12	0	41	0	0	0	0	0
ccea62e5711c8f069b6621d9273abec2	0	0	0	0	0	0	0	0	0	0	0	0	0	0	64	0	0	0	0	0	0	0	0	0
4a788b0221889c9ed5b1804b199956d1	0	0	0	0	0	0	0	0	0	0	0	0	0	0	64	0	0	0	0	0	0	0	0	0
31d638a03c4a363136d21033cc0e0002	0	0	0	0	0	0	0	0	0	0	0	0	0	64	0	0	0	0	0	0	0	0	0	0
930bb2500156143977cad9fce0fb0efc	0	0	0	0	0	0	0	0	27	18	0	0	19	0	0	0	0	0	0	0	0	0	0	0
f2fe8cacce6a8ec4f567143fc0f620e6	0	0	0	0	0	0	0	0	35	0	16	9	4	0	0	0	0	0	0	0	0	0	0	0
05cb5756a16c418d0d39d4544f8accc2	0	0	0	0	0	0	0	0	29	35	0	0	0	0	0	0	0	0	0	0	0	0	0	0
26a8f04bfe17ec286e4863b230278d5a	0	0	0	0	0	0	0	0	0	0	0	0	0	0	0	0	15	22	9	0	0	0	18	0
c97372e0b43e9ab744a981a1356cf7da	0	0	0	0	0	0	0	0	0	0	0	0	0	0	0	0	0	0	0	0	0	64	0	0
dbfeaa7944edb72aea8e747e62dc302d	0	0	0	0	0	0	0	0	0	0	0	0	0	0	0	0	27	0	21	0	16	0	0	0
1efb84caf7d9f8a7e1977b66fc9a223a	0	0	0	0	0	0	0	0	0	0	0	0	0	0	0	0	0	0	0	20	44	0	0	0
f600d36e21fff5f40f4cd5d70c5039f5	0	0	0	0	0	0	0	0	0	0	0	0	0	0	0	0	64	0	0	0	0	0	0	0
a4c23f9a401d13831617aa23733968e4	0	5	7	4	0	0	7	6	0	0	0	0	0	0	0	8	0	5	5	0	0	12	4	0
bc6eff7080ab657d1e14ea9ff8fa90ce	0	0	0	0	3	16	25	0	0	0	12	0	0	0	0	0	0	0	0	0	0	0	0	7
f4b95f1d118625611201c7f515f1b74d	0	0	0	18	0	0	3	0	0	0	0	13	0	0	0	0	0	0	7	13	0	9	0	0
62519d9263db7e8a10eea87822cd2403	0	0	0	0	34	29	0	0	0	0	0	0	0	0	0	0	0	0	0	0	0	0	0	0
7ef1dde68088469d6c1975b5fe0dc5a3	0	0	5	0	31	0	0	0	0	0	13	0	0	0	0	0	0	0	0	14	0	0	0	0
d13c07af2c3dd6ee135e4bbea31b2c9a	23	0	0	24	7	0	0	0	0	0	9	0	0	0	0	0	0	0	0	0	0	0	0	0
35cdbdc1dfe37b4dede04c1dc0302e2e	0	0	0	0	8	0	0	0	0	38	0	17	0	0	0	0	0	0	0	0	0	0	0	0
1b47d8779cad7ca4b080c1e6f80db12a	28	0	7	25	0	0	0	0	0	0	0	0	3	0	0	0	0	0	0	0	0	0	0	0
67f75dbbc0e3ab56c565ab46c972b6bf	0	0	0	26	0	0	0	0	28	4	0	0	0	0	0	0	0	0	0	0	5	0	0	0
477422db8cf5263a86f0dbc1dc9db8f4	63	0	0	0	0	0	0	0	0	0	0	0	0	0	0	0	0	0	0	0	0	0	0	0
0e21203e73e168d497500ed7bbf9a0a6	0	0	0	0	0	0	0	0	0	0	0	0	0	0	0	45	0	0	18	0	0	0	0	0
59c7335dfe080a5610d66a815f1c0295	0	0	0	0	0	0	0	0	0	0	0	0	56	0	0	7	0	0	0	0	0	0	0	0
b06888acd56236b84f48092abd8c5ba3	0	0	0	0	0	0	0	0	0	0	0	0	39	0	0	24	0	0	0	0	0	0	0	0
8458c8079f48d4d446811b58bc8a6bf1	0	0	0	0	0	0	0	0	0	0	0	0	0	0	28	0	0	0	35	0	0	0	0	0
42a3879d6d546155e5402817e12800fe	0	0	0	0	0	0	0	0	0	0	0	0	0	0	63	0	0	0	0	0	0	0	0	0
de41dd57a7c5b411b892990fda937330	0	0	0	0	0	0	0	0	0	0	0	23	0	0	0	0	0	9	10	0	0	0	0	21
e50eaba913a61ec38282f842b6a777ef	0	0	0	0	0	0	0	0	15	12	0	0	0	0	0	0	6	0	30	0	0	0	0	0
8924e5d7643f84e1f36a340a131077cb	0	0	0	0	0	0	0	0	0	0	0	0	0	0	0	0	0	0	0	0	21	13	29	0
1c411a3e32e3fdeffde16778898a9fd9	0	0	0	0	0	0	0	0	0	0	0	0	0	0	0	0	63	0	0	0	0	0	0	0
1a55f8b57dae690681a99e644c7fd3e2	0	0	0	0	0	0	0	62	0	0	0	0	0	0	0	0	0	0	0	0	0	0	0	0
eea3770d247f16a0c8ecd788a3bfeb3e	12	0	0	24	0	0	0	26	0	0	0	0	0	0	0	0	0	0	0	0	0	0	0	0
79ff6d4aacaa7352bd5a5a39cd114766	0	0	0	0	0	0	24	0	0	0	0	0	0	0	0	38	0	0	0	0	0	0	0	0
003f488f0aec3c1364620c6f615058a4	0	0	10	0	16	24	0	0	0	0	0	0	12	0	0	0	0	0	0	0	0	0	0	0
b23309a88b350c3c9fa7d792158451a3	19	0	0	33	10	0	0	0	0	0	0	0	0	0	0	0	0	0	0	0	0	0	0	0
8f30045bcf204a691478bfb885f37cf2	0	0	0	0	4	0	0	0	5	12	7	10	15	9	0	0	0	0	0	0	0	0	0	0
448aa609c64452570e2fa5623a9744be	5	0	0	13	3	0	0	0	0	0	0	0	0	0	0	0	0	0	0	0	21	0	9	11
acc935b3e8b6d6a9e61424699d6f19e2	13	0	49	0	0	0	0	0	0	0	0	0	0	0	0	0	0	0	0	0	0	0	0	0
f36fda224ac0301eb06648bd707e102f	31	0	31	0	0	0	0	0	0	0	0	0	0	0	0	0	0	0	0	0	0	0	0	0
4eabc9fa5935a600acf6333a2105e056	0	0	0	0	0	0	0	0	0	0	0	62	0	0	0	0	0	0	0	0	0	0	0	0
fac02c52105268e00bf0669198e3b197	0	0	0	0	0	0	0	0	0	7	0	11	0	0	0	0	25	0	5	10	4	0	0	0
a63888feb73d7878ff03fefab97a51d6	0	0	0	0	0	0	0	0	0	0	12	0	0	0	0	0	0	0	40	10	0	0	0	0
4e65cd1336428da1815177e9dbbc40ba	0	0	0	0	0	0	0	0	0	0	0	0	0	0	0	0	0	0	0	21	0	0	21	20
df9158babc8fcee2d5796eff432c66e7	0	0	0	0	0	0	0	0	0	0	0	0	0	0	0	0	0	0	0	27	16	11	8	0
827edac6ce3f0c61335b3430411b02c7	0	0	0	0	0	0	0	0	0	0	0	0	0	0	0	0	0	43	0	0	0	19	0	0
3de43a1c88e79820be387d1cb7480241	0	0	0	0	0	0	0	0	0	0	0	0	0	0	0	0	10	18	6	0	28	0	0	0
2f0fba7d320f99bbcb7a726d1c912f22	0	0	0	0	0	0	0	0	0	0	0	0	0	0	0	0	0	0	0	62	0	0	0	0
b437393eae8f6d3491bc89b7e004cd76	0	0	0	0	0	0	0	0	0	0	0	0	0	0	0	0	62	0	0	0	0	0	0	0
491a598e874e6d69285195413cab60fb	0	0	0	0	0	0	0	0	0	0	0	0	0	0	0	0	62	0	0	0	0	0	0	0
8779290c5e15a66057f00c76eef68ff4	2	0	0	0	0	0	0	59	0	0	0	0	0	0	0	0	0	0	0	0	0	0	0	0
a61360801e1f86b42c1570681c366d48	0	0	0	0	0	0	0	32	0	0	10	0	0	0	0	6	0	0	13	0	0	0	0	0
6f1485ccca0cc31b7f1059990f14e699	21	0	0	0	6	0	0	3	4	0	0	17	10	0	0	0	0	0	0	0	0	0	0	0
3b1b502d0933f8b739fe1239dbc99e88	5	0	7	10	19	16	0	4	0	0	0	0	0	0	0	0	0	0	0	0	0	0	0	0
9b7e0f0b54f02bb81c2c1feaa139079b	0	0	0	0	12	0	9	0	0	0	0	0	4	6	4	0	0	0	0	0	8	3	11	4
78efa38b68afab17111757035f59e1d2	0	0	14	14	6	11	5	0	0	0	0	0	11	0	0	0	0	0	0	0	0	0	0	0
46ea82fde3a0a36fdea6007da1d2f4ba	0	0	0	0	0	4	0	0	0	5	0	0	0	0	52	0	0	0	0	0	0	0	0	0
98cedaeb6530038a7c03909a8fffac4d	0	5	0	5	9	4	0	0	0	0	0	0	5	0	0	5	4	5	0	0	11	6	2	0
ef99dc3bd8adffbb32d1812f805b0a4d	12	0	6	22	0	21	0	0	0	0	0	0	0	0	0	0	0	0	0	0	0	0	0	0
4206ccfa610e660e0a98d9654afe960c	0	0	0	32	8	0	0	0	0	0	0	0	0	0	0	0	13	0	0	0	8	0	0	0
6e273787d5d9c4ad7407f3b836c0b33f	0	61	0	0	0	0	0	0	0	0	0	0	0	0	0	0	0	0	0	0	0	0	0	0
9d668f96a2dbd0f107a7e3801cc6c6ab	0	61	0	0	0	0	0	0	0	0	0	0	0	0	0	0	0	0	0	0	0	0	0	0
fc4632eb4b0c8c8efc73a63b4b3df50d	0	0	0	0	0	0	0	0	0	0	0	0	0	0	0	10	0	35	16	0	0	0	0	0
26e4a4559a1a088f164a292f450a9c89	0	0	0	0	0	0	0	0	0	0	0	0	0	0	61	0	0	0	0	0	0	0	0	0
1e59e3b2ac75f215a9a912332a8b2b4e	0	0	0	0	0	0	0	0	0	0	0	0	0	0	61	0	0	0	0	0	0	0	0	0
aacddd6c7975f5bd5f1c3f860c9cf224	0	0	0	0	0	0	0	0	0	0	0	0	35	0	26	0	0	0	0	0	0	0	0	0
f86f74effe52d5f94caf9a8ed5a1a10e	0	0	0	0	0	0	0	0	0	0	0	19	0	0	16	0	26	0	0	0	0	0	0	0
750ffa9b067579928eadbb80ef1b4430	0	0	0	0	0	0	0	0	0	0	39	0	22	0	0	0	0	0	0	0	0	0	0	0
c12824d4f207121d5f0b43568dce3db9	0	0	0	0	0	0	0	0	21	0	0	0	40	0	0	0	0	0	0	0	0	0	0	0
64dd853fcc8750f10dc5b980971bd4c0	0	0	0	0	0	0	0	0	30	0	0	31	0	0	0	0	0	0	0	0	0	0	0	0
8f19fae3546528359b968267c9680d2b	0	0	0	0	0	0	0	0	0	10	0	12	0	0	0	0	10	17	0	0	0	0	0	12
d0590c5ff3517b3a4189b3bf575c2d97	0	0	0	0	0	0	0	0	0	3	0	5	0	0	0	0	21	0	0	0	32	0	0	0
1a9835a09c68d313d7a441fa3e063f7c	0	0	0	0	0	0	0	0	30	15	16	0	0	0	0	0	0	0	0	0	0	0	0	0
1bb444f146e6b833145de329fec0b25d	0	0	0	0	0	0	0	0	0	0	0	0	0	0	0	0	0	0	0	0	29	0	9	23
bf1caa253902cc8a65e4bfd8e068cfc6	0	0	0	0	0	0	0	0	0	0	0	0	0	0	0	0	0	0	0	17	20	0	12	12
8385346cdf90f9143f55844a9105ce35	0	0	0	0	0	0	0	0	0	0	0	0	0	0	0	0	14	0	0	0	0	9	0	38
0239bd3c001898205aa0677b8d600454	0	0	0	0	0	0	0	0	0	0	0	0	0	0	0	0	0	0	0	0	0	0	61	0
e88c547ceaf4a894759a378af6a9acf4	0	0	0	0	0	0	0	0	0	0	0	0	0	0	0	0	14	21	26	0	0	0	0	0
991754b7b5fab0e066957a7fbc3fbf63	0	0	0	0	0	0	0	0	0	0	0	0	0	0	0	0	61	0	0	0	0	0	0	0
6aeba9772645769f522f9fcb158b45f3	0	0	0	0	0	0	0	0	0	0	0	0	0	0	0	0	61	0	0	0	0	0	0	0
957d4dcb2547a085c054f2f838f434ae	3	0	0	0	0	9	10	7	2	0	7	0	5	0	0	6	0	7	0	0	4	0	0	0
20aa24ec57b1bfa6859f554da6b81dba	0	0	0	0	0	0	60	0	0	0	0	0	0	0	0	0	0	0	0	0	0	0	0	0
7f778d82debd92b68f3ee6462aafa815	0	0	0	0	0	0	14	0	0	24	11	0	0	0	0	0	0	11	0	0	0	0	0	0
ac218806afdfcaad76223efbc61e670c	5	16	0	11	9	5	14	0	0	0	0	0	0	0	0	0	0	0	0	0	0	0	0	0
423989d8d5cdb1e49b5a891efe2dec20	0	0	16	0	14	7	0	0	0	0	0	0	0	0	0	0	0	8	6	9	0	0	0	0
9c377e215d67e1b8fb681d2f971de0f5	0	0	0	0	0	40	0	0	0	0	0	0	0	0	20	0	0	0	0	0	0	0	0	0
fbc44f287fcdaab0b9793131f01e83af	21	0	0	0	0	9	0	0	10	11	0	9	0	0	0	0	0	0	0	0	0	0	0	0
2202a0e68059ed8c162ac58fa35ba54d	0	0	0	42	18	0	0	0	0	0	0	0	0	0	0	0	0	0	0	0	0	0	0	0
407dbe827b137afa7716f7c8973ceb65	25	0	0	0	35	0	0	0	0	0	0	0	0	0	0	0	0	0	0	0	0	0	0	0
544db5c179ff7b10edcb01aeab701b07	31	0	10	0	19	0	0	0	0	0	0	0	0	0	0	0	0	0	0	0	0	0	0	0
b7ca394809603fe3c9ffaba32b48e162	5	12	0	28	7	0	0	0	0	8	0	0	0	0	0	0	0	0	0	0	0	0	0	0
982aa22b57505146f9234502a9b24bb9	7	4	7	0	5	0	0	0	0	0	3	0	0	0	2	0	2	5	4	0	9	7	5	0
cf08654cea89a4fb08f391edd49ae379	8	0	0	4	0	0	0	0	17	0	8	23	0	0	0	0	0	0	0	0	0	0	0	0
87e86a75de8a40889a71443d57670c4d	0	12	0	0	0	0	0	0	0	21	0	0	0	0	3	0	0	24	0	0	0	0	0	0
c128dfce32d45237e9ff27398bac364c	0	0	0	0	0	0	0	0	0	0	0	0	24	0	0	36	0	0	0	0	0	0	0	0
71726293e7c352a22a076f7ae6980862	0	0	0	0	0	0	0	0	0	0	0	0	39	0	8	8	0	0	0	2	3	0	0	0
27c5544023c0601e81f0f649cee78141	0	0	0	0	0	0	0	0	0	0	0	0	0	0	60	0	0	0	0	0	0	0	0	0
e9f0c9f4bc980dcc434f8eab130ea75a	0	0	0	0	0	0	0	0	0	0	0	0	49	0	11	0	0	0	0	0	0	0	0	0
a16d0c01233ac5a43ad76af39bc168f8	0	0	0	0	0	0	0	0	0	0	0	0	50	0	10	0	0	0	0	0	0	0	0	0
ed5a443c2474583d3d73d76dace97d0f	0	0	0	0	0	0	0	0	0	0	0	0	0	60	0	0	0	0	0	0	0	0	0	0
5be55cc87ebebbe5581b30ab21c013fd	0	0	0	0	0	0	0	0	0	0	0	2	0	0	0	0	0	0	0	13	13	0	21	11
586ae968b95121335857212b25274509	0	0	0	0	0	0	0	0	17	31	12	0	0	0	0	0	0	0	0	0	0	0	0	0
610313fdc79f68a41b991c2c52bd537e	0	0	0	0	0	0	0	0	8	49	3	0	0	0	0	0	0	0	0	0	0	0	0	0
f842badcc56efdcefd5d79ebad816d2f	0	0	0	0	0	0	0	0	0	31	0	0	0	0	0	0	0	0	0	0	0	0	0	29
be9ba515329355c8982103776c935105	0	0	0	0	0	0	0	0	50	0	0	0	0	0	0	0	0	0	0	10	0	0	0	0
f3693f841ddf6e408f6761f448c9dd2b	0	0	0	0	0	0	0	0	0	0	0	0	0	0	0	0	0	0	0	10	6	0	12	32
4b33b9c685bdfe9a2b58f28fadf192d0	0	0	0	0	0	0	0	0	0	0	0	0	0	0	0	0	0	0	0	0	28	15	17	0
6e8d44be68b7ec54641d6c8fb15ebf8c	2	0	0	0	5	4	2	10	4	6	6	3	6	0	4	0	0	0	0	0	0	0	0	7
abc6965a82e9032b31ccde39c2a4047b	0	0	0	6	0	33	13	0	0	0	0	0	7	0	0	0	0	0	0	0	0	0	0	0
017324c5973880a4154606106cf10cf9	0	0	0	0	0	41	18	0	0	0	0	0	0	0	0	0	0	0	0	0	0	0	0	0
852bb1717578f290193cdd573185c8cb	11	0	0	35	0	13	0	0	0	0	0	0	0	0	0	0	0	0	0	0	0	0	0	0
618d0e722d04a2671997e3ffaea81b03	0	0	0	0	4	0	0	0	10	0	0	0	0	0	0	0	0	0	13	0	0	22	0	10
20031d0e196cf9d8ff1ea0eefc92868a	0	0	0	0	5	0	0	0	13	0	3	0	0	0	0	0	16	0	0	0	0	22	0	0
22ab899be8c981f42e580f0048c9ca5f	0	0	0	12	0	0	0	0	0	0	0	12	0	0	0	0	0	0	4	8	0	0	16	7
c6e43a8cfa12c6e0930f413bff89cf0f	7	0	7	0	0	0	0	0	0	8	10	5	0	0	3	0	3	4	6	6	0	0	0	0
5383d886bb8928c87a175d82d007fe37	0	59	0	0	0	0	0	0	0	0	0	0	0	0	0	0	0	0	0	0	0	0	0	0
fc7b9da71b786087a22c696ce60b872b	0	0	0	0	0	0	0	0	0	0	0	0	31	0	0	28	0	0	0	0	0	0	0	0
3d77a1044780d3a2caf5960907a0693e	0	0	0	0	0	0	0	0	19	0	14	0	0	0	0	26	0	0	0	0	0	0	0	0
4e93beb9cb588c84da5cce2f1bfa1e94	0	0	0	0	0	0	0	0	8	5	7	0	9	8	15	0	0	0	0	0	0	7	0	0
e449b8d8167df42d175172d94bcdfc4e	0	0	0	0	0	0	0	0	0	0	0	0	0	8	0	0	15	0	0	6	0	0	19	11
be55ec61484d659e5bb6c20f3266a84a	0	0	0	0	0	0	0	0	27	11	0	0	8	0	0	0	5	0	8	0	0	0	0	0
a1756da7454b0a83d8edc29ff29293ac	0	0	0	0	0	0	0	0	0	0	0	59	0	0	0	0	0	0	0	0	0	0	0	0
c55aa422c5cb6afe0a4a77935bf0af8f	0	0	0	0	0	0	0	0	0	0	0	59	0	0	0	0	0	0	0	0	0	0	0	0
870851965d0e05831341bb15a83b92bd	0	0	0	0	0	0	0	0	23	19	17	0	0	0	0	0	0	0	0	0	0	0	0	0
fcd603c3709e69040721d2ea72dd11d9	0	0	0	0	0	0	0	0	0	29	30	0	0	0	0	0	0	0	0	0	0	0	0	0
2857b6381da58078ea5b3ef30d202ec1	0	0	0	0	0	0	0	0	59	0	0	0	0	0	0	0	0	0	0	0	0	0	0	0
713f306f5d6bdcfee0b04205baa60f88	0	0	0	0	0	0	0	0	18	0	0	0	0	0	0	0	0	0	0	0	0	26	0	15
3da5beb7bff7d8e36b2ffe01c17bc461	0	0	0	0	0	0	0	0	0	0	0	0	0	0	0	0	0	0	0	20	0	17	22	0
92b7e2c682e03b18322a40b5ac9ae914	0	0	0	0	0	0	0	0	0	0	0	0	0	0	0	0	23	5	0	14	17	0	0	0
ef0194ea35d2209f85d5917e8b3649f0	0	0	0	0	0	0	0	0	0	0	0	0	0	0	0	0	0	59	0	0	0	0	0	0
5ec0d0c8118a625d8ad4a1eddc7c7f5e	0	0	12	0	0	0	26	8	5	0	7	0	0	0	0	0	0	0	0	0	0	0	0	0
ce7bef3669276c605097fc1a60f48387	0	0	18	0	22	0	0	10	0	0	0	0	0	0	0	0	0	0	0	0	0	0	0	8
4ad8cbc07ad239933ebbf29e1b913db5	2	0	0	5	15	4	25	0	0	0	0	0	0	0	7	0	0	0	0	0	0	0	0	0
928160193294bfa886a3d4b14548e1ab	3	0	0	0	0	37	11	0	3	0	0	0	4	0	0	0	0	0	0	0	0	0	0	0
bfea01949a6ca107166d56a824f36592	0	0	0	0	0	50	8	0	0	0	0	0	0	0	0	0	0	0	0	0	0	0	0	0
889ccae5218dd8aeec38d897ebb201d5	9	0	12	0	0	18	14	0	0	0	5	0	0	0	0	0	0	0	0	0	0	0	0	0
a1a941cc06a232c30015ea7535b1ef05	12	0	0	0	36	0	10	0	0	0	0	0	0	0	0	0	0	0	0	0	0	0	0	0
1f55533b7964025d8809d201f3d010ab	16	0	4	15	5	18	0	0	0	0	0	0	0	0	0	0	0	0	0	0	0	0	0	0
fe2087624b316282bb7ff898937bd638	0	0	9	0	5	0	0	0	0	0	0	5	3	0	0	7	0	0	0	0	16	0	13	0
c8963f8476667a8547e9751e300c19c7	29	0	0	29	0	0	0	0	0	0	0	0	0	0	0	0	0	0	0	0	0	0	0	0
e9ee3343e82c3e26515fee1dc7e7514b	0	0	0	10	0	0	0	0	27	0	21	0	0	0	0	0	0	0	0	0	0	0	0	0
dba5e4cb8840a312cbe60925bd93ef41	10	0	24	0	0	0	0	0	0	0	0	0	0	0	0	0	0	12	12	0	0	0	0	0
f18bb275b50b99bf2938cd57b18cf76f	0	25	0	0	0	0	0	0	0	0	0	0	0	0	0	33	0	0	0	0	0	0	0	0
041cd59d2e59007859625aef9bdd52df	0	58	0	0	0	0	0	0	0	0	0	0	0	0	0	0	0	0	0	0	0	0	0	0
5b2afafb7386067d3a791973e0c8b9be	0	0	0	0	0	0	0	0	0	0	0	0	0	58	0	0	0	0	0	0	0	0	0	0
3d6896a9dab47f875675414c32f85703	0	0	0	0	0	0	0	0	0	0	0	0	0	58	0	0	0	0	0	0	0	0	0	0
23d7e3778cbe815b06cc3892ff4c5787	0	0	0	0	0	0	0	0	0	0	10	12	10	0	0	0	0	17	0	0	0	9	0	0
2431f8d890613582f4c4129c8970c918	0	0	0	0	0	0	0	0	13	30	9	6	0	0	0	0	0	0	0	0	0	0	0	0
21152887dfbfe871d6d855787c2bda92	0	0	0	0	0	0	0	0	24	0	26	8	0	0	0	0	0	0	0	0	0	0	0	0
480ae472925ce511e29d1ad81454088d	0	0	0	0	0	0	0	0	0	0	58	0	0	0	0	0	0	0	0	0	0	0	0	0
e41ff7f4f157864bbeca48abac81e753	0	0	0	0	0	0	0	0	0	0	0	0	0	0	0	0	0	0	0	18	26	0	0	14
2912b76ea0439a48eedd06e3e74159f9	0	0	0	0	0	0	0	0	0	0	0	0	0	0	0	0	19	7	0	0	0	0	15	17
e4176257b2fedd4fb13e29b3e8b0745a	0	0	0	0	0	0	0	0	0	0	0	0	0	0	0	0	0	0	6	9	0	0	43	0
08375de34eb6fb831f1f64c5058d23fc	0	0	0	0	0	0	0	0	0	0	0	0	0	0	0	0	0	13	26	19	0	0	0	0
710aad8dafb032aafce1c78bba152385	0	0	0	0	0	0	0	0	0	0	0	0	0	0	0	0	0	58	0	0	0	0	0	0
6f6f4b8e089d68ce3ac01cb6906b7185	0	0	0	0	0	0	0	0	0	0	0	0	0	0	0	0	0	58	0	0	0	0	0	0
2abcc6ba5e5a0a26251af36a2b61841c	0	0	0	0	0	17	30	10	0	0	0	0	0	0	0	0	0	0	0	0	0	0	0	0
7e214ea18ed2f21328ad77c26ad64c45	0	0	0	0	0	0	14	0	0	0	0	28	0	0	0	0	0	0	4	0	0	11	0	0
73b742d93a636fbc343e117cc4dbb3f1	0	0	0	19	0	0	14	0	24	0	0	0	0	0	0	0	0	0	0	0	0	0	0	0
3da952546d46a6b0b9ac726ac241514a	0	57	0	0	0	0	0	0	0	0	0	0	0	0	0	0	0	0	0	0	0	0	0	0
f55756510f2e92fdd74c7e9510e2bb6d	0	0	0	0	0	0	0	0	0	0	0	0	0	0	57	0	0	0	0	0	0	0	0	0
bf9417e63e0d5f6773f03c3d85edbd4c	0	0	0	0	0	0	0	0	0	0	0	0	0	0	57	0	0	0	0	0	0	0	0	0
675b5ff2993a2c879eeda515c13b1d55	0	0	0	0	0	0	0	0	0	0	0	0	20	0	37	0	0	0	0	0	0	0	0	0
690a0dee9ca0c330a218596eb54c2e67	0	0	0	0	0	0	0	0	0	0	0	25	23	0	9	0	0	0	0	0	0	0	0	0
d1b7523082a3b12ee20d7b606db9e201	0	0	0	0	0	0	0	0	0	0	0	0	0	0	57	0	0	0	0	0	0	0	0	0
75223c14b58559964af55fef81beebe4	0	0	0	0	0	0	0	0	0	0	0	0	57	0	0	0	0	0	0	0	0	0	0	0
cd177e156b7eb40deda96ea319e29ac4	0	0	0	0	0	0	0	0	0	10	0	3	0	0	0	0	0	3	2	28	0	3	4	4
d5ac7a602e6ea3c87f7f93b8d1425628	0	0	0	0	0	0	0	0	0	8	0	0	0	0	0	0	0	0	40	0	0	0	9	0
b7497deca6a7138eab31c03d156f7774	0	0	0	0	0	0	0	0	5	0	0	0	0	0	0	0	15	0	0	10	9	11	0	7
62260b135e5100ed0e3c4fd1e8b110d8	0	0	0	0	0	0	0	0	0	0	0	0	0	0	0	0	0	0	0	13	27	0	0	17
18db19fc38c54e19a8ca23a33ff6a91c	0	0	0	0	0	0	0	0	0	0	0	0	0	0	0	0	0	0	0	0	31	0	0	26
602e935da2743d3be8e881d8f7525f84	0	0	0	0	0	0	0	0	0	0	0	0	0	0	0	0	0	15	0	24	0	0	18	0
0e86421e6630d11196307fc561d5408c	0	0	0	0	0	0	0	0	0	0	0	0	0	0	0	0	0	0	0	0	27	7	23	0
6558d4c9d76bb86288f0fab0020e6460	0	0	0	0	0	0	0	0	0	0	0	0	0	0	0	0	0	57	0	0	0	0	0	0
136a335be3fc94966fa857532ef7ff92	0	0	0	0	47	0	5	4	0	0	0	0	0	0	0	0	0	0	0	0	0	0	0	0
49d0f2bd852ed30d3f74612beef8f319	0	0	0	0	0	0	0	11	0	0	0	0	0	0	0	0	6	0	0	7	13	0	19	0
f195d5929ded89963806b7b93ad797f7	0	0	0	0	0	0	39	17	0	0	0	0	0	0	0	0	0	0	0	0	0	0	0	0
39a4a05ad188a7210ac6a8df7df22a13	0	0	7	0	5	0	40	0	0	0	0	2	0	0	2	0	0	0	0	0	0	0	0	0
f8c060991006c57f9a459f40e7899a2c	0	0	12	2	0	34	8	0	0	0	0	0	0	0	0	0	0	0	0	0	0	0	0	0
0b9b1ff6e07143a0ff75f37aef8962bf	0	0	0	0	0	0	34	0	0	0	0	0	0	0	16	0	0	0	0	6	0	0	0	0
857252a24b56866672fa3b50ca754f31	0	0	0	0	0	28	0	0	0	0	0	28	0	0	0	0	0	0	0	0	0	0	0	0
62ad4b0c009f82f01008ab0d1fcb6a04	0	0	0	19	0	37	0	0	0	0	0	0	0	0	0	0	0	0	0	0	0	0	0	0
eead5c9da2f64cb5d3dc53f3d955a521	0	7	0	0	0	4	0	0	0	6	0	0	0	16	0	0	7	7	0	0	0	7	2	0
c816c5a0b14939a33a4141b1ee6677ca	0	0	0	0	7	4	0	0	12	0	5	0	0	0	4	0	6	0	0	8	10	0	0	0
073ebd42cd67185435cec0f710c8f304	19	0	9	0	15	0	0	0	0	0	0	0	0	0	0	13	0	0	0	0	0	0	0	0
d1964d3304b2329ee11ad971ab70f069	0	0	0	0	56	0	0	0	0	0	0	0	0	0	0	0	0	0	0	0	0	0	0	0
cf4be655794d8e805fb54676cd613d08	0	56	0	0	0	0	0	0	0	0	0	0	0	0	0	0	0	0	0	0	0	0	0	0
e2eebb82e49fd031a5b679987aea0606	56	0	0	0	0	0	0	0	0	0	0	0	0	0	0	0	0	0	0	0	0	0	0	0
1532a50676082539f59ecda57ac26b7a	56	0	0	0	0	0	0	0	0	0	0	0	0	0	0	0	0	0	0	0	0	0	0	0
1f367024de99168b76f031b3935fa2df	0	0	0	0	0	0	0	0	0	0	0	0	0	0	44	12	0	0	0	0	0	0	0	0
63f6bcb8df11ae468f944aa2a06bd8cc	0	0	0	0	0	0	0	0	24	0	0	0	0	0	0	15	0	0	17	0	0	0	0	0
4b47ff1b6eaf860de209365a7ab9f3fb	0	0	0	0	0	0	0	0	0	0	0	0	0	0	56	0	0	0	0	0	0	0	0	0
6d2cc703d679398883fbe5eee002d985	0	0	0	0	0	0	0	0	0	0	0	43	0	0	13	0	0	0	0	0	0	0	0	0
033d28702a56d6dfa6ac58c75a54d989	0	0	0	0	0	0	0	0	0	0	0	0	0	0	56	0	0	0	0	0	0	0	0	0
68ab544bef8305f1ba275c7bd5e78602	0	0	0	0	0	0	0	0	18	13	0	0	0	0	20	0	0	0	5	0	0	0	0	0
52b48bbae01038327f7ad943a2c593b1	0	0	0	0	0	0	0	0	0	0	0	17	0	19	0	0	20	0	0	0	0	0	0	0
fa0a009b2b9bbe1ce3fdd73fcdfb72e5	0	0	0	0	0	0	0	0	0	0	0	0	0	56	0	0	0	0	0	0	0	0	0	0
2758ccb9baa49c0052fdcd585672ab22	0	0	0	0	0	0	0	0	0	0	0	0	0	16	0	0	9	0	0	0	0	16	15	0
0e55ea4d9b632d509f46510151abc020	0	0	0	0	0	0	0	0	0	0	0	0	56	0	0	0	0	0	0	0	0	0	0	0
47dfb8e3622a562cfec44dd257d03c2f	0	0	0	0	0	0	0	0	0	0	0	0	56	0	0	0	0	0	0	0	0	0	0	0
396d1e7c25777614ce19eacc95360972	0	0	0	0	0	0	0	0	0	0	0	8	48	0	0	0	0	0	0	0	0	0	0	0
28e2bbf92ad4228cc0d5ac502cf2f90b	0	0	0	0	0	0	0	0	5	3	0	5	0	0	0	0	6	21	0	0	12	0	0	4
4b4d7d79926e6aa2c9a5bdd0b5b8835a	0	0	0	0	0	0	0	0	23	29	0	4	0	0	0	0	0	0	0	0	0	0	0	0
bc024416ac3aba2d2ae5e7344a15dd81	0	0	0	0	0	0	0	0	0	0	0	0	0	0	0	0	0	15	0	0	0	0	13	28
a3ad6e894cb104f175c861f930e17d22	0	0	0	0	0	0	0	0	0	0	0	0	0	0	0	0	0	0	0	0	34	0	0	22
e53bad17fab0795a4b881047174b720b	0	0	0	0	0	0	0	0	0	0	0	0	0	0	0	0	0	0	0	0	37	0	0	19
4faf021e0b332e2e57406e41e7a0de00	0	0	0	0	0	0	0	0	0	0	0	0	0	0	0	0	0	10	0	0	14	12	0	20
9aaacac4df97379f81c7b35a8d4c2641	0	0	0	0	0	0	0	0	0	0	0	0	0	0	0	0	0	0	0	8	12	0	24	12
4272e1ce8de0e855e80e6fff5b161e54	0	0	0	0	0	0	0	0	0	0	0	0	0	0	0	0	0	0	0	0	15	12	20	9
4dae9272cbe4029eebea501894726914	0	0	0	0	0	0	0	0	0	0	0	0	0	0	0	0	20	0	0	0	23	0	0	13
dbe46c6ffade3bf0efa908c0c09e0fb3	0	0	0	0	0	0	0	0	0	0	0	0	0	0	0	0	12	0	0	0	0	0	19	25
09921bf32c5880378a13d9fad84dd9fd	0	0	0	0	0	0	0	0	0	0	0	0	0	0	0	0	0	0	0	56	0	0	0	0
a870789da95844a38a2636745c916dd9	0	0	0	0	0	0	0	0	0	0	0	0	0	0	0	0	0	0	56	0	0	0	0	0
9f2dc4930b05172b3b0778fe57c5757e	0	0	0	0	0	0	0	0	0	0	0	0	0	0	0	0	56	0	0	0	0	0	0	0
0aa74e5c5928178a14ecc74ce3bbdb7b	0	0	8	0	0	4	0	7	4	3	3	4	2	0	0	5	5	5	0	0	5	0	0	0
a8f02c962a5c5c008084a254e0a5faa9	3	0	0	0	0	5	32	8	0	0	3	0	0	0	0	0	0	0	0	4	0	0	0	0
428c123166e9a9143896ef5ff5342ad8	0	7	7	5	0	0	3	0	0	0	4	6	0	0	5	0	5	0	8	0	0	0	5	0
47133a8c1ba55ce1c626ff723407819b	0	0	0	0	6	0	5	0	0	0	0	0	0	0	0	0	0	0	44	0	0	0	0	0
a7d7a32ec1bb27b18dbb45e87b495114	18	0	0	0	27	10	0	0	0	0	0	0	0	0	0	0	0	0	0	0	0	0	0	0
1e3402ace0eb2f24ccbfe05e46141033	0	0	0	0	32	23	0	0	0	0	0	0	0	0	0	0	0	0	0	0	0	0	0	0
e32f0d6c3639ba13d6d5ee386e004acf	0	0	0	24	0	0	0	0	8	8	0	0	0	0	0	0	0	5	0	10	0	0	0	0
1eb596bcf30b9d869c83e7c24098d833	34	0	0	10	0	0	0	0	0	0	0	0	0	0	0	0	0	0	0	0	0	11	0	0
de9098bd08e79b73e22bc7342d980572	27	0	28	0	0	0	0	0	0	0	0	0	0	0	0	0	0	0	0	0	0	0	0	0
d8ec286ca35fef324b238120a1e3c4b2	17	0	0	0	0	0	0	0	0	0	38	0	0	0	0	0	0	0	0	0	0	0	0	0
681ca454c5e0dbccb8610a94c71b60f1	0	0	0	0	0	0	0	0	0	0	0	0	34	0	13	8	0	0	0	0	0	0	0	0
343747d75f45d43135c63b3c1e7545c9	0	0	0	0	0	0	0	0	0	0	0	0	34	0	0	21	0	0	0	0	0	0	0	0
b2d79f60de0c122bf2a4c10e4594b738	0	0	0	0	0	0	0	0	0	0	0	0	36	0	0	19	0	0	0	0	0	0	0	0
b93b192a36bf5ff6b2f6effcb7160ed2	0	0	0	0	0	0	0	0	0	0	0	0	0	55	0	0	0	0	0	0	0	0	0	0
df8ec063b571d71f61a4a7fdbc765551	0	0	0	0	0	0	0	0	12	0	0	43	0	0	0	0	0	0	0	0	0	0	0	0
bb52972c7038d71e1e4b934b2bdc21be	0	0	0	0	0	0	0	0	0	12	0	21	0	0	0	0	0	22	0	0	0	0	0	0
6e4c5f8d7254c9b2dcd8245d7d39cc17	0	0	0	0	0	0	0	0	21	14	11	9	0	0	0	0	0	0	0	0	0	0	0	0
308892e5a418f7aa76a00ef8b0cf9949	0	0	0	0	0	0	0	0	0	0	0	18	0	0	0	0	0	0	0	0	0	22	0	15
fb4fec7a380f86844c90c0311784dc67	0	0	0	0	0	0	0	0	0	0	0	21	0	0	0	0	0	0	0	0	0	0	34	0
5afe87af5bccac2d6e9ae6cef0e56105	0	0	0	0	0	0	0	0	0	0	0	0	0	0	0	0	0	0	14	0	0	13	0	28
06b6113b5edf462ee70d816b9ff39dd5	0	0	0	0	0	0	0	0	0	0	0	0	0	0	0	0	0	0	22	0	12	0	10	11
af253026ef8440d3e7fb14ae5cdde911	0	0	0	0	0	0	0	0	0	0	0	0	0	0	0	0	0	0	0	0	0	35	20	0
37a87ca538848a0b1f6bcdec7012e4b6	0	0	0	0	0	0	0	0	0	0	0	0	0	0	0	0	0	0	0	55	0	0	0	0
da215a8f4dcb288e99dfb115750b5a7b	0	0	0	0	0	0	0	0	0	0	0	0	0	0	0	0	0	55	0	0	0	0	0	0
562f577c7269f1245067ba2c841fa833	0	0	0	0	0	0	7	0	0	0	0	28	19	0	0	0	0	0	0	0	0	0	0	0
463c8a59ed15da9b99619f9e50937224	0	0	0	0	31	12	11	0	0	0	0	0	0	0	0	0	0	0	0	0	0	0	0	0
ba776fb002241e7207dd52146cef7fb0	0	0	0	0	0	35	11	0	0	0	0	0	8	0	0	0	0	0	0	0	0	0	0	0
fc1146be19fae9b94546e6788565d5fd	0	0	0	0	19	35	0	0	0	0	0	0	0	0	0	0	0	0	0	0	0	0	0	0
898b015e316dc8d9dee3e9cb7a9fbdb4	5	0	0	0	0	22	0	0	0	0	16	11	0	0	0	0	0	0	0	0	0	0	0	0
011b6ee808bb8dfc6c287c7a4e11799b	0	0	0	0	0	21	0	0	21	12	0	0	0	0	0	0	0	0	0	0	0	0	0	0
c9b4ea12f40adbeec422d1e744bc5272	0	0	0	0	0	30	0	0	0	0	0	0	24	0	0	0	0	0	0	0	0	0	0	0
03beaf4c6ac3a8376e2ff2325c095f5f	0	0	0	0	40	0	0	0	0	0	0	0	0	0	0	0	0	0	14	0	0	0	0	0
0c15e676f56240256af28193135bc0a5	0	0	0	47	7	0	0	0	0	0	0	0	0	0	0	0	0	0	0	0	0	0	0	0
4179aa0cbd75e8fa60a2ad9406512099	0	13	12	3	0	0	0	0	11	7	5	3	0	0	0	0	0	0	0	0	0	0	0	0
9a9869353ce94742bf91c667a17f105e	0	0	0	17	0	0	0	0	0	17	0	0	0	0	0	0	0	0	0	20	0	0	0	0
8e77f795bc7a02aa80804ccc32ecf48b	0	54	0	0	0	0	0	0	0	0	0	0	0	0	0	0	0	0	0	0	0	0	0	0
10d034e81d486466de140115e2a60a55	54	0	0	0	0	0	0	0	0	0	0	0	0	0	0	0	0	0	0	0	0	0	0	0
f7df4f73d39c54fbe4fe9203f0bcc13c	0	0	0	0	0	0	0	0	0	0	0	0	12	0	0	42	0	0	0	0	0	0	0	0
782534658634e79b9a694e48d93df999	0	0	0	0	0	0	0	0	0	0	0	0	34	0	0	20	0	0	0	0	0	0	0	0
335cacc545e1042e1bca4d9cf709426c	0	0	0	0	0	0	0	0	7	4	0	6	0	0	21	0	0	0	0	0	2	0	0	14
ace244cd257f168de42310a06ed55b3c	0	0	0	0	0	0	0	0	0	0	0	0	4	0	16	0	12	0	0	7	0	6	0	9
6ac6c9f2428752ebc94fc58f913144a7	0	0	0	0	0	0	0	0	0	6	0	0	0	0	17	0	0	10	0	6	0	15	0	0
64bec486fab1f9b5dfc9edd692e87f8f	0	0	0	0	0	0	0	0	0	0	0	0	0	0	24	0	0	0	30	0	0	0	0	0
89568efedf455aade32e1384398bf036	0	0	0	0	0	0	0	0	0	0	6	9	0	0	3	0	0	0	20	0	0	0	0	16
1a1c625568bdfef4d96e238630a69651	0	0	0	0	0	0	0	0	0	0	0	0	0	54	0	0	0	0	0	0	0	0	0	0
9bfcb34ee00146fb78181f4e33eba9b3	0	0	0	0	0	0	0	0	0	0	0	0	54	0	0	0	0	0	0	0	0	0	0	0
31addaac45f1951decf8a688f1b2d114	0	0	0	0	0	0	0	0	0	0	0	0	0	0	0	0	17	25	0	12	0	0	0	0
5a59b1bea709b40983f05bf79ed07429	0	0	0	0	0	0	0	0	0	0	0	0	0	0	0	0	54	0	0	0	0	0	0	0
ff7e206296150860e16598e711837305	0	0	40	0	0	0	0	13	0	0	0	0	0	0	0	0	0	0	0	0	0	0	0	0
714dd94f01fd4da6f691d9f2c75be12d	0	0	0	0	0	0	53	0	0	0	0	0	0	0	0	0	0	0	0	0	0	0	0	0
1673974f29c83b3ec60f63208d3fede8	0	0	0	16	0	18	0	0	0	0	0	0	0	0	0	0	6	0	0	0	13	0	0	0
f1eacaa57bf3e430ffc97d59073ceab2	0	0	0	2	8	0	0	0	0	0	0	4	10	0	4	3	0	0	0	5	12	3	0	2
0b413c57dcd60c3992fc8404f9e3123f	0	0	0	0	53	0	0	0	0	0	0	0	0	0	0	0	0	0	0	0	0	0	0	0
dd82ce77ab9492a0c6fde8d0c3d50159	0	0	0	0	53	0	0	0	0	0	0	0	0	0	0	0	0	0	0	0	0	0	0	0
9d9fe4cce6e2cb2f200c5a00b0dc05f3	0	0	0	0	12	0	0	0	0	0	0	24	0	0	0	0	0	0	17	0	0	0	0	0
0ab554d65328ba17bbf1c325439f5ea0	30	0	0	23	0	0	0	0	0	0	0	0	0	0	0	0	0	0	0	0	0	0	0	0
69af3607116e1fdd9b79db0853117716	17	0	0	36	0	0	0	0	0	0	0	0	0	0	0	0	0	0	0	0	0	0	0	0
2b01a2b9a3b5ccf4267384e642dfcab5	0	0	53	0	0	0	0	0	0	0	0	0	0	0	0	0	0	0	0	0	0	0	0	0
b949c87b066470b99bb0bea8a6053514	0	53	0	0	0	0	0	0	0	0	0	0	0	0	0	0	0	0	0	0	0	0	0	0
c629cb66e26df0fdd491c8ab0063f2eb	0	21	0	0	0	0	0	0	0	0	13	0	0	0	0	0	0	11	8	0	0	0	0	0
274e179357a9f8454f8e591e276f9820	53	0	0	0	0	0	0	0	0	0	0	0	0	0	0	0	0	0	0	0	0	0	0	0
c24b2391a37d07069fc539a93e8757ea	0	0	0	0	0	0	0	0	0	0	0	0	38	0	9	6	0	0	0	0	0	0	0	0
f8a9f3ca0724272f9d3d81fdbfe90c42	0	0	0	0	0	0	0	0	24	0	0	0	0	0	15	0	0	14	0	0	0	0	0	0
5f2b7dce9143bcb1206c81189b6fa9d0	0	0	0	0	0	0	0	0	23	13	5	0	0	0	3	0	0	0	0	5	0	0	4	0
9edf16e61bffe772d6a6fe1d0ff7ad1d	0	0	0	0	0	0	0	0	0	0	0	0	0	0	53	0	0	0	0	0	0	0	0	0
af3bc3b6663520b2e67c75ddae9ff795	0	0	0	0	0	0	0	0	0	0	0	0	37	0	16	0	0	0	0	0	0	0	0	0
1607b7173c8c941fd901494ef56fc29a	0	0	0	0	0	0	0	0	0	0	0	0	53	0	0	0	0	0	0	0	0	0	0	0
d6b54640901865330acc95e32ff03674	0	0	0	0	0	0	0	0	0	7	0	35	0	0	0	0	0	0	0	11	0	0	0	0
be0b90ee7f733e42b5c65ce1336d8b52	0	0	0	0	0	0	0	0	0	0	0	53	0	0	0	0	0	0	0	0	0	0	0	0
1910009a8a15618c27a4a67529baad6a	0	0	0	0	0	0	0	0	0	0	0	32	0	0	0	0	0	0	21	0	0	0	0	0
4a65d8a13eca87112c1c214a24639030	0	0	0	0	0	0	0	0	0	6	0	0	0	0	0	0	0	0	0	0	7	0	40	0
5eae9b9f118b642b9e3e275c599a5a40	0	0	0	0	0	0	0	0	21	0	0	0	0	0	0	0	0	0	0	9	23	0	0	0
55030995e797ac438044f8471c31a676	0	0	0	0	0	0	0	0	0	0	0	0	0	0	0	0	0	0	0	14	0	0	15	24
4f36215475407e342329274824f24885	0	0	0	0	0	0	0	0	0	0	0	0	0	0	0	0	0	0	0	0	0	0	47	6
a50c491f896994bdd11d75ba65381b60	0	0	0	0	0	0	0	0	0	0	0	0	0	0	0	0	0	0	0	15	8	7	10	13
8b80109a6c7b80740944079058932cc9	0	0	0	0	0	0	0	0	0	0	0	0	0	0	0	0	0	0	0	0	0	18	35	0
9bce5234597d5f8f14c7fc9f4e242667	0	0	0	0	0	0	0	0	0	0	0	0	0	0	0	0	0	0	0	0	27	0	26	0
ecf0cd57564500f3452e6e748e7494b9	0	0	0	0	0	0	0	0	0	0	0	0	0	0	0	0	51	0	0	0	0	0	2	0
908fcf8cc1c6b097350317ce2e8708e8	0	0	0	0	0	0	0	0	0	0	0	0	0	0	0	0	0	33	0	0	0	0	20	0
303b210b4dde951f9e14e4d5618add37	0	0	11	0	39	0	0	2	0	0	0	0	0	0	0	0	0	0	0	0	0	0	0	0
df17811d9c448bce4e0bf5d97a847f8c	6	0	7	2	18	0	3	0	5	8	3	0	0	0	0	0	0	0	0	0	0	0	0	0
965a0bb6d4316557c6647dc457c578f1	0	48	0	0	0	0	4	0	0	0	0	0	0	0	0	0	0	0	0	0	0	0	0	0
86588e4de9c6aa683f5b9e8a98fba214	7	0	0	0	3	0	0	0	12	0	9	21	0	0	0	0	0	0	0	0	0	0	0	0
18498bf56b1943072c326d862ce1d03e	0	18	13	13	0	0	0	0	0	0	0	0	0	0	0	8	0	0	0	0	0	0	0	0
5e2e774010194e1a0d94e2ca3462d953	0	0	9	43	0	0	0	0	0	0	0	0	0	0	0	0	0	0	0	0	0	0	0	0
11cf92f4c094abc99ce5adc6b4cf569f	30	0	0	22	0	0	0	0	0	0	0	0	0	0	0	0	0	0	0	0	0	0	0	0
78fab5ec6c46b3ecbe2000077a3c2296	0	0	0	7	0	0	0	0	0	7	0	0	0	0	0	0	0	0	28	0	0	10	0	0
deac09c9244a132662ba1bf3811dcd13	15	0	6	8	0	0	0	0	0	0	0	13	5	0	0	0	0	5	0	0	0	0	0	0
09361e18c16f0285c90d40f3a85b0b2c	0	0	52	0	0	0	0	0	0	0	0	0	0	0	0	0	0	0	0	0	0	0	0	0
cf58babde587543c58c328a0f306b050	0	32	0	0	0	0	0	0	0	0	0	0	0	0	0	0	0	0	20	0	0	0	0	0
25d265ac432b2f47f6c590003bbfc5f9	0	0	0	0	0	0	0	0	0	0	0	0	0	0	0	52	0	0	0	0	0	0	0	0
d7cd532fc1525d262778e4be3eca13ce	0	0	0	0	0	0	0	0	0	0	0	0	0	0	44	8	0	0	0	0	0	0	0	0
57e1f41cc7add3539ad779254b9693e2	0	0	0	0	0	0	0	0	0	0	0	0	0	0	9	0	0	0	0	9	15	13	6	0
6c1870a6ceed908ec46ba513ed40c56d	0	0	0	0	0	0	0	0	0	0	0	0	52	0	0	0	0	0	0	0	0	0	0	0
9cc1e1193b57ff0d28545ec51171a82d	0	0	0	0	0	0	0	0	16	3	12	21	0	0	0	0	0	0	0	0	0	0	0	0
d2baacaac42858351443b4802fe9243f	0	0	0	0	0	0	0	0	10	0	29	13	0	0	0	0	0	0	0	0	0	0	0	0
ab5716959624b4f77e44f6e4b338148b	0	0	0	0	0	0	0	0	3	3	0	9	0	0	0	0	0	8	12	7	0	10	0	0
d891cf4b44e0e4ebbd92dcb424906f6c	0	0	0	0	0	0	0	0	0	0	17	0	0	0	0	0	0	0	35	0	0	0	0	0
67fab9a4f591f35e2db6edb108d9ff17	0	0	0	0	0	0	0	0	0	0	35	0	0	0	0	0	0	0	0	0	0	17	0	0
3f2d4b3c4c41acea0f4b14da64625ab5	0	0	0	0	0	0	0	0	0	22	0	0	0	0	0	0	0	30	0	0	0	0	0	0
927f362059a26bfc05da1eb1207f99b8	0	0	0	0	0	0	0	0	0	52	0	0	0	0	0	0	0	0	0	0	0	0	0	0
4683ad6cd01223fe446d418350101f5d	0	0	0	0	0	0	0	0	7	4	0	0	0	0	0	0	0	10	0	6	0	9	7	9
004339249b113a19af4e45ff45425a12	0	0	0	0	0	0	0	0	0	0	0	0	0	0	0	0	0	15	0	0	0	0	0	37
c2b6d9911f78e36c58b2a32edeefe6fd	0	0	0	0	0	0	0	0	0	0	0	0	0	0	0	0	0	0	0	12	0	0	40	0
43319d11533048576b0fb065e31ce3ee	0	0	0	0	0	0	0	0	0	0	0	0	0	0	0	0	0	0	0	0	28	24	0	0
5d532b459b537e8961f9edb360efd600	0	0	0	0	0	0	0	0	0	0	0	0	0	0	0	0	23	11	18	0	0	0	0	0
8cca69ed9f31a6d6dd4bc739ff1966f7	0	0	0	0	0	0	0	0	0	0	0	0	0	0	0	0	16	0	36	0	0	0	0	0
ed6b424d712d7cab317a817001c0d406	0	0	0	0	0	0	0	51	0	0	0	0	0	0	0	0	0	0	0	0	0	0	0	0
3877929768f78ea4dd0bdf70ac951cac	0	0	0	0	0	31	20	0	0	0	0	0	0	0	0	0	0	0	0	0	0	0	0	0
e57f91914d8200b49aa9c90eca593014	0	0	0	0	0	40	11	0	0	0	0	0	0	0	0	0	0	0	0	0	0	0	0	0
b14d124d85909842ec178a7c469ce474	0	0	0	0	0	38	13	0	0	0	0	0	0	0	0	0	0	0	0	0	0	0	0	0
97467b570662c26cb936e3f67a46bcce	0	0	0	0	0	0	51	0	0	0	0	0	0	0	0	0	0	0	0	0	0	0	0	0
94eb177fb4df5bfa8a1b7ad52f5f8d76	0	0	0	0	15	36	0	0	0	0	0	0	0	0	0	0	0	0	0	0	0	0	0	0
0eb082474cb799235088c640bba69cb3	0	0	0	0	0	20	0	0	8	8	0	15	0	0	0	0	0	0	0	0	0	0	0	0
a3ccadb76aefd2cef5217e5965bbf222	0	0	26	25	0	0	0	0	0	0	0	0	0	0	0	0	0	0	0	0	0	0	0	0
f9d0e870cb84c4efa509ea0200e7c784	0	51	0	0	0	0	0	0	0	0	0	0	0	0	0	0	0	0	0	0	0	0	0	0
31c108af00fe51948bb4464a2f62571a	0	0	0	0	0	0	0	0	0	0	0	0	0	0	0	51	0	0	0	0	0	0	0	0
09a3a326d14b88f10dede0b2a9f477f6	0	0	0	0	0	0	0	0	0	0	0	0	42	0	9	0	0	0	0	0	0	0	0	0
f130e8bca17257c6f7fe0455c19ab76c	0	0	0	0	0	0	0	0	0	0	0	0	0	0	51	0	0	0	0	0	0	0	0	0
2078d038e0adb99dded64390e7b20d91	0	0	0	0	0	0	0	0	0	0	0	0	0	51	0	0	0	0	0	0	0	0	0	0
d3d5d6a8602121d6b40d37d0fb75aae3	0	0	0	0	0	0	0	0	0	0	0	0	42	0	0	0	0	0	0	0	9	0	0	0
cbc1106a932646568b8466fade66ff90	0	0	0	0	0	0	0	0	0	0	0	0	51	0	0	0	0	0	0	0	0	0	0	0
e67427afd18ab8c2d13f5f4416f72440	0	0	0	0	0	0	0	0	20	0	19	12	0	0	0	0	0	0	0	0	0	0	0	0
afb621159d0a7188f46bf3e26bbdec55	0	0	0	0	0	0	0	0	6	0	3	24	0	0	0	0	0	0	5	0	0	0	0	13
fef5ff1905e0d5cb986ab29606d10853	0	0	0	0	0	0	0	0	0	0	0	51	0	0	0	0	0	0	0	0	0	0	0	0
3f650a0c1f04f5870c87cd02af4cdd3c	0	0	0	0	0	0	0	0	22	0	11	18	0	0	0	0	0	0	0	0	0	0	0	0
60855e339246155ebc7a63a8b9af996c	0	0	0	0	0	0	0	0	0	0	2	0	0	0	0	0	0	0	16	0	0	33	0	0
950176134497815cdb01c24ce074f0ec	0	0	0	0	0	0	0	0	0	51	0	0	0	0	0	0	0	0	0	0	0	0	0	0
[truncated: 12,713 more rows]
