# Supplementary material for: D‐Mannose Alleviates Type 2 Diabetes and Rescues Multi‐Organ Deteriorations by Controlling Release of Pathological Extracellular Vesicles
Source: Exploration (Beijing). 2025 Aug 25;5(5):20240133. doi: 10.1002/EXP.20240133 (PMC12561340; doi:10.1002/EXP.20240133)
Supplement: Supplementary file 3 — exp270083‐sup‐0003 TableS2.xlsx [file EXP2-5-20240133-s003.xlsx]

## Sheet: Sheet1
Gene ID	Name	Description	baseMean_Control	baseMean_Mannose	Fold change (Mannose/Control)	Log2 fold change	P value	P value adjusted
ENSMUSG00000041912	Tdrkh	tudor and KH domain containing protein [Source:MGI Symbol;Acc:MGI:1919884]	188.445	68.2988	0.362434	-1.46421	4.70843e-05	0.388909
ENSMUSG00000040026	Saa3	serum amyloid A 3 [Source:MGI Symbol;Acc:MGI:98223]	3.28496	36.8309	11.212	3.48697	5.22025e-05	0.388909
ENSMUSG00000059412	Fxyd2	FXYD domain-containing ion transport regulator 2 [Source:MGI Symbol;Acc:MGI:1195260]	8.88164	53.6099	6.03603	2.5936	8.37389e-05	0.415903
ENSMUSG00000026471	Mr1	major histocompatibility complex, class I-related [Source:MGI Symbol;Acc:MGI:1195463]	438.843	202.486	0.461409	-1.11588	0.000112066	0.417448
ENSMUSG00000028064	Sema4a	sema domain, immunoglobulin domain (Ig), transmembrane domain (TM) and short cytoplasmic domain, (semaphorin) 4A [Source:MGI Symbol;Acc:MGI:107560]	642.041	1215.2	1.89272	0.920461	0.00018801	0.560271
ENSMUSG00000040093	Bmf	BCL2 modifying factor [Source:MGI Symbol;Acc:MGI:2176433]	288.405	569.148	1.97343	0.980708	0.000339024	0.841909
ENSMUSG00000052539	Magi3	membrane associated guanylate kinase, WW and PDZ domain containing 3 [Source:MGI Symbol;Acc:MGI:1923484]	101.521	34.5486	0.340311	-1.55508	0.000636317	1
ENSMUSG00000001247	Lsr	lipolysis stimulated lipoprotein receptor [Source:MGI Symbol;Acc:MGI:1927471]	22.6956	74.9321	3.30162	1.72317	0.000866053	1
ENSMUSG00000026202	Tuba4a	tubulin, alpha 4A [Source:MGI Symbol;Acc:MGI:1095410]	315.301	582.41	1.84716	0.885306	0.000983296	1
ENSMUSG00000007950	Abhd8	abhydrolase domain containing 8 [Source:MGI Symbol;Acc:MGI:1918946]	159.306	316.956	1.9896	0.992479	0.00108922	1
ENSMUSG00000010461	Eya4	EYA transcriptional coactivator and phosphatase 4 [Source:MGI Symbol;Acc:MGI:1337104]	180.538	54.4983	0.301865	-1.72802	0.00139577	1
ENSMUSG00000003484	Cyp4f18	cytochrome P450, family 4, subfamily f, polypeptide 18 [Source:MGI Symbol;Acc:MGI:1919304]	295.201	704.291	2.3858	1.25447	0.00147154	1
ENSMUSG00000031613	Hpgd	hydroxyprostaglandin dehydrogenase 15 (NAD) [Source:MGI Symbol;Acc:MGI:108085]	81.1761	213.713	2.63271	1.39655	0.00237059	1
ENSMUSG00000056999	Ide	insulin degrading enzyme [Source:MGI Symbol;Acc:MGI:96412]	1818.07	1115.58	0.613604	-0.704621	0.00264802	1
ENSMUSG00000049410	Zfp683	zinc finger protein 683 [Source:MGI Symbol;Acc:MGI:3650254]	2.24657	22.0339	9.80777	3.29393	0.00284606	1
ENSMUSG00000006344	Ggt5	gamma-glutamyltransferase 5 [Source:MGI Symbol;Acc:MGI:1346063]	8.81817	39.3564	4.46311	2.15805	0.00312078	1
ENSMUSG00000021636	Marveld2	MARVEL (membrane-associating) domain containing 2 [Source:MGI Symbol;Acc:MGI:2446166]	57.5179	128.283	2.23031	1.15724	0.00330448	1
ENSMUSG00000026390	Marco	macrophage receptor with collagenous structure [Source:MGI Symbol;Acc:MGI:1309998]	0.322544	13.2134	40.9663	5.35637	0.00333379	1
ENSMUSG00000075705	Msrb1	methionine sulfoxide reductase B1 [Source:MGI Symbol;Acc:MGI:1351642]	731.498	1292.13	1.76642	0.820825	0.00333645	1
ENSMUSG00000021025	Nfkbia	nuclear factor of kappa light polypeptide gene enhancer in B cells inhibitor, alpha [Source:MGI Symbol;Acc:MGI:104741]	368.097	679.171	1.84509	0.883688	0.00347983	1
ENSMUSG00000033857	Engase	endo-beta-N-acetylglucosaminidase [Source:MGI Symbol;Acc:MGI:2443788]	452.197	968.259	2.14123	1.09844	0.00361853	1
ENSMUSG00000037447	Arid5a	AT rich interactive domain 5A (MRF1-like) [Source:MGI Symbol;Acc:MGI:2443039]	153.689	302.557	1.96863	0.977195	0.00368427	1
ENSMUSG00000032657	Fam189b	family with sequence similarity 189, member B [Source:MGI Symbol;Acc:MGI:1915771]	88.8701	182.154	2.04966	1.03538	0.00378032	1
ENSMUSG00000049580	Tsku	tsukushi, small leucine rich proteoglycan [Source:MGI Symbol;Acc:MGI:2443855]	96.3006	194.552	2.02026	1.01454	0.00389923	1
ENSMUSG00000036867	Smad6	SMAD family member 6 [Source:MGI Symbol;Acc:MGI:1336883]	2.59607	21.9329	8.44849	3.07869	0.00419674	1
ENSMUSG00000061533	Cep128	centrosomal protein 128 [Source:MGI Symbol;Acc:MGI:1922466]	352.303	196.213	0.556945	-0.844393	0.00424	1
ENSMUSG00000035722	Abca7	ATP-binding cassette, sub-family A (ABC1), member 7 [Source:MGI Symbol;Acc:MGI:1351646]	629.944	1015.28	1.6117	0.688583	0.00489883	1
ENSMUSG00000069516	Lyz2	lysozyme 2 [Source:MGI Symbol;Acc:MGI:96897]	123106	190530	1.54769	0.630118	0.00498464	1
ENSMUSG00000056665	Them6	thioesterase superfamily member 6 [Source:MGI Symbol;Acc:MGI:1925301]	62.977	140.7	2.23415	1.15972	0.00570131	1
ENSMUSG00000034265	Zdhhc14	zinc finger, DHHC domain containing 14 [Source:MGI Symbol;Acc:MGI:2653229]	770.053	1237.84	1.60747	0.684795	0.00580855	1
ENSMUSG00000050777	Tmem37	transmembrane protein 37 [Source:MGI Symbol;Acc:MGI:2157899]	466.059	864.337	1.85456	0.891081	0.00637547	1
ENSMUSG00000006205	Htra1	HtrA serine peptidase 1 [Source:MGI Symbol;Acc:MGI:1929076]	96.3484	218.79	2.27083	1.18322	0.0064249	1
ENSMUSG00000028644	Ermap	erythroblast membrane-associated protein [Source:MGI Symbol;Acc:MGI:1349816]	9.70081	0	0	-Inf	0.0066803	1
ENSMUSG00000023495	Pcbp4	poly(rC) binding protein 4 [Source:MGI Symbol;Acc:MGI:1890471]	32.0345	78.7238	2.45747	1.29717	0.00690839	1
ENSMUSG00000017493	Igfbp4	insulin-like growth factor binding protein 4 [Source:MGI Symbol;Acc:MGI:96439]	1420.45	3195.52	2.24965	1.1697	0.0069504	1
ENSMUSG00000027961	Lrrc39	leucine rich repeat containing 39 [Source:MGI Symbol;Acc:MGI:1924557]	128.868	50.8289	0.394426	-1.34217	0.00729211	1
ENSMUSG00000055200	Sertad3	SERTA domain containing 3 [Source:MGI Symbol;Acc:MGI:2180697]	153.351	274.675	1.79115	0.840884	0.00737334	1
ENSMUSG00000049686	Orai1	ORAI calcium release-activated calcium modulator 1 [Source:MGI Symbol;Acc:MGI:1925542]	454.227	732.706	1.61308	0.689819	0.00750075	1
ENSMUSG00000058626	Capn11	calpain 11 [Source:MGI Symbol;Acc:MGI:1352490]	5.68183	51.727	9.10393	3.18649	0.00754831	1
ENSMUSG00000089774	Slc5a3	solute carrier family 5 (inositol transporters), member 3 [Source:MGI Symbol;Acc:MGI:1858226]	190.267	388.003	2.03926	1.02804	0.00786575	1
ENSMUSG00000039427	Alg1	asparagine-linked glycosylation 1 (beta-1,4- mannosyltransferase) [Source:MGI Symbol;Acc:MGI:2384774]	304.275	499.865	1.64281	0.716162	0.00818021	1
ENSMUSG00000042380	Smim12	small integral membrane protein 12 [Source:MGI Symbol;Acc:MGI:1933141]	211.004	367.397	1.74118	0.800067	0.00818664	1
ENSMUSG00000038150	Ormdl3	ORM1-like 3 (S. cerevisiae) [Source:MGI Symbol;Acc:MGI:1913862]	306.638	514.126	1.67665	0.745583	0.0089901	1
ENSMUSG00000109305	Smim38	small integral membrane protein 38 [Source:MGI Symbol;Acc:MGI:1916283]	6.10867	29.0963	4.76311	2.25191	0.00899246	1
ENSMUSG00000024669	Cd5	CD5 antigen [Source:MGI Symbol;Acc:MGI:88340]	7.55608	31.7662	4.20406	2.07178	0.00961439	1
ENSMUSG00000110404	Rnf223	ring finger 223 [Source:MGI Symbol;Acc:MGI:3588193]	0	8.93236	Inf	Inf	0.00983544	1
ENSMUSG00000028207	Asph	aspartate-beta-hydroxylase [Source:MGI Symbol;Acc:MGI:1914186]	3926.78	2609.97	0.664658	-0.589316	0.00999119	1
ENSMUSG00000022553	Maf1	MAF1 homolog, negative regulator of RNA polymerase III [Source:MGI Symbol;Acc:MGI:1916127]	1204.22	1861.55	1.54586	0.628408	0.0100882	1
ENSMUSG00000027318	Adam33	a disintegrin and metallopeptidase domain 33 [Source:MGI Symbol;Acc:MGI:1341813]	72.8291	144.312	1.98152	0.986607	0.010247	1
ENSMUSG00000067714	Lpar5	lysophosphatidic acid receptor 5 [Source:MGI Symbol;Acc:MGI:2685918]	403.06	642.012	1.59284	0.671606	0.0104829	1
ENSMUSG00000038695	Josd2	Josephin domain containing 2 [Source:MGI Symbol;Acc:MGI:1913374]	179.433	303.754	1.69286	0.759462	0.0106639	1
ENSMUSG00000021701	Plk2	polo like kinase 2 [Source:MGI Symbol;Acc:MGI:1099790]	7411.8	4955.7	0.668623	-0.580735	0.0107126	1
ENSMUSG00000038393	Txnip	thioredoxin interacting protein [Source:MGI Symbol;Acc:MGI:1889549]	4102.04	6095.71	1.48602	0.571453	0.0107274	1
ENSMUSG00000024901	Peli3	pellino 3 [Source:MGI Symbol;Acc:MGI:1924963]	64.5424	129.869	2.01216	1.00874	0.0109639	1
ENSMUSG00000039810	Zc3h10	zinc finger CCCH type containing 10 [Source:MGI Symbol;Acc:MGI:2143670]	159.463	274.387	1.7207	0.782992	0.0117943	1
ENSMUSG00000054843	Atrnl1	attractin like 1 [Source:MGI Symbol;Acc:MGI:2147749]	98.8648	182.955	1.85056	0.887962	0.0118825	1
ENSMUSG00000112023	Lilr4b	leukocyte immunoglobulin-like receptor, subfamily B, member 4B [Source:MGI Symbol;Acc:MGI:102702]	16022.7	10958	0.683905	-0.548132	0.0121398	1
ENSMUSG00000027488	Snta1	syntrophin, acidic 1 [Source:MGI Symbol;Acc:MGI:101772]	79.475	159.579	2.00791	1.0057	0.0131169	1
ENSMUSG00000034641	Cd300ld	CD300 molecule like family member d [Source:MGI Symbol;Acc:MGI:2442358]	11648.3	7900.03	0.678214	-0.560188	0.0132307	1
ENSMUSG00000032485	Scap	SREBF chaperone [Source:MGI Symbol;Acc:MGI:2135958]	795.118	1206.87	1.51785	0.602034	0.0133279	1
ENSMUSG00000045410	Akr1e1	aldo-keto reductase family 1, member E1 [Source:MGI Symbol;Acc:MGI:1914758]	321.965	194.745	0.604864	-0.725318	0.0138221	1
ENSMUSG00000034880	Mrpl34	mitochondrial ribosomal protein L34 [Source:MGI Symbol;Acc:MGI:2137227]	164.277	317.514	1.93279	0.950687	0.0138791	1
ENSMUSG00000047746	Fbxo40	F-box protein 40 [Source:MGI Symbol;Acc:MGI:2443753]	8.32864	0	0	-Inf	0.0139894	1
ENSMUSG00000005800	Mmp8	matrix metallopeptidase 8 [Source:MGI Symbol;Acc:MGI:1202395]	571.833	364.136	0.636788	-0.651115	0.0142172	1
ENSMUSG00000023235	Ccl25	chemokine (C-C motif) ligand 25 [Source:MGI Symbol;Acc:MGI:1099448]	120.16	61.819	0.514472	-0.958835	0.0146281	1
ENSMUSG00000074826	Gm10767	predicted gene 10767 [Source:MGI Symbol;Acc:MGI:3642136]	20.7611	3.63837	0.17525	-2.51252	0.0147372	1
ENSMUSG00000038508	Gdf15	growth differentiation factor 15 [Source:MGI Symbol;Acc:MGI:1346047]	138.061	304.483	2.20543	1.14106	0.0149693	1
ENSMUSG00000015597	Zfp318	zinc finger protein 318 [Source:MGI Symbol;Acc:MGI:1889348]	1145.15	754.754	0.659086	-0.601462	0.0150818	1
ENSMUSG00000046229	Scand1	SCAN domain-containing 1 [Source:MGI Symbol;Acc:MGI:1343132]	63.4116	122.791	1.93641	0.953388	0.0152434	1
ENSMUSG00000006574	Slc4a1	solute carrier family 4 (anion exchanger), member 1 [Source:MGI Symbol;Acc:MGI:109393]	9.58493	0	0	-Inf	0.0154455	1
ENSMUSG00000026197	Zfand2b	zinc finger, AN1 type domain 2B [Source:MGI Symbol;Acc:MGI:1916068]	199.468	326.905	1.63888	0.712714	0.0160797	1
ENSMUSG00000018169	Mfng	MFNG O-fucosylpeptide 3-beta-N- acetylglucosaminyltransferase [Source:MGI Symbol;Acc:MGI:1095404]	30.7079	72.3611	2.35643	1.2366	0.01608	1
ENSMUSG00000064109	Hcst	hematopoietic cell signal transducer [Source:MGI Symbol;Acc:MGI:1344360]	56.0478	140.453	2.50594	1.32535	0.0162419	1
ENSMUSG00000036022	Fam122b	family with sequence similarity 122, member B [Source:MGI Symbol;Acc:MGI:1926005]	195.462	111.503	0.570457	-0.80981	0.0165367	1
ENSMUSG00000002059	Rab34	RAB34, member RAS oncogene family [Source:MGI Symbol;Acc:MGI:104606]	63.9665	122.816	1.92001	0.941115	0.0166986	1
ENSMUSG00000044788	Fads6	fatty acid desaturase domain family, member 6 [Source:MGI Symbol;Acc:MGI:3039592]	31.9405	8.71893	0.272974	-1.87317	0.0168917	1
ENSMUSG00000036879	Phkb	phosphorylase kinase beta [Source:MGI Symbol;Acc:MGI:97578]	711.114	463.567	0.651888	-0.617304	0.0169616	1
ENSMUSG00000033182	Kbtbd12	kelch repeat and BTB (POZ) domain containing 12 [Source:MGI Symbol;Acc:MGI:1918481]	38.9716	12.6139	0.323668	-1.62741	0.0170532	1
ENSMUSG00000032180	Tmed1	transmembrane p24 trafficking protein 1 [Source:MGI Symbol;Acc:MGI:106201]	75.9996	142.241	1.8716	0.904275	0.0170905	1
ENSMUSG00000035521	Gnptg	N-acetylglucosamine-1-phosphotransferase, gamma subunit [Source:MGI Symbol;Acc:MGI:2147006]	286.482	452.994	1.58123	0.661051	0.0174897	1
ENSMUSG00000034771	Tle2	transducin-like enhancer of split 2 [Source:MGI Symbol;Acc:MGI:104635]	105.505	186.573	1.76838	0.82243	0.0180276	1
ENSMUSG00000059479	B3gnt8	UDP-GlcNAc:betaGal beta-1,3-N- acetylglucosaminyltransferase 8 [Source:MGI Symbol;Acc:MGI:2385269]	453.97	787.103	1.73382	0.793955	0.0181374	1
ENSMUSG00000026922	Agpat2	1-acylglycerol-3-phosphate O-acyltransferase 2 (lysophosphatidic acid acyltransferase, beta) [Source:MGI Symbol;Acc:MGI:1914762]	344.189	644.104	1.87137	0.904093	0.0183628	1
ENSMUSG00000037772	Mrpl23	mitochondrial ribosomal protein L23 [Source:MGI Symbol;Acc:MGI:1196612]	227.272	376.22	1.65538	0.72716	0.0185347	1
ENSMUSG00000000686	Abhd15	abhydrolase domain containing 15 [Source:MGI Symbol;Acc:MGI:1914727]	50.1408	108.735	2.1686	1.11676	0.0188809	1
ENSMUSG00000029570	Lfng	LFNG O-fucosylpeptide 3-beta-N- acetylglucosaminyltransferase [Source:MGI Symbol;Acc:MGI:1095413]	1343.64	1996.98	1.48625	0.571674	0.0191336	1
ENSMUSG00000022708	Zbtb20	zinc finger and BTB domain containing 20 [Source:MGI Symbol;Acc:MGI:1929213]	690.159	424.186	0.61462	-0.702233	0.0193719	1
ENSMUSG00000020092	Pald1	phosphatase domain containing, paladin 1 [Source:MGI Symbol;Acc:MGI:1351623]	18.7425	49.0016	2.61446	1.38651	0.0196809	1
ENSMUSG00000041736	Tspo	translocator protein [Source:MGI Symbol;Acc:MGI:88222]	527.114	871.57	1.65348	0.725503	0.0201296	1
ENSMUSG00000014778	Fhod1	formin homology 2 domain containing 1 [Source:MGI Symbol;Acc:MGI:2679008]	400.588	613.677	1.53194	0.615358	0.0203224	1
ENSMUSG00000020399	Havcr2	hepatitis A virus cellular receptor 2 [Source:MGI Symbol;Acc:MGI:2159682]	298.556	185.108	0.620011	-0.689634	0.0204378	1
ENSMUSG00000090733	Rps27	ribosomal protein S27 [Source:MGI Symbol;Acc:MGI:1888676]	347.664	900.397	2.58984	1.37287	0.0208688	1
ENSMUSG00000031832	Taf1c	TATA-box binding protein associated factor, RNA polymerase I, C [Source:MGI Symbol;Acc:MGI:109576]	171.092	277.538	1.62216	0.697913	0.021247	1
ENSMUSG00000033313	Fbxl8	F-box and leucine-rich repeat protein 8 [Source:MGI Symbol;Acc:MGI:1354697]	94.0366	166.611	1.77177	0.825191	0.0215053	1
ENSMUSG00000037344	Slc12a9	solute carrier family 12 (potassium/chloride transporters), member 9 [Source:MGI Symbol;Acc:MGI:1933532]	481.146	808.523	1.68041	0.748813	0.0222396	1
ENSMUSG00000059791	Nrm	nurim (nuclear envelope membrane protein) [Source:MGI Symbol;Acc:MGI:2146855]	111.567	58.0656	0.520453	-0.942159	0.0230764	1
ENSMUSG00000000149	Gna12	guanine nucleotide binding protein, alpha 12 [Source:MGI Symbol;Acc:MGI:95767]	3374.64	5343.84	1.58353	0.663145	0.0231504	1
ENSMUSG00000031972	Acta1	actin, alpha 1, skeletal muscle [Source:MGI Symbol;Acc:MGI:87902]	7.3891	0	0	-Inf	0.0237066	1
ENSMUSG00000021615	Xrcc4	X-ray repair complementing defective repair in Chinese hamster cells 4 [Source:MGI Symbol;Acc:MGI:1333799]	180.158	104.873	0.582116	-0.780622	0.0238148	1
ENSMUSG00000026923	Notch1	notch 1 [Source:MGI Symbol;Acc:MGI:97363]	1021.66	1493.57	1.4619	0.547849	0.0239233	1
ENSMUSG00000034429	Zfp707	zinc finger protein 707 [Source:MGI Symbol;Acc:MGI:1916270]	60.3129	113.872	1.88802	0.916875	0.0242004	1
ENSMUSG00000002944	Cd36	CD36 molecule [Source:MGI Symbol;Acc:MGI:107899]	70599.4	38373.8	0.543543	-0.879535	0.0245907	1
ENSMUSG00000028563	Tm2d1	TM2 domain containing 1 [Source:MGI Symbol;Acc:MGI:2137022]	372.846	239.16	0.641444	-0.640605	0.0248585	1
ENSMUSG00000026356	Dars	aspartyl-tRNA synthetase [Source:MGI Symbol;Acc:MGI:2442544]	1249.94	857.299	0.685871	-0.543992	0.0250429	1
ENSMUSG00000021213	Akr1c13	aldo-keto reductase family 1, member C13 [Source:MGI Symbol;Acc:MGI:1351662]	400.815	260.103	0.648935	-0.623854	0.0251362	1
ENSMUSG00000044197	Gpr146	G protein-coupled receptor 146 [Source:MGI Symbol;Acc:MGI:1933113]	1129.36	1642.01	1.45393	0.539959	0.0252096	1
ENSMUSG00000025137	Pcyt2	phosphate cytidylyltransferase 2, ethanolamine [Source:MGI Symbol;Acc:MGI:1915921]	426.683	652.302	1.52878	0.612377	0.0253813	1
ENSMUSG00000029765	Plxna4	plexin A4 [Source:MGI Symbol;Acc:MGI:2179061]	107.495	50.2587	0.467547	-1.09682	0.0265052	1
ENSMUSG00000023942	Slc29a1	solute carrier family 29 (nucleoside transporters), member 1 [Source:MGI Symbol;Acc:MGI:1927073]	684.066	1000.62	1.46275	0.548684	0.026763	1
ENSMUSG00000024856	Cdk2ap2	CDK2-associated protein 2 [Source:MGI Symbol;Acc:MGI:1098779]	758.153	1168.87	1.54173	0.62455	0.0268301	1
ENSMUSG00000031245	Hmgn5	high-mobility group nucleosome binding domain 5 [Source:MGI Symbol;Acc:MGI:1355295]	195.284	111.266	0.569765	-0.811561	0.0269229	1
ENSMUSG00000038026	Kcnj9	potassium inwardly-rectifying channel, subfamily J, member 9 [Source:MGI Symbol;Acc:MGI:108007]	15.4645	42.0101	2.71655	1.44178	0.0270539	1
ENSMUSG00000037010	Apln	apelin [Source:MGI Symbol;Acc:MGI:1353624]	26.7289	7.39205	0.276556	-1.85436	0.0273815	1
ENSMUSG00000013707	Tnfaip8l2	tumor necrosis factor, alpha-induced protein 8-like 2 [Source:MGI Symbol;Acc:MGI:1917019]	1522.73	2438.08	1.60112	0.679085	0.0274956	1
ENSMUSG00000024621	Csf1r	colony stimulating factor 1 receptor [Source:MGI Symbol;Acc:MGI:1339758]	30396.1	43019.3	1.41529	0.501097	0.0278737	1
ENSMUSG00000044092	C130050O18Rik	RIKEN cDNA C130050O18 gene [Source:MGI Symbol;Acc:MGI:2442694]	27.9126	62.847	2.25156	1.17093	0.0281314	1
ENSMUSG00000020219	Timm13	translocase of inner mitochondrial membrane 13 [Source:MGI Symbol;Acc:MGI:1353432]	336.139	586.804	1.74572	0.80382	0.0281404	1
ENSMUSG00000047423	AI837181	expressed sequence AI837181 [Source:MGI Symbol;Acc:MGI:2147598]	500.374	779.905	1.55864	0.640291	0.0281494	1
ENSMUSG00000039953	Clstn1	calsyntenin 1 [Source:MGI Symbol;Acc:MGI:1929895]	297.6	188.633	0.633847	-0.657793	0.0285049	1
ENSMUSG00000026238	Ptma	prothymosin alpha [Source:MGI Symbol;Acc:MGI:97803]	11936.5	8022.81	0.672125	-0.5732	0.0285906	1
ENSMUSG00000023707	Ogfod2	2-oxoglutarate and iron-dependent oxygenase domain containing 2 [Source:MGI Symbol;Acc:MGI:1913877]	130.946	216.9	1.6564	0.728055	0.0286298	1
ENSMUSG00000033703	Fcsk	fucose kinase [Source:MGI Symbol;Acc:MGI:1916071]	95.8477	163.614	1.70702	0.771484	0.0286567	1
ENSMUSG00000047843	Bri3	brain protein I3 [Source:MGI Symbol;Acc:MGI:1933174]	548.597	902.375	1.64488	0.71798	0.0286568	1
ENSMUSG00000032883	Acsl3	acyl-CoA synthetase long-chain family member 3 [Source:MGI Symbol;Acc:MGI:1921455]	529.961	350.87	0.662068	-0.594949	0.0287044	1
ENSMUSG00000024220	Zfp523	zinc finger protein 523 [Source:MGI Symbol;Acc:MGI:2687278]	145.077	236.977	1.63346	0.707931	0.0287783	1
ENSMUSG00000041598	Cdc42ep4	CDC42 effector protein (Rho GTPase binding) 4 [Source:MGI Symbol;Acc:MGI:1929760]	351.62	526.447	1.4972	0.582272	0.0287891	1
ENSMUSG00000001755	Coasy	Coenzyme A synthase [Source:MGI Symbol;Acc:MGI:1918993]	304.282	458.733	1.50759	0.592244	0.0289066	1
ENSMUSG00000095217	H2bc15	H2B clustered histone 15 [Source:MGI Symbol;Acc:MGI:2448407]	0	7.77744	Inf	Inf	0.0289931	1
ENSMUSG00000035513	Ntng2	netrin G2 [Source:MGI Symbol;Acc:MGI:2159341]	197.206	341.144	1.72988	0.790675	0.0291535	1
ENSMUSG00000011837	Snapc2	small nuclear RNA activating complex, polypeptide 2 [Source:MGI Symbol;Acc:MGI:1914861]	189.954	296.666	1.56178	0.643191	0.0291866	1
ENSMUSG00000057411	Antkmt	adenine nucleotide translocase lysine methyltransferase [Source:MGI Symbol;Acc:MGI:2384888]	99.1293	246.653	2.4882	1.3151	0.0291918	1
ENSMUSG00000025503	Taldo1	transaldolase 1 [Source:MGI Symbol;Acc:MGI:1274789]	3820.38	5456.83	1.42835	0.514347	0.0293396	1
ENSMUSG00000042303	Sgsm3	small G protein signaling modulator 3 [Source:MGI Symbol;Acc:MGI:1916329]	175.409	276.354	1.57549	0.655798	0.0295563	1
ENSMUSG00000058258	Idi1	isopentenyl-diphosphate delta isomerase [Source:MGI Symbol;Acc:MGI:2442264]	331.699	208.299	0.627976	-0.671219	0.0297241	1
ENSMUSG00000071497	Nutf2-ps1	nuclear transport factor 2, pseudogene 1 [Source:MGI Symbol;Acc:MGI:108008]	9.74348	30.7649	3.15748	1.65877	0.0297439	1
ENSMUSG00000035697	Arhgap45	Rho GTPase activating protein 45 [Source:MGI Symbol;Acc:MGI:1917969]	4019.02	5681.02	1.41353	0.499307	0.0297685	1
ENSMUSG00000039081	Zfp503	zinc finger protein 503 [Source:MGI Symbol;Acc:MGI:1353644]	63.6983	117.197	1.83989	0.879616	0.0299656	1
ENSMUSG00000057363	Uxs1	UDP-glucuronate decarboxylase 1 [Source:MGI Symbol;Acc:MGI:1915133]	557.509	373.704	0.670311	-0.577097	0.0303579	1
ENSMUSG00000031770	Herpud1	homocysteine-inducible, endoplasmic reticulum stress-inducible, ubiquitin-like domain member 1 [Source:MGI Symbol;Acc:MGI:1927406]	556.994	813.438	1.46041	0.546371	0.0304285	1
ENSMUSG00000042659	Arrdc4	arrestin domain containing 4 [Source:MGI Symbol;Acc:MGI:1913662]	315.315	472.557	1.49868	0.583691	0.0305576	1
ENSMUSG00000003541	Ier3	immediate early response 3 [Source:MGI Symbol;Acc:MGI:104814]	76.8441	143.615	1.86891	0.902197	0.0305721	1
ENSMUSG00000078193	Gm2000	predicted gene 2000 [Source:MGI Symbol;Acc:MGI:3780170]	325.982	210.861	0.646849	-0.628499	0.0306255	1
ENSMUSG00000019158	Tmem160	transmembrane protein 160 [Source:MGI Symbol;Acc:MGI:1916344]	209.071	443.487	2.12123	1.0849	0.0309197	1
ENSMUSG00000040883	Tmem205	transmembrane protein 205 [Source:MGI Symbol;Acc:MGI:3045495]	256.865	488.429	1.9015	0.92714	0.0309246	1
ENSMUSG00000055900	Tmem69	transmembrane protein 69 [Source:MGI Symbol;Acc:MGI:3045357]	192.428	116.389	0.604843	-0.725367	0.0312452	1
ENSMUSG00000020308	Tpgs1	tubulin polyglutamylase complex subunit 1 [Source:MGI Symbol;Acc:MGI:106618]	433.752	674.347	1.55468	0.636621	0.0316699	1
ENSMUSG00000038122	Tbc1d32	TBC1 domain family, member 32 [Source:MGI Symbol;Acc:MGI:2442827]	284.716	181.713	0.638226	-0.64786	0.0317743	1
ENSMUSG00000024691	Fam111a	family with sequence similarity 111, member A [Source:MGI Symbol;Acc:MGI:1915508]	2801.45	1725.19	0.615822	-0.699414	0.0319226	1
ENSMUSG00000021215	Net1	neuroepithelial cell transforming gene 1 [Source:MGI Symbol;Acc:MGI:1927138]	117.667	54.9248	0.466783	-1.09918	0.0321285	1
ENSMUSG00000056069	Otulinl	OTU deubiquitinase with linear linkage specificity like [Source:MGI Symbol;Acc:MGI:2687281]	1586.48	2289.49	1.44313	0.529198	0.032781	1
ENSMUSG00000007833	Aldh16a1	aldehyde dehydrogenase 16 family, member A1 [Source:MGI Symbol;Acc:MGI:1916998]	470.417	715.699	1.52141	0.60541	0.0333124	1
ENSMUSG00000020440	Arf5	ADP-ribosylation factor 5 [Source:MGI Symbol;Acc:MGI:99434]	1088.33	1563.76	1.43684	0.522902	0.0334334	1
ENSMUSG00000049709	Nlrp10	NLR family, pyrin domain containing 10 [Source:MGI Symbol;Acc:MGI:2444084]	114.567	56.5227	0.493361	-1.01929	0.0335388	1
ENSMUSG00000052305	Hbb-bs	hemoglobin, beta adult s chain [Source:MGI Symbol;Acc:MGI:5474852]	76.6377	7.54671	0.0984725	-3.34414	0.033871	1
ENSMUSG00000057440	Mpp7	membrane protein, palmitoylated 7 (MAGUK p55 subfamily member 7) [Source:MGI Symbol;Acc:MGI:1922989]	97.3726	51.2284	0.526108	-0.92657	0.0339318	1
ENSMUSG00000057191	AB124611	cDNA sequence AB124611 [Source:MGI Symbol;Acc:MGI:3043001]	807.943	1237.74	1.53197	0.615384	0.0340182	1
ENSMUSG00000056629	Fkbp2	FK506 binding protein 2 [Source:MGI Symbol;Acc:MGI:95542]	336.725	515.205	1.53005	0.613577	0.0341188	1
ENSMUSG00000028398	Dmac1	distal membrane arm assembly complex 1 [Source:MGI Symbol;Acc:MGI:1914178]	219.255	337.224	1.53804	0.621097	0.0341311	1
ENSMUSG00000019659	Ccdc12	coiled-coil domain containing 12 [Source:MGI Symbol;Acc:MGI:1919904]	299.073	538.165	1.79944	0.847551	0.0343201	1
ENSMUSG00000029009	Mthfr	methylenetetrahydrofolate reductase [Source:MGI Symbol;Acc:MGI:106639]	781.456	1226.99	1.57013	0.650885	0.0343837	1
ENSMUSG00000031201	Brcc3	BRCA1/BRCA2-containing complex, subunit 3 [Source:MGI Symbol;Acc:MGI:2389572]	463.318	310.096	0.669293	-0.57929	0.0347917	1
ENSMUSG00000035673	Sbno2	strawberry notch 2 [Source:MGI Symbol;Acc:MGI:2448490]	1646.02	2371.83	1.44095	0.527017	0.035343	1
ENSMUSG00000019254	Ppp1r12c	protein phosphatase 1, regulatory subunit 12C [Source:MGI Symbol;Acc:MGI:1924258]	1747.8	2456.28	1.40536	0.490938	0.0353711	1
ENSMUSG00000030089	Slc41a3	solute carrier family 41, member 3 [Source:MGI Symbol;Acc:MGI:1918949]	186.008	289.404	1.55587	0.637722	0.035422	1
ENSMUSG00000040616	Tmem51	transmembrane protein 51 [Source:MGI Symbol;Acc:MGI:2384874]	649.197	1103.54	1.69985	0.76541	0.0354784	1
ENSMUSG00000024194	Cuta	cutA divalent cation tolerance homolog [Source:MGI Symbol;Acc:MGI:1914925]	345.955	513.098	1.48314	0.568651	0.0355709	1
ENSMUSG00000025925	Terf1	telomeric repeat binding factor 1 [Source:MGI Symbol;Acc:MGI:109634]	195.196	119.626	0.612853	-0.706387	0.0356603	1
ENSMUSG00000037089	Slc35b2	solute carrier family 35, member B2 [Source:MGI Symbol;Acc:MGI:1921086]	968.095	1410.76	1.45725	0.543252	0.0357303	1
ENSMUSG00000051550	Zfp579	zinc finger protein 579 [Source:MGI Symbol;Acc:MGI:1915740]	194.008	303.058	1.56209	0.643479	0.0358007	1
ENSMUSG00000056260	Lrif1	ligand dependent nuclear receptor interacting factor 1 [Source:MGI Symbol;Acc:MGI:2445214]	420.809	246.691	0.586229	-0.770463	0.036106	1
ENSMUSG00000112148	Lilrb4a	leukocyte immunoglobulin-like receptor, subfamily B, member 4A [Source:MGI Symbol;Acc:MGI:102701]	3929.37	2834.74	0.721424	-0.47108	0.0362163	1
ENSMUSG00000045691	Thtpa	thiamine triphosphatase [Source:MGI Symbol;Acc:MGI:2446078]	74.906	130.965	1.7484	0.806033	0.0362966	1
ENSMUSG00000028795	Ccdc28b	coiled coil domain containing 28B [Source:MGI Symbol;Acc:MGI:1913514]	96.0578	161.802	1.68442	0.752251	0.036353	1
ENSMUSG00000060512	0610040J01Rik	RIKEN cDNA 0610040J01 gene [Source:MGI Symbol;Acc:MGI:1923511]	58.6379	108.094	1.84341	0.882376	0.0364668	1
ENSMUSG00000027245	Hypk	huntingtin interacting protein K [Source:MGI Symbol;Acc:MGI:1914943]	1.28737	11.9425	9.27665	3.2136	0.0365374	1
ENSMUSG00000021494	Ddx41	DEAD box helicase 41 [Source:MGI Symbol;Acc:MGI:1920185]	609.162	871.833	1.4312	0.517225	0.0365592	1
ENSMUSG00000022018	Rgcc	regulator of cell cycle [Source:MGI Symbol;Acc:MGI:1913464]	3.87369	17.665	4.56025	2.18911	0.0365961	1
ENSMUSG00000063506	Arhgap22	Rho GTPase activating protein 22 [Source:MGI Symbol;Acc:MGI:2443418]	274.241	413.583	1.5081	0.592732	0.0367864	1
ENSMUSG00000003184	Irf3	interferon regulatory factor 3 [Source:MGI Symbol;Acc:MGI:1859179]	365.383	545.299	1.49241	0.57764	0.0371163	1
ENSMUSG00000052752	Traf7	TNF receptor-associated factor 7 [Source:MGI Symbol;Acc:MGI:3042141]	722.734	1030.66	1.42606	0.512036	0.0371651	1
ENSMUSG00000024242	Map4k3	mitogen-activated protein kinase kinase kinase kinase 3 [Source:MGI Symbol;Acc:MGI:2154405]	3236.25	2332.8	0.720834	-0.472261	0.0376016	1
ENSMUSG00000038838	Vars2	valyl-tRNA synthetase 2, mitochondrial [Source:MGI Symbol;Acc:MGI:1916165]	87.3011	146.289	1.67568	0.744745	0.0377032	1
ENSMUSG00000020592	Sdc1	syndecan 1 [Source:MGI Symbol;Acc:MGI:1349162]	2553.41	3516.99	1.37737	0.461915	0.037785	1
ENSMUSG00000018819	Lsp1	lymphocyte specific 1 [Source:MGI Symbol;Acc:MGI:96832]	468.712	301.062	0.642319	-0.638639	0.0379872	1
ENSMUSG00000029810	Tmem176b	transmembrane protein 176B [Source:MGI Symbol;Acc:MGI:1916348]	632.751	1353.27	2.13872	1.09675	0.0380212	1
ENSMUSG00000055681	Cope	coatomer protein complex, subunit epsilon [Source:MGI Symbol;Acc:MGI:1891702]	799.701	1168.77	1.46151	0.547463	0.0380661	1
ENSMUSG00000038000	Acd	adrenocortical dysplasia [Source:MGI Symbol;Acc:MGI:87873]	234.709	356.443	1.51865	0.602794	0.0382032	1
ENSMUSG00000003380	Rabac1	Rab acceptor 1 (prenylated) [Source:MGI Symbol;Acc:MGI:1201692]	1558.21	3154.18	2.02423	1.01737	0.0387207	1
ENSMUSG00000021998	Lcp1	lymphocyte cytosolic protein 1 [Source:MGI Symbol;Acc:MGI:104808]	38236.1	27278.5	0.713424	-0.487169	0.0389603	1
ENSMUSG00000118668	RPS6KA4	ribosomal protein S6 kinase, polypeptide 4 [Source:NCBI gene (formerly Entrezgene);Acc:56613]	600.759	862.728	1.43606	0.52212	0.0391192	1
ENSMUSG00000051579	Tceal8	transcription elongation factor A (SII)-like 8 [Source:MGI Symbol;Acc:MGI:1913934]	573.036	361.435	0.630737	-0.664889	0.039304	1
ENSMUSG00000031355	Arhgap6	Rho GTPase activating protein 6 [Source:MGI Symbol;Acc:MGI:1196332]	1606.17	1070.67	0.666601	-0.585105	0.0394274	1
ENSMUSG00000021376	Tpmt	thiopurine methyltransferase [Source:MGI Symbol;Acc:MGI:98812]	67.2188	30.8528	0.458991	-1.12346	0.0394822	1
ENSMUSG00000018986	Slfn3	schlafen 3 [Source:MGI Symbol;Acc:MGI:1329005]	110.029	61.1166	0.555459	-0.848248	0.0395773	1
ENSMUSG00000042385	Gzmk	granzyme K [Source:MGI Symbol;Acc:MGI:1298232]	0.322544	9.80393	30.3956	4.92579	0.0396318	1
ENSMUSG00000027510	Rbm38	RNA binding motif protein 38 [Source:MGI Symbol;Acc:MGI:1889294]	77.7395	134.548	1.73076	0.791406	0.0397048	1
ENSMUSG00000031556	Tm2d2	TM2 domain containing 2 [Source:MGI Symbol;Acc:MGI:1916992]	805.415	1238.12	1.53724	0.620346	0.0399645	1
ENSMUSG00000033955	Tnks1bp1	tankyrase 1 binding protein 1 [Source:MGI Symbol;Acc:MGI:2446193]	237.298	360.181	1.51784	0.602021	0.0401999	1
ENSMUSG00000010607	Pigyl	phosphatidylinositol glycan anchor biosynthesis, class Y-like [Source:MGI Symbol;Acc:MGI:1913518]	91.065	163.708	1.79771	0.846156	0.0404996	1
ENSMUSG00000045107	Saysd1	SAYSVFN motif domain containing 1 [Source:MGI Symbol;Acc:MGI:1914759]	96.7288	160.274	1.65694	0.728524	0.0405009	1
ENSMUSG00000022175	Lrp10	low-density lipoprotein receptor-related protein 10 [Source:MGI Symbol;Acc:MGI:1929480]	1888.93	2795	1.47967	0.565278	0.0405319	1
ENSMUSG00000035898	Uba6	ubiquitin-like modifier activating enzyme 6 [Source:MGI Symbol;Acc:MGI:1913894]	899.301	579.956	0.644896	-0.632861	0.0406133	1
ENSMUSG00000090137	Uba52	ubiquitin A-52 residue ribosomal protein fusion product 1 [Source:MGI Symbol;Acc:MGI:98887]	13.2263	35.7598	2.70368	1.43493	0.0406375	1
ENSMUSG00000059534	Uqcr10	ubiquinol-cytochrome c reductase, complex III subunit X [Source:MGI Symbol;Acc:MGI:1913402]	415.049	597.833	1.44039	0.526461	0.0406429	1
ENSMUSG00000049401	Ogfr	opioid growth factor receptor [Source:MGI Symbol;Acc:MGI:1919325]	925.412	1308.25	1.41369	0.499469	0.0407707	1
ENSMUSG00000051339	2900026A02Rik	RIKEN cDNA 2900026A02 gene [Source:MGI Symbol;Acc:MGI:1920194]	49.532	21.6036	0.436155	-1.19709	0.0407966	1
ENSMUSG00000025352	Gdf11	growth differentiation factor 11 [Source:MGI Symbol;Acc:MGI:1338027]	1.91841	13.4572	7.01477	2.8104	0.0408025	1
ENSMUSG00000051335	Gfod1	glucose-fructose oxidoreductase domain containing 1 [Source:MGI Symbol;Acc:MGI:2145304]	90.0832	148.061	1.6436	0.716863	0.0408105	1
ENSMUSG00000039377	Hlx	H2.0-like homeobox [Source:MGI Symbol;Acc:MGI:96109]	648.163	926.221	1.429	0.515001	0.0409058	1
ENSMUSG00000036820	Amdhd2	amidohydrolase domain containing 2 [Source:MGI Symbol;Acc:MGI:2443978]	1183.3	1718.97	1.45269	0.538726	0.0413058	1
ENSMUSG00000020153	Ndufs7	NADH:ubiquinone oxidoreductase core subunit S7 [Source:MGI Symbol;Acc:MGI:1922656]	454.146	735.271	1.61902	0.695121	0.0413855	1
ENSMUSG00000005672	Kit	KIT proto-oncogene receptor tyrosine kinase [Source:MGI Symbol;Acc:MGI:96677]	31.3388	9.43282	0.300995	-1.73219	0.0414263	1
ENSMUSG00000073940	Hbb-bt	hemoglobin, beta adult t chain [Source:MGI Symbol;Acc:MGI:5474850]	8.06676	0.328118	0.0406753	-4.6197	0.0414422	1
ENSMUSG00000046111	Cep295	centrosomal protein 295 [Source:MGI Symbol;Acc:MGI:2442521]	441.844	298.887	0.676455	-0.563935	0.0414659	1
ENSMUSG00000046743	Fat4	FAT atypical cadherin 4 [Source:MGI Symbol;Acc:MGI:3045256]	1.91841	13.242	6.90259	2.78714	0.0419977	1
ENSMUSG00000038489	Polr2l	polymerase (RNA) II (DNA directed) polypeptide L [Source:MGI Symbol;Acc:MGI:1913741]	88.7952	174.132	1.96105	0.971629	0.0420506	1
ENSMUSG00000030533	Unc45a	unc-45 myosin chaperone A [Source:MGI Symbol;Acc:MGI:2142246]	324.645	477.927	1.47215	0.557928	0.0422166	1
ENSMUSG00000060538	Tmem219	transmembrane protein 219 [Source:MGI Symbol;Acc:MGI:1915992]	100.186	165.576	1.65268	0.724808	0.0422668	1
ENSMUSG00000038055	Dexi	dexamethasone-induced transcript [Source:MGI Symbol;Acc:MGI:1926236]	196.524	308.921	1.57193	0.652533	0.042274	1
ENSMUSG00000029735	Tpk1	thiamine pyrophosphokinase [Source:MGI Symbol;Acc:MGI:1352500]	172.913	105.686	0.611211	-0.710258	0.0423163	1
ENSMUSG00000026810	Dpm2	dolichol-phosphate (beta-D) mannosyltransferase 2 [Source:MGI Symbol;Acc:MGI:1330238]	398.329	576.13	1.44637	0.532432	0.0424588	1
ENSMUSG00000006932	Ctnnb1	catenin (cadherin associated protein), beta 1 [Source:MGI Symbol;Acc:MGI:88276]	5513.5	7559.67	1.37112	0.455356	0.0426773	1
ENSMUSG00000068240	Gm11808	predicted gene 11808 [Source:MGI Symbol;Acc:MGI:3649356]	683.965	1992.47	2.91312	1.54256	0.0432297	1
ENSMUSG00000025508	Rplp2	ribosomal protein, large P2 [Source:MGI Symbol;Acc:MGI:1914436]	933.752	2493.62	2.67054	1.41713	0.0433518	1
ENSMUSG00000040734	Ppp1r13l	protein phosphatase 1, regulatory subunit 13 like [Source:MGI Symbol;Acc:MGI:3525053]	85.1313	141.995	1.66796	0.738081	0.0435747	1
ENSMUSG00000069515	Lyz1	lysozyme 1 [Source:MGI Symbol;Acc:MGI:96902]	67.9594	116.327	1.71172	0.775446	0.0436474	1
ENSMUSG00000032330	Cox7a2	cytochrome c oxidase subunit 7A2 [Source:MGI Symbol;Acc:MGI:1316715]	334.369	586.718	1.7547	0.811223	0.0440514	1
ENSMUSG00000032872	Cyb5r4	cytochrome b5 reductase 4 [Source:MGI Symbol;Acc:MGI:2386848]	2168.4	1566.63	0.722482	-0.468966	0.044271	1
ENSMUSG00000037499	Nenf	neuron derived neurotrophic factor [Source:MGI Symbol;Acc:MGI:1913458]	152.578	236.576	1.55053	0.632763	0.0442774	1
ENSMUSG00000022514	Il1rap	interleukin 1 receptor accessory protein [Source:MGI Symbol;Acc:MGI:104975]	278.711	183.071	0.656847	-0.60637	0.0444561	1
ENSMUSG00000062937	Mtap	methylthioadenosine phosphorylase [Source:MGI Symbol;Acc:MGI:1914152]	535.899	367.752	0.686233	-0.543229	0.044664	1
ENSMUSG00000036442	Thap11	THAP domain containing 11 [Source:MGI Symbol;Acc:MGI:1930964]	496.168	708.021	1.42698	0.512965	0.0446674	1
ENSMUSG00000027950	Chrnb2	cholinergic receptor, nicotinic, beta polypeptide 2 (neuronal) [Source:MGI Symbol;Acc:MGI:87891]	15.7773	39.014	2.4728	1.30615	0.0449062	1
ENSMUSG00000043432	Leng9	leukocyte receptor cluster (LRC) member 9 [Source:MGI Symbol;Acc:MGI:2444509]	62.8577	111.821	1.77895	0.831024	0.0449355	1
ENSMUSG00000117924	Tmem223	transmembrane protein 223 [Source:MGI Symbol;Acc:MGI:1914086]	125.182	200.743	1.6036	0.681317	0.0452426	1
ENSMUSG00000030298	Sec13	SEC13 homolog, nuclear pore and COPII coat complex component [Source:MGI Symbol;Acc:MGI:99832]	691.721	970.352	1.40281	0.488319	0.0453128	1
ENSMUSG00000036138	Acaa1a	acetyl-Coenzyme A acyltransferase 1A [Source:MGI Symbol;Acc:MGI:2148491]	1073.44	1648.62	1.53582	0.619013	0.0453652	1
ENSMUSG00000028958	Tmub1	transmembrane and ubiquitin-like domain containing 1 [Source:MGI Symbol;Acc:MGI:1923764]	141.428	221.067	1.56311	0.644418	0.0453754	1
ENSMUSG00000023951	Vegfa	vascular endothelial growth factor A [Source:MGI Symbol;Acc:MGI:103178]	1629.4	1145.27	0.702878	-0.508654	0.0454757	1
ENSMUSG00000023938	Aars2	alanyl-tRNA synthetase 2, mitochondrial [Source:MGI Symbol;Acc:MGI:2681839]	118.172	187.974	1.59067	0.669637	0.0454979	1
ENSMUSG00000006304	Arpc2	actin related protein 2/3 complex, subunit 2 [Source:MGI Symbol;Acc:MGI:1923959]	11820.1	8626.99	0.729858	-0.454313	0.0455587	1
ENSMUSG00000034108	Ccs	copper chaperone for superoxide dismutase [Source:MGI Symbol;Acc:MGI:1333783]	213.815	320.781	1.50028	0.585229	0.0456145	1
ENSMUSG00000040297	Suco	SUN domain containing ossification factor [Source:MGI Symbol;Acc:MGI:2138346]	710.522	498.946	0.702225	-0.509995	0.045632	1
ENSMUSG00000028677	Rnf220	ring finger protein 220 [Source:MGI Symbol;Acc:MGI:1913993]	951.029	1330.21	1.3987	0.484088	0.0456754	1
ENSMUSG00000002289	Angptl4	angiopoietin-like 4 [Source:MGI Symbol;Acc:MGI:1888999]	283.436	505.166	1.78229	0.833732	0.0458847	1
ENSMUSG00000078780	Gm5150	predicted gene 5150 [Source:MGI Symbol;Acc:MGI:3779469]	233.346	90.2554	0.386788	-1.37038	0.0463262	1
ENSMUSG00000000244	Tspan32	tetraspanin 32 [Source:MGI Symbol;Acc:MGI:1350360]	9.166	28.056	3.06088	1.61395	0.0463676	1
ENSMUSG00000021624	Cd180	CD180 antigen [Source:MGI Symbol;Acc:MGI:1194924]	10556.6	7752.82	0.734405	-0.445352	0.0464834	1
ENSMUSG00000029714	Gigyf1	GRB10 interacting GYF protein 1 [Source:MGI Symbol;Acc:MGI:1888677]	915.849	1350.53	1.47462	0.560342	0.0467137	1
ENSMUSG00000039621	Prex1	phosphatidylinositol-3,4,5-trisphosphate-dependent Rac exchange factor 1 [Source:MGI Symbol;Acc:MGI:3040696]	4937.45	6783.47	1.37388	0.458257	0.0470282	1
ENSMUSG00000027968	Larp7	La ribonucleoprotein domain family, member 7 [Source:MGI Symbol;Acc:MGI:107634]	484.844	309.192	0.637715	-0.649017	0.0470396	1
ENSMUSG00000039616	Mocos	molybdenum cofactor sulfurase [Source:MGI Symbol;Acc:MGI:1915841]	2660.16	1935.4	0.727551	-0.458879	0.0472707	1
ENSMUSG00000022425	Enpp2	ectonucleotide pyrophosphatase/phosphodiesterase 2 [Source:MGI Symbol;Acc:MGI:1321390]	3.92443	18.7494	4.77762	2.25629	0.0472932	1
ENSMUSG00000014074	Rnf168	ring finger protein 168 [Source:MGI Symbol;Acc:MGI:1917488]	441.498	301.089	0.681971	-0.552219	0.0474069	1
ENSMUSG00000043964	Orai3	ORAI calcium release-activated calcium modulator 3 [Source:MGI Symbol;Acc:MGI:3039586]	650.821	919.055	1.41215	0.49789	0.0475317	1
ENSMUSG00000053411	Cbx7	chromobox 7 [Source:MGI Symbol;Acc:MGI:1196439]	175.409	282.698	1.61165	0.688536	0.0476337	1
ENSMUSG00000047250	Ptgs1	prostaglandin-endoperoxide synthase 1 [Source:MGI Symbol;Acc:MGI:97797]	261.993	408.772	1.56024	0.64177	0.0476527	1
ENSMUSG00000030329	Pianp	PILR alpha associated neural protein [Source:MGI Symbol;Acc:MGI:2441908]	2164.64	3246.51	1.49979	0.584762	0.0477936	1
ENSMUSG00000021555	Naa35	N(alpha)-acetyltransferase 35, NatC auxiliary subunit [Source:MGI Symbol;Acc:MGI:1925939]	625.82	437.671	0.699356	-0.5159	0.0478002	1
ENSMUSG00000111375	Btbd8	BTB (POZ) domain containing 8 [Source:MGI Symbol;Acc:MGI:3646208]	75.242	39.0716	0.519279	-0.945419	0.047891	1
ENSMUSG00000019817	Plagl1	pleiomorphic adenoma gene-like 1 [Source:MGI Symbol;Acc:MGI:1100874]	22.6603	2.31198	0.102028	-3.29297	0.0479346	1
ENSMUSG00000031788	Kifc3	kinesin family member C3 [Source:MGI Symbol;Acc:MGI:109202]	56.923	101.175	1.7774	0.829766	0.047948	1
ENSMUSG00000028333	Anp32b	acidic (leucine-rich) nuclear phosphoprotein 32 family, member B [Source:MGI Symbol;Acc:MGI:1914878]	2805.5	1662.41	0.592555	-0.754979	0.0481082	1
ENSMUSG00000014846	Tppp3	tubulin polymerization-promoting protein family member 3 [Source:MGI Symbol;Acc:MGI:1915221]	3.38548	16.0407	4.73807	2.2443	0.0482037	1
ENSMUSG00000002771	Grin2d	glutamate receptor, ionotropic, NMDA2D (epsilon 4) [Source:MGI Symbol;Acc:MGI:95823]	2.27633	13.7853	6.05593	2.59835	0.0482235	1
ENSMUSG00000036114	Rpp25l	ribonuclease P/MRP 25 subunit-like [Source:MGI Symbol;Acc:MGI:1917211]	91.2963	166.11	1.81946	0.863509	0.0482455	1
ENSMUSG00000002635	Pdcd2l	programmed cell death 2-like [Source:MGI Symbol;Acc:MGI:1915329]	240.221	359.701	1.49738	0.582438	0.0482707	1
ENSMUSG00000027555	Car13	carbonic anhydrase 13 [Source:MGI Symbol;Acc:MGI:1931322]	541.593	378.525	0.69891	-0.516821	0.0483941	1
ENSMUSG00000022564	Grina	glutamate receptor, ionotropic, N-methyl D- aspartate-associated protein 1 (glutamate binding) [Source:MGI Symbol;Acc:MGI:1913418]	3519.98	4966	1.4108	0.496517	0.0486045	1
ENSMUSG00000025240	Sacm1l	SAC1 suppressor of actin mutations 1-like (yeast) [Source:MGI Symbol;Acc:MGI:1933169]	802.365	570.41	0.71091	-0.492261	0.0486052	1
ENSMUSG00000035268	Pkig	protein kinase inhibitor, gamma [Source:MGI Symbol;Acc:MGI:1343086]	439.534	628.24	1.42933	0.515341	0.0486526	1
ENSMUSG00000031448	Adprhl1	ADP-ribosylhydrolase like 1 [Source:MGI Symbol;Acc:MGI:2442168]	11.1044	1.37012	0.123385	-3.01876	0.0486568	1
ENSMUSG00000015337	Endog	endonuclease G [Source:MGI Symbol;Acc:MGI:1261433]	27.2224	68.6947	2.52346	1.3354	0.0486939	1
ENSMUSG00000038963	Slco4a1	solute carrier organic anion transporter family, member 4a1 [Source:MGI Symbol;Acc:MGI:1351866]	12.0153	32.5073	2.70549	1.43589	0.0489332	1
ENSMUSG00000025044	Msr1	macrophage scavenger receptor 1 [Source:MGI Symbol;Acc:MGI:98257]	6725.1	3690.89	0.548823	-0.865587	0.0490291	1
ENSMUSG00000061111	Mcrip1	MAPK regulated corepressor interacting protein 1 [Source:MGI Symbol;Acc:MGI:2384752]	419.522	660.029	1.57329	0.653783	0.0490412	1
ENSMUSG00000025961	4933402D24Rik	RIKEN cDNA 4933402D24 gene [Source:MGI Symbol;Acc:MGI:1921676]	0	6.0505	Inf	Inf	0.0490421	1
ENSMUSG00000033565	Rbfox2	RNA binding protein, fox-1 homolog (C. elegans) 2 [Source:MGI Symbol;Acc:MGI:1933973]	18.5372	43.8652	2.36634	1.24266	0.0490679	1
ENSMUSG00000069607	Cd300ld3	CD300 molecule like family member D3 [Source:MGI Symbol;Acc:MGI:2687214]	37.8761	103.308	2.72752	1.44759	0.0493729	1
ENSMUSG00000019054	Fis1	fission, mitochondrial 1 [Source:MGI Symbol;Acc:MGI:1913687]	847.819	1203.64	1.41969	0.505577	0.0493773	1
ENSMUSG00000026568	Mpc2	mitochondrial pyruvate carrier 2 [Source:MGI Symbol;Acc:MGI:1917706]	276.858	405.436	1.46442	0.550326	0.0494707	1
ENSMUSG00000027111	Itga6	integrin alpha 6 [Source:MGI Symbol;Acc:MGI:96605]	3244.9	2371.38	0.730803	-0.452446	0.049533	1
ENSMUSG00000026223	Itm2c	integral membrane protein 2C [Source:MGI Symbol;Acc:MGI:1927594]	3280.75	5135.6	1.56537	0.646507	0.0495635	1
ENSMUSG00000028788	Ptp4a2	protein tyrosine phosphatase 4a2 [Source:MGI Symbol;Acc:MGI:1277117]	9299.81	6823.59	0.733735	-0.44667	0.0497232	1
ENSMUSG00000084786	Ubl5	ubiquitin-like 5 [Source:MGI Symbol;Acc:MGI:1913427]	624.024	1081.82	1.73361	0.793783	0.0498547	1
ENSMUSG00000033379	Atp6v0b	ATPase, H+ transporting, lysosomal V0 subunit B [Source:MGI Symbol;Acc:MGI:1890510]	1703.68	2343.34	1.37546	0.45991	0.0498553	1
ENSMUSG00000026972	Arrdc1	arrestin domain containing 1 [Source:MGI Symbol;Acc:MGI:2446136]	657.719	948.793	1.44255	0.528622	0.0499333	1
ENSMUSG00000028292	Rars2	arginyl-tRNA synthetase 2, mitochondrial [Source:MGI Symbol;Acc:MGI:1923596]	322.02	216.204	0.671401	-0.574753	0.0501304	1
ENSMUSG00000030521	Mphosph10	M-phase phosphoprotein 10 (U3 small nucleolar ribonucleoprotein) [Source:MGI Symbol;Acc:MGI:1915223]	457.257	298.335	0.652445	-0.616071	0.0501762	1
ENSMUSG00000040760	Appl1	adaptor protein, phosphotyrosine interaction, PH domain and leucine zipper containing 1 [Source:MGI Symbol;Acc:MGI:1920243]	1171.55	749.234	0.639524	-0.64493	0.0502502	1
ENSMUSG00000035595	Fam174c	family with sequence similarity 174, member C [Source:MGI Symbol;Acc:MGI:1917020]	47.2186	86.4893	1.83168	0.873168	0.0503618	1
ENSMUSG00000015363	Trabd	TraB domain containing [Source:MGI Symbol;Acc:MGI:1915226]	702.089	976.194	1.39041	0.475514	0.0509292	1
ENSMUSG00000075702	Selenom	selenoprotein M [Source:MGI Symbol;Acc:MGI:2149786]	170.447	259.152	1.52043	0.604475	0.0509358	1
ENSMUSG00000071226	Cecr2	CECR2, histone acetyl-lysine reader [Source:MGI Symbol;Acc:MGI:1923799]	5.93046	0	0	-Inf	0.0512348	1
ENSMUSG00000031791	Tmem38a	transmembrane protein 38A [Source:MGI Symbol;Acc:MGI:1921416]	44.6559	84.1907	1.88532	0.914811	0.0515569	1
ENSMUSG00000037966	Ninj1	ninjurin 1 [Source:MGI Symbol;Acc:MGI:1196617]	3124.1	4842.84	1.55016	0.632416	0.0515642	1
ENSMUSG00000043391	2510009E07Rik	RIKEN cDNA 2510009E07 gene [Source:MGI Symbol;Acc:MGI:1919440]	604.934	924.316	1.52796	0.611609	0.0516198	1
ENSMUSG00000022582	Ly6g	lymphocyte antigen 6 complex, locus G [Source:MGI Symbol;Acc:MGI:109440]	5.89788	0	0	-Inf	0.0517739	1
ENSMUSG00000041439	Mfsd6	major facilitator superfamily domain containing 6 [Source:MGI Symbol;Acc:MGI:1922925]	619.465	904.17	1.4596	0.545571	0.0517921	1
ENSMUSG00000027001	Dusp19	dual specificity phosphatase 19 [Source:MGI Symbol;Acc:MGI:1915332]	55.893	26.9134	0.481516	-1.05434	0.0519892	1
ENSMUSG00000026023	Cdk15	cyclin-dependent kinase 15 [Source:MGI Symbol;Acc:MGI:3583944]	43.9939	19.351	0.439857	-1.18489	0.0520218	1
ENSMUSG00000030035	Wbp1	WW domain binding protein 1 [Source:MGI Symbol;Acc:MGI:104710]	174.962	266.364	1.52241	0.606357	0.0520736	1
ENSMUSG00000018405	Mrm1	mitochondrial rRNA methyltransferase 1 [Source:MGI Symbol;Acc:MGI:2443470]	173.463	285.777	1.64748	0.72026	0.052164	1
ENSMUSG00000028826	Maco1	macoilin 1 [Source:MGI Symbol;Acc:MGI:1913396]	758.308	538.462	0.710083	-0.49394	0.0522288	1
ENSMUSG00000031078	Cttn	cortactin [Source:MGI Symbol;Acc:MGI:99695]	390.163	226.674	0.580972	-0.78346	0.0524509	1
ENSMUSG00000049985	Ankrd55	ankyrin repeat domain 55 [Source:MGI Symbol;Acc:MGI:1924568]	106.319	60.8883	0.572693	-0.804167	0.0524698	1
ENSMUSG00000056537	Rlim	ring finger protein, LIM domain interacting [Source:MGI Symbol;Acc:MGI:1342291]	2015.64	1452.06	0.720395	-0.47314	0.052473	1
ENSMUSG00000027122	Arl14ep	ADP-ribosylation factor-like 14 effector protein [Source:MGI Symbol;Acc:MGI:1926020]	600.799	422.365	0.703004	-0.508394	0.0525672	1
ENSMUSG00000048285	Frmd6	FERM domain containing 6 [Source:MGI Symbol;Acc:MGI:2442579]	887.596	632.683	0.712805	-0.488421	0.0526938	1
ENSMUSG00000039615	Stub1	STIP1 homology and U-Box containing protein 1 [Source:MGI Symbol;Acc:MGI:1891731]	280.058	404.926	1.44587	0.531934	0.0527012	1
ENSMUSG00000064068	Mtx1	metaxin 1 [Source:MGI Symbol;Acc:MGI:103025]	130.152	203.64	1.56463	0.645824	0.0527177	1
ENSMUSG00000039670	Oxld1	oxidoreductase like domain containing 1 [Source:MGI Symbol;Acc:MGI:1913681]	53.1682	96.1352	1.80813	0.854502	0.0529177	1
ENSMUSG00000035203	Epn1	epsin 1 [Source:MGI Symbol;Acc:MGI:1333763]	2203.85	3010.81	1.36616	0.450127	0.0530703	1
ENSMUSG00000022551	Cyc1	cytochrome c-1 [Source:MGI Symbol;Acc:MGI:1913695]	643.28	894.46	1.39047	0.47557	0.0532215	1
ENSMUSG00000037958	Nsrp1	nuclear speckle regulatory protein 1 [Source:MGI Symbol;Acc:MGI:2144305]	498.923	348.222	0.697947	-0.51881	0.053326	1
ENSMUSG00000003581	Rnf215	ring finger protein 215 [Source:MGI Symbol;Acc:MGI:1918923]	210.537	320.009	1.51996	0.604036	0.0533867	1
ENSMUSG00000032594	Ip6k1	inositol hexaphosphate kinase 1 [Source:MGI Symbol;Acc:MGI:1351633]	1686.07	2542.01	1.50765	0.592303	0.0533961	1
ENSMUSG00000026928	Card9	caspase recruitment domain family, member 9 [Source:MGI Symbol;Acc:MGI:2685628]	563.501	790.533	1.4029	0.488409	0.0534741	1
ENSMUSG00000022895	Ets2	E26 avian leukemia oncogene 2, 3' domain [Source:MGI Symbol;Acc:MGI:95456]	417.165	268.776	0.644293	-0.634211	0.0534905	1
ENSMUSG00000030538	Cib1	calcium and integrin binding 1 (calmyrin) [Source:MGI Symbol;Acc:MGI:1344418]	390.149	560.908	1.43768	0.52374	0.0538618	1
ENSMUSG00000037621	Atoh8	atonal bHLH transcription factor 8 [Source:MGI Symbol;Acc:MGI:1918343]	0	5.90774	Inf	Inf	0.0540006	1
ENSMUSG00000029994	Anxa4	annexin A4 [Source:MGI Symbol;Acc:MGI:88030]	12072.3	8907.31	0.73783	-0.438639	0.0541203	1
ENSMUSG00000036620	Mgat4b	mannoside acetylglucosaminyltransferase 4, isoenzyme B [Source:MGI Symbol;Acc:MGI:2143974]	1563.23	2138.86	1.36823	0.452312	0.0542716	1
ENSMUSG00000058126	Tpm3-rs7	tropomyosin 3, related sequence 7 [Source:MGI Symbol;Acc:MGI:99705]	1053.68	674.747	0.64037	-0.643022	0.0542914	1
ENSMUSG00000043051	Disc1	disrupted in schizophrenia 1 [Source:MGI Symbol;Acc:MGI:2447658]	53.4529	95.8088	1.7924	0.841891	0.0544193	1
ENSMUSG00000035284	Vps13c	vacuolar protein sorting 13C [Source:MGI Symbol;Acc:MGI:2444207]	2297.27	1677.94	0.730407	-0.453227	0.0544972	1
ENSMUSG00000064120	Mocs1	molybdenum cofactor synthesis 1 [Source:MGI Symbol;Acc:MGI:1928904]	417.264	627.317	1.50341	0.588235	0.0551321	1
ENSMUSG00000041731	Pgm5	phosphoglucomutase 5 [Source:MGI Symbol;Acc:MGI:1925668]	31.8589	9.81872	0.308194	-1.69809	0.0552188	1
ENSMUSG00000016344	Ppdpf	pancreatic progenitor cell differentiation and proliferation factor [Source:MGI Symbol;Acc:MGI:1913746]	249.427	386.489	1.54951	0.631813	0.0552571	1
ENSMUSG00000051790	Nlgn2	neuroligin 2 [Source:MGI Symbol;Acc:MGI:2681835]	46.906	85.5447	1.82375	0.866907	0.0553216	1
ENSMUSG00000071074	Yipf3	Yip1 domain family, member 3 [Source:MGI Symbol;Acc:MGI:106280]	928.685	1282.42	1.3809	0.46561	0.055361	1
ENSMUSG00000006731	B4galnt1	beta-1,4-N-acetyl-galactosaminyl transferase 1 [Source:MGI Symbol;Acc:MGI:1342057]	1395.83	1898.1	1.35984	0.443433	0.0555845	1
ENSMUSG00000006782	Cnp	2',3'-cyclic nucleotide 3' phosphodiesterase [Source:MGI Symbol;Acc:MGI:88437]	601.114	843.293	1.40288	0.488395	0.0556764	1
ENSMUSG00000107002	0610012G03Rik	RIKEN cDNA 0610012G03 gene [Source:MGI Symbol;Acc:MGI:1913301]	568.78	993.065	1.74596	0.804017	0.0558293	1
ENSMUSG00000036202	Rif1	replication timing regulatory factor 1 [Source:MGI Symbol;Acc:MGI:1098622]	440.661	267.999	0.608174	-0.717444	0.0559333	1
ENSMUSG00000004054	Map3k11	mitogen-activated protein kinase kinase kinase 11 [Source:MGI Symbol;Acc:MGI:1346880]	1614.84	2194.33	1.35885	0.442388	0.0561979	1
ENSMUSG00000039294	Cybc1	cytochrome b 245 chaperone 1 [Source:MGI Symbol;Acc:MGI:2384959]	1187.64	1636.75	1.37816	0.462745	0.0562198	1
ENSMUSG00000024953	Prdx5	peroxiredoxin 5 [Source:MGI Symbol;Acc:MGI:1859821]	1794.86	2439.93	1.35939	0.442964	0.056309	1
ENSMUSG00000015568	Lpl	lipoprotein lipase [Source:MGI Symbol;Acc:MGI:96820]	129167	89271	0.691126	-0.532979	0.0565162	1
ENSMUSG00000032436	Cmtm7	CKLF-like MARVEL transmembrane domain containing 7 [Source:MGI Symbol;Acc:MGI:2447166]	665.915	926.472	1.39128	0.476409	0.0566673	1
ENSMUSG00000045100	Slc25a26	solute carrier family 25 (mitochondrial carrier, phosphate carrier), member 26 [Source:MGI Symbol;Acc:MGI:1914832]	82.6925	136.635	1.65232	0.724497	0.0567206	1
ENSMUSG00000020773	Trim47	tripartite motif-containing 47 [Source:MGI Symbol;Acc:MGI:1917374]	462.09	670.065	1.45008	0.536128	0.0568588	1
ENSMUSG00000062997	Rpl35	ribosomal protein L35 [Source:MGI Symbol;Acc:MGI:1913739]	412.053	228.054	0.553459	-0.853452	0.0569192	1
ENSMUSG00000023020	Cox14	cytochrome c oxidase assembly protein 14 [Source:MGI Symbol;Acc:MGI:1913629]	255.224	426.516	1.67114	0.740832	0.0572856	1
ENSMUSG00000037992	Rara	retinoic acid receptor, alpha [Source:MGI Symbol;Acc:MGI:97856]	326.502	471.517	1.44415	0.530217	0.0574951	1
ENSMUSG00000027080	Med19	mediator complex subunit 19 [Source:MGI Symbol;Acc:MGI:1914234]	335.228	228.795	0.682506	-0.551087	0.0575261	1
ENSMUSG00000029486	Mrpl1	mitochondrial ribosomal protein L1 [Source:MGI Symbol;Acc:MGI:2137202]	291.972	197.589	0.676741	-0.563325	0.0576795	1
ENSMUSG00000022861	Dgkg	diacylglycerol kinase, gamma [Source:MGI Symbol;Acc:MGI:105060]	24.0323	7.64897	0.318278	-1.65164	0.0581237	1
ENSMUSG00000038550	Ciart	circadian associated repressor of transcription [Source:MGI Symbol;Acc:MGI:2684975]	15.0684	36.9303	2.45085	1.29328	0.0581943	1
ENSMUSG00000035834	Polr3g	polymerase (RNA) III (DNA directed) polypeptide G [Source:MGI Symbol;Acc:MGI:1914736]	226.173	148.008	0.654399	-0.611758	0.0584596	1
ENSMUSG00000046408	1700067K01Rik	RIKEN cDNA 1700067K01 gene [Source:MGI Symbol;Acc:MGI:1920703]	5.44954	20.762	3.80987	1.92974	0.0589487	1
ENSMUSG00000031253	Srpx2	sushi-repeat-containing protein, X-linked 2 [Source:MGI Symbol;Acc:MGI:1916042]	0	5.70809	Inf	Inf	0.0590749	1
ENSMUSG00000006333	Rps9	ribosomal protein S9 [Source:MGI Symbol;Acc:MGI:1924096]	4659.84	7369.78	1.58155	0.661341	0.0591868	1
ENSMUSG00000036977	Anapc10	anaphase promoting complex subunit 10 [Source:MGI Symbol;Acc:MGI:1916249]	248.379	165.876	0.667837	-0.582433	0.059303	1
ENSMUSG00000020718	Polg2	polymerase (DNA directed), gamma 2, accessory subunit [Source:MGI Symbol;Acc:MGI:1354947]	111.279	173.789	1.56174	0.643154	0.0593403	1
ENSMUSG00000026473	Glul	glutamate-ammonia ligase (glutamine synthetase) [Source:MGI Symbol;Acc:MGI:95739]	3895.54	5257.74	1.34968	0.432621	0.0594326	1
ENSMUSG00000022559	Fbxl6	F-box and leucine-rich repeat protein 6 [Source:MGI Symbol;Acc:MGI:1354705]	297.232	437.9	1.47326	0.559011	0.0594485	1
ENSMUSG00000038812	Trmt112	tRNA methyltransferase 11-2 [Source:MGI Symbol;Acc:MGI:1914924]	261.751	378.529	1.44614	0.532205	0.0594787	1
ENSMUSG00000021211	Akr1c12	aldo-keto reductase family 1, member C12 [Source:MGI Symbol;Acc:MGI:1351661]	68.9383	36.6897	0.532211	-0.90993	0.0597475	1
ENSMUSG00000078429	Ctdsp2	CTD (carboxy-terminal domain, RNA polymerase II, polypeptide A) small phosphatase 2 [Source:MGI Symbol;Acc:MGI:1098748]	2533.66	3443.02	1.35891	0.442449	0.0599334	1
ENSMUSG00000042675	Ypel3	yippee like 3 [Source:MGI Symbol;Acc:MGI:1913340]	1331.77	2105.79	1.5812	0.661017	0.0599914	1
ENSMUSG00000028191	Bcl10	B cell leukemia/lymphoma 10 [Source:MGI Symbol;Acc:MGI:1337994]	771.197	1062.16	1.37729	0.461834	0.0599988	1
ENSMUSG00000023966	Rsph9	radial spoke head 9 homolog (Chlamydomonas) [Source:MGI Symbol;Acc:MGI:1922814]	25.6279	53.3132	2.08028	1.05678	0.0605487	1
ENSMUSG00000028643	Svbp	small vasohibin binding protein [Source:MGI Symbol;Acc:MGI:1916466]	136.88	210.224	1.53583	0.619023	0.0608158	1
ENSMUSG00000074781	Ube2n	ubiquitin-conjugating enzyme E2N [Source:MGI Symbol;Acc:MGI:1934835]	1688.45	1190.34	0.704991	-0.504323	0.0608261	1
ENSMUSG00000032407	U2surp	U2 snRNP-associated SURP domain containing [Source:MGI Symbol;Acc:MGI:1915208]	1494.04	961.605	0.643628	-0.6357	0.0608729	1
ENSMUSG00000024429	Gnl1	guanine nucleotide binding protein-like 1 [Source:MGI Symbol;Acc:MGI:95764]	875.693	1196.85	1.36675	0.450751	0.0609722	1
ENSMUSG00000078670	Fam174b	family with sequence similarity 174, member B [Source:MGI Symbol;Acc:MGI:3698178]	0	5.60795	Inf	Inf	0.0609849	1
ENSMUSG00000044134	Pheta1	PH domain containing endocytic trafficking adaptor 1 [Source:MGI Symbol;Acc:MGI:2442708]	100.88	159.963	1.58568	0.665103	0.0611567	1
ENSMUSG00000022439	Parvg	parvin, gamma [Source:MGI Symbol;Acc:MGI:2158329]	617.358	403.977	0.654363	-0.611836	0.061171	1
ENSMUSG00000035559	Mpv17l2	MPV17 mitochondrial membrane protein-like 2 [Source:MGI Symbol;Acc:MGI:2681846]	229.308	330.824	1.44271	0.528777	0.061205	1
ENSMUSG00000042978	Sbk1	SH3-binding kinase 1 [Source:MGI Symbol;Acc:MGI:2135937]	169.504	254.234	1.49987	0.584839	0.061333	1
ENSMUSG00000035164	Zc3h12c	zinc finger CCCH type containing 12C [Source:MGI Symbol;Acc:MGI:3026959]	299.56	203.879	0.680596	-0.55513	0.0616371	1
ENSMUSG00000036587	Fut7	fucosyltransferase 7 [Source:MGI Symbol;Acc:MGI:107692]	86.8944	140.383	1.61555	0.692029	0.0617643	1
ENSMUSG00000022550	Adck5	aarF domain containing kinase 5 [Source:MGI Symbol;Acc:MGI:2679274]	179.001	285.249	1.59356	0.672251	0.0618048	1
ENSMUSG00000024790	Sac3d1	SAC3 domain containing 1 [Source:MGI Symbol;Acc:MGI:1913656]	81.6929	170.403	2.08589	1.06067	0.0619076	1
ENSMUSG00000022905	Kpna1	karyopherin (importin) alpha 1 [Source:MGI Symbol;Acc:MGI:103560]	1493.5	1093.31	0.732046	-0.449994	0.0619294	1
ENSMUSG00000035781	R3hdm4	R3H domain containing 4 [Source:MGI Symbol;Acc:MGI:1924814]	437.135	612.105	1.40026	0.485699	0.0619566	1
ENSMUSG00000035585	Tsen34	tRNA splicing endonuclease subunit 34 [Source:MGI Symbol;Acc:MGI:1913328]	507.885	767.037	1.51026	0.594792	0.0621191	1
ENSMUSG00000022119	Rbm26	RNA binding motif protein 26 [Source:MGI Symbol;Acc:MGI:1921463]	829.096	586.037	0.706839	-0.500547	0.0622178	1
ENSMUSG00000075467	Dnlz	DNL-type zinc finger [Source:MGI Symbol;Acc:MGI:106559]	251.008	370.604	1.47646	0.562145	0.0622791	1
ENSMUSG00000050350	Gpr18	G protein-coupled receptor 18 [Source:MGI Symbol;Acc:MGI:107859]	19.6366	43.5682	2.21873	1.14973	0.0624042	1
ENSMUSG00000020120	Plek	pleckstrin [Source:MGI Symbol;Acc:MGI:1860485]	8940.72	6509.03	0.728021	-0.457948	0.0624739	1
ENSMUSG00000033488	Cryzl2	crystallin zeta like 2 [Source:MGI Symbol;Acc:MGI:2448516]	199.277	130.593	0.655334	-0.609698	0.0624875	1
ENSMUSG00000028672	Hmgcl	3-hydroxy-3-methylglutaryl-Coenzyme A lyase [Source:MGI Symbol;Acc:MGI:96158]	1197.39	1624.84	1.35698	0.440403	0.0627443	1
ENSMUSG00000006360	Crip1	cysteine-rich protein 1 (intestinal) [Source:MGI Symbol;Acc:MGI:88501]	790.217	1385.21	1.75295	0.809786	0.0627943	1
ENSMUSG00000021640	Naip1	NLR family, apoptosis inhibitory protein 1 [Source:MGI Symbol;Acc:MGI:1298223]	8.68657	25.2588	2.9078	1.53993	0.0628245	1
ENSMUSG00000025171	Ubtd1	ubiquitin domain containing 1 [Source:MGI Symbol;Acc:MGI:2385092]	687.853	1105.15	1.60666	0.684064	0.0631111	1
ENSMUSG00000028977	Casz1	castor zinc finger 1 [Source:MGI Symbol;Acc:MGI:1196251]	61.2311	104.024	1.69888	0.764581	0.0631252	1
ENSMUSG00000032383	Ppib	peptidylprolyl isomerase B [Source:MGI Symbol;Acc:MGI:97750]	317.092	687.133	2.16698	1.11568	0.0631628	1
ENSMUSG00000035242	Oaz1	ornithine decarboxylase antizyme 1 [Source:MGI Symbol;Acc:MGI:109433]	2860.5	4797.76	1.67725	0.746095	0.0631888	1
ENSMUSG00000037020	Wdr62	WD repeat domain 62 [Source:MGI Symbol;Acc:MGI:1923696]	337.034	476.391	1.41348	0.499252	0.0632214	1
ENSMUSG00000040563	Plppr2	phospholipid phosphatase related 2 [Source:MGI Symbol;Acc:MGI:2384575]	12.4425	38.8702	3.12398	1.64338	0.0632564	1
ENSMUSG00000045205	Dpy19l4	dpy-19-like 4 (C. elegans) [Source:MGI Symbol;Acc:MGI:2685869]	1401.69	964.476	0.688081	-0.539349	0.0633873	1
ENSMUSG00000051343	Rab11fip5	RAB11 family interacting protein 5 (class I) [Source:MGI Symbol;Acc:MGI:1098586]	3359.62	4493.83	1.3376	0.419648	0.0634234	1
ENSMUSG00000035493	Tgfbi	transforming growth factor, beta induced [Source:MGI Symbol;Acc:MGI:99959]	1387.74	1951.3	1.4061	0.491698	0.0635355	1
ENSMUSG00000039910	Cited2	Cbp/p300-interacting transactivator, with Glu/Asp- rich carboxy-terminal domain, 2 [Source:MGI Symbol;Acc:MGI:1306784]	1765.85	2394.06	1.35576	0.439097	0.0638039	1
ENSMUSG00000011179	Odc1	ornithine decarboxylase, structural 1 [Source:MGI Symbol;Acc:MGI:97402]	1073.59	737.332	0.686791	-0.542058	0.0640026	1
ENSMUSG00000053289	Ddx10	DEAD box helicase 10 [Source:MGI Symbol;Acc:MGI:1924841]	467.187	329.745	0.70581	-0.502648	0.0643167	1
ENSMUSG00000034855	Cxcl10	chemokine (C-X-C motif) ligand 10 [Source:MGI Symbol;Acc:MGI:1352450]	33.9462	121.432	3.57719	1.83883	0.064438	1
ENSMUSG00000024308	Tapbp	TAP binding protein [Source:MGI Symbol;Acc:MGI:1201689]	4869.99	6951.08	1.42733	0.513318	0.0645791	1
ENSMUSG00000008734	Gprc5b	G protein-coupled receptor, family C, group 5, member B [Source:MGI Symbol;Acc:MGI:1927596]	511.936	847.621	1.65572	0.727457	0.0647288	1
ENSMUSG00000007892	Rplp1	ribosomal protein, large, P1 [Source:MGI Symbol;Acc:MGI:1927099]	2864.96	6271.47	2.18902	1.13029	0.0648224	1
ENSMUSG00000056124	B4galt6	UDP-Gal:betaGlcNAc beta 1,4-galactosyltransferase, polypeptide 6 [Source:MGI Symbol;Acc:MGI:1928380]	3564.22	2678.74	0.751562	-0.412036	0.0653007	1
ENSMUSG00000024248	Cox7a2l	cytochrome c oxidase subunit 7A2 like [Source:MGI Symbol;Acc:MGI:106015]	2333.86	3131.77	1.34188	0.42426	0.0654063	1
ENSMUSG00000068267	Cenpb	centromere protein B [Source:MGI Symbol;Acc:MGI:88376]	2859.81	4109.15	1.43686	0.522918	0.0656272	1
ENSMUSG00000024446	Rpp21	ribonuclease P 21 subunit [Source:MGI Symbol;Acc:MGI:1914926]	184.396	272.111	1.47569	0.561389	0.0656524	1
ENSMUSG00000039715	Dync2i2	dynein 2 intermediate chain 2 [Source:MGI Symbol;Acc:MGI:1919070]	110.49	171.905	1.55584	0.637696	0.0656541	1
ENSMUSG00000004931	Apba3	amyloid beta (A4) precursor protein-binding, family A, member 3 [Source:MGI Symbol;Acc:MGI:1888527]	297.551	424.988	1.42829	0.514286	0.0656905	1
ENSMUSG00000023904	Hcfc1r1	host cell factor C1 regulator 1 (XPO1-dependent) [Source:MGI Symbol;Acc:MGI:2663619]	308.958	450.299	1.45748	0.543473	0.0657282	1
ENSMUSG00000003200	Sh3gl1	SH3-domain GRB2-like 1 [Source:MGI Symbol;Acc:MGI:700010]	830.404	1134.79	1.36655	0.450534	0.0657439	1
ENSMUSG00000024851	Pitpnm1	phosphatidylinositol transfer protein, membrane- associated 1 [Source:MGI Symbol;Acc:MGI:1197524]	1993.53	2686.06	1.34739	0.430163	0.065793	1
ENSMUSG00000022760	Thap7	THAP domain containing 7 [Source:MGI Symbol;Acc:MGI:1916259]	235.349	345.512	1.46809	0.553937	0.0659136	1
ENSMUSG00000022561	Gpaa1	GPI anchor attachment protein 1 [Source:MGI Symbol;Acc:MGI:1202392]	502.552	692.062	1.3771	0.461629	0.0659407	1
ENSMUSG00000045176	Borcs6	BLOC-1 related complex subunit 6 [Source:MGI Symbol;Acc:MGI:1919173]	204.011	298.14	1.46139	0.547344	0.0660127	1
ENSMUSG00000010045	Tmem115	transmembrane protein 115 [Source:MGI Symbol;Acc:MGI:1930765]	585.761	856.024	1.46139	0.547338	0.0660367	1
ENSMUSG00000019843	Fyn	Fyn proto-oncogene [Source:MGI Symbol;Acc:MGI:95602]	906.225	658.677	0.726836	-0.460298	0.0660427	1
ENSMUSG00000024958	Gpr137	G protein-coupled receptor 137 [Source:MGI Symbol;Acc:MGI:2147529]	242.181	392.025	1.61873	0.694861	0.0661751	1
ENSMUSG00000022474	Pmm1	phosphomannomutase 1 [Source:MGI Symbol;Acc:MGI:1353418]	151.772	228.541	1.50582	0.590549	0.0666409	1
ENSMUSG00000052566	Hook2	hook microtubule tethering protein 2 [Source:MGI Symbol;Acc:MGI:2181664]	221.967	325.007	1.46421	0.550126	0.0668079	1
ENSMUSG00000074802	Gas2l3	growth arrest-specific 2 like 3 [Source:MGI Symbol;Acc:MGI:1918780]	2912.99	2148.46	0.737544	-0.439198	0.0668165	1
ENSMUSG00000027827	Kcnab1	potassium voltage-gated channel, shaker-related subfamily, beta member 1 [Source:MGI Symbol;Acc:MGI:109155]	20.1132	5.99372	0.298	-1.74662	0.0671121	1
ENSMUSG00000039725	Trp53rka	transformation related protein 53 regulating kinase A [Source:MGI Symbol;Acc:MGI:1918294]	174.123	257.483	1.47874	0.56437	0.0671176	1
ENSMUSG00000025049	Taf5	TATA-box binding protein associated factor 5 [Source:MGI Symbol;Acc:MGI:2442144]	138.809	87.1222	0.627643	-0.671985	0.0671289	1
ENSMUSG00000020941	Map3k14	mitogen-activated protein kinase kinase kinase 14 [Source:MGI Symbol;Acc:MGI:1858204]	273.547	412.627	1.50843	0.593049	0.0672681	1
ENSMUSG00000027860	Vangl1	VANGL planar cell polarity 1 [Source:MGI Symbol;Acc:MGI:2159344]	9.11657	0.984727	0.108015	-3.2107	0.0672974	1
ENSMUSG00000001964	Emd	emerin [Source:MGI Symbol;Acc:MGI:108117]	787.114	568.642	0.722439	-0.469051	0.0673045	1
ENSMUSG00000048779	P2ry6	pyrimidinergic receptor P2Y, G-protein coupled, 6 [Source:MGI Symbol;Acc:MGI:2673874]	3170.91	4229.71	1.33391	0.415663	0.0674753	1
ENSMUSG00000039585	Myo9a	myosin IXa [Source:MGI Symbol;Acc:MGI:107735]	1142.5	840.139	0.735351	-0.443495	0.0676814	1
ENSMUSG00000038264	Sema7a	sema domain, immunoglobulin domain (Ig), and GPI membrane anchor, (semaphorin) 7A [Source:MGI Symbol;Acc:MGI:1306826]	4.1706	16.8804	4.04747	2.01702	0.0677715	1
ENSMUSG00000021596	Mctp1	multiple C2 domains, transmembrane 1 [Source:MGI Symbol;Acc:MGI:1926021]	1127.87	694.595	0.615846	-0.699359	0.067847	1
ENSMUSG00000039201	Tbc1d25	TBC1 domain family, member 25 [Source:MGI Symbol;Acc:MGI:2444862]	154.3	230.172	1.49172	0.576978	0.0678495	1
ENSMUSG00000064326	Siva1	SIVA1, apoptosis-inducing factor [Source:MGI Symbol;Acc:MGI:1353606]	137.522	207.769	1.51081	0.595322	0.067869	1
ENSMUSG00000010051	Hyal1	hyaluronoglucosaminidase 1 [Source:MGI Symbol;Acc:MGI:96298]	160.944	93.8933	0.583393	-0.777461	0.0679061	1
ENSMUSG00000019080	Mfsd3	major facilitator superfamily domain containing 3 [Source:MGI Symbol;Acc:MGI:1916822]	78.0344	142.448	1.82545	0.868253	0.067957	1
ENSMUSG00000038398	Upf3a	UPF3 regulator of nonsense transcripts homolog A (yeast) [Source:MGI Symbol;Acc:MGI:1914281]	398.163	278.767	0.700133	-0.514299	0.0680818	1
ENSMUSG00000005510	Ndufs3	NADH:ubiquinone oxidoreductase core subunit S3 [Source:MGI Symbol;Acc:MGI:1915599]	548.276	754.327	1.37582	0.460288	0.0681562	1
ENSMUSG00000027947	Il6ra	interleukin 6 receptor, alpha [Source:MGI Symbol;Acc:MGI:105304]	1440.99	1994.64	1.38422	0.469074	0.0682142	1
ENSMUSG00000007872	Id3	inhibitor of DNA binding 3 [Source:MGI Symbol;Acc:MGI:96398]	20.0213	71.2505	3.55874	1.83137	0.0682926	1
ENSMUSG00000029790	Cep41	centrosomal protein 41 [Source:MGI Symbol;Acc:MGI:1891414]	137.757	85.8492	0.623194	-0.682248	0.0683552	1
ENSMUSG00000060803	Gstp1	glutathione S-transferase, pi 1 [Source:MGI Symbol;Acc:MGI:95865]	254.355	425.52	1.67294	0.742382	0.0684057	1
ENSMUSG00000022761	Lztr1	leucine-zipper-like transcriptional regulator, 1 [Source:MGI Symbol;Acc:MGI:1914113]	1131.68	1530.02	1.35199	0.435085	0.068532	1
ENSMUSG00000027002	Nckap1	NCK-associated protein 1 [Source:MGI Symbol;Acc:MGI:1355333]	141.007	88.2599	0.625925	-0.675939	0.0685751	1
ENSMUSG00000022789	Dnm1l	dynamin 1-like [Source:MGI Symbol;Acc:MGI:1921256]	1451.63	1066.07	0.734393	-0.445375	0.0686026	1
ENSMUSG00000098176	Ccdc166	coiled-coil domain containing 166 [Source:MGI Symbol;Acc:MGI:1925902]	68.1932	113.103	1.65856	0.729931	0.0686376	1
ENSMUSG00000022635	Zcrb1	zinc finger CCHC-type and RNA binding motif 1 [Source:MGI Symbol;Acc:MGI:1914447]	699.733	504.579	0.721102	-0.471725	0.0687232	1
ENSMUSG00000028671	Gale	galactose-4-epimerase, UDP [Source:MGI Symbol;Acc:MGI:1921496]	61.2375	102.054	1.66653	0.736844	0.0687237	1
ENSMUSG00000100235	Gm28557	predicted gene 28557 [Source:MGI Symbol;Acc:MGI:5579263]	17.8966	46.9636	2.62417	1.39186	0.0688387	1
ENSMUSG00000031387	Renbp	renin binding protein [Source:MGI Symbol;Acc:MGI:105940]	1502.9	2190.06	1.45722	0.54322	0.0688726	1
ENSMUSG00000022674	Ube2v2	ubiquitin-conjugating enzyme E2 variant 2 [Source:MGI Symbol;Acc:MGI:1917870]	292.506	199.57	0.682277	-0.55157	0.0689653	1
ENSMUSG00000034656	Cacna1a	calcium channel, voltage-dependent, P/Q type, alpha 1A subunit [Source:MGI Symbol;Acc:MGI:109482]	383.216	269.824	0.704104	-0.50614	0.0691183	1
ENSMUSG00000039001	Rps21	ribosomal protein S21 [Source:MGI Symbol;Acc:MGI:1913731]	530.364	850.187	1.60302	0.680796	0.0694227	1
ENSMUSG00000052934	Fbxo31	F-box protein 31 [Source:MGI Symbol;Acc:MGI:1354708]	368.09	517.729	1.40653	0.492139	0.0697877	1
ENSMUSG00000054716	Zfp771	zinc finger protein 771 [Source:MGI Symbol;Acc:MGI:2442050]	139.842	215.464	1.54078	0.623656	0.0701906	1
ENSMUSG00000001158	Snrnp27	small nuclear ribonucleoprotein 27 (U4/U6.U5) [Source:MGI Symbol;Acc:MGI:1913868]	310.691	214.54	0.690524	-0.534237	0.0701919	1
ENSMUSG00000047824	Pygo2	pygopus 2 [Source:MGI Symbol;Acc:MGI:1916161]	601.824	825.685	1.37197	0.456252	0.0703434	1
ENSMUSG00000079445	B3gnt7	UDP-GlcNAc:betaGal beta-1,3-N- acetylglucosaminyltransferase 7 [Source:MGI Symbol;Acc:MGI:2384394]	38.6365	90.551	2.34367	1.22877	0.0704168	1
ENSMUSG00000028042	Zbtb7b	zinc finger and BTB domain containing 7B [Source:MGI Symbol;Acc:MGI:102755]	1850.2	2480.8	1.34083	0.423128	0.0706404	1
ENSMUSG00000041124	Msantd4	Myb/SANT-like DNA-binding domain containing 4 with coiled-coils [Source:MGI Symbol;Acc:MGI:1925350]	708.532	513.919	0.72533	-0.463292	0.0706889	1
ENSMUSG00000037593	Rskr	ribosomal protein S6 kinase related [Source:MGI Symbol;Acc:MGI:2652869]	10.7506	1.6555	0.153991	-2.69908	0.0710861	1
ENSMUSG00000036181	H1f2	H1.2 linker histone, cluster member [Source:MGI Symbol;Acc:MGI:1931526]	1818.68	2541.31	1.39734	0.48268	0.0711267	1
ENSMUSG00000047098	Rnf31	ring finger protein 31 [Source:MGI Symbol;Acc:MGI:1934704]	688.006	943.699	1.37164	0.455906	0.0711788	1
ENSMUSG00000027878	Notch2	notch 2 [Source:MGI Symbol;Acc:MGI:97364]	3574.8	4838.01	1.35336	0.436551	0.0712619	1
ENSMUSG00000057863	Rpl36	ribosomal protein L36 [Source:MGI Symbol;Acc:MGI:1860603]	908.612	1344.55	1.47978	0.565387	0.0712692	1
ENSMUSG00000116564	Riok2	RIO kinase 2 [Source:MGI Symbol;Acc:MGI:1914295]	329.391	229.05	0.695372	-0.524143	0.0713498	1
ENSMUSG00000023952	Gtpbp2	GTP binding protein 2 [Source:MGI Symbol;Acc:MGI:1860138]	1359.35	1830.17	1.34636	0.429061	0.0714298	1
ENSMUSG00000038451	Spsb2	splA/ryanodine receptor domain and SOCS box containing 2 [Source:MGI Symbol;Acc:MGI:1315199]	438.76	612.219	1.39534	0.480615	0.0715339	1
ENSMUSG00000021774	Ube2e1	ubiquitin-conjugating enzyme E2E 1 [Source:MGI Symbol;Acc:MGI:107411]	348.052	241.559	0.694032	-0.526926	0.0717063	1
ENSMUSG00000074733	Zfp950	zinc finger protein 950 [Source:MGI Symbol;Acc:MGI:2652824]	281.13	185.837	0.661037	-0.597198	0.071789	1
ENSMUSG00000053175	Bcl3	B cell leukemia/lymphoma 3 [Source:MGI Symbol;Acc:MGI:88140]	211.215	308.346	1.45987	0.545841	0.07194	1
ENSMUSG00000053063	Clec12a	C-type lectin domain family 12, member a [Source:MGI Symbol;Acc:MGI:3040968]	9334.73	7071.26	0.757522	-0.400641	0.0724159	1
ENSMUSG00000086784	Isoc2a	isochorismatase domain containing 2a [Source:MGI Symbol;Acc:MGI:3609243]	311.702	454.657	1.45863	0.544612	0.0724458	1
ENSMUSG00000006567	Atp7b	ATPase, Cu++ transporting, beta polypeptide [Source:MGI Symbol;Acc:MGI:103297]	1.27894	9.90206	7.74239	2.95278	0.0725236	1
ENSMUSG00000002257	Def6	differentially expressed in FDCP 6 [Source:MGI Symbol;Acc:MGI:1346328]	268.468	382.87	1.42613	0.512108	0.0725461	1
ENSMUSG00000040016	Ptger3	prostaglandin E receptor 3 (subtype EP3) [Source:MGI Symbol;Acc:MGI:97795]	6.94918	24.2319	3.48702	1.80199	0.0727375	1
ENSMUSG00000040356	Skiv2l	superkiller viralicidic activity 2-like (S. cerevisiae) [Source:MGI Symbol;Acc:MGI:1099835]	1062.67	1431.54	1.34712	0.429879	0.0728202	1
ENSMUSG00000052353	Cemip	cell migration inducing protein, hyaluronan binding [Source:MGI Symbol;Acc:MGI:2443629]	10.6911	28.4251	2.65877	1.41076	0.0729626	1
ENSMUSG00000034379	Wdr5b	WD repeat domain 5B [Source:MGI Symbol;Acc:MGI:1916794]	84.9308	134.897	1.58832	0.667498	0.0730028	1
ENSMUSG00000001627	Ifrd1	interferon-related developmental regulator 1 [Source:MGI Symbol;Acc:MGI:1316717]	592.725	392.068	0.661467	-0.596258	0.0730311	1
ENSMUSG00000034544	Rsrc1	arginine/serine-rich coiled-coil 1 [Source:MGI Symbol;Acc:MGI:1914130]	630.761	457.391	0.725142	-0.463664	0.0730958	1
ENSMUSG00000040554	Aipl1	aryl hydrocarbon receptor-interacting protein-like 1 [Source:MGI Symbol;Acc:MGI:2148800]	12.6419	1.98312	0.156869	-2.67237	0.0731116	1
ENSMUSG00000067049	Unc93a	unc-93 homolog A [Source:MGI Symbol;Acc:MGI:1933250]	0	5.27896	Inf	Inf	0.0731492	1
ENSMUSG00000041926	Rnpep	arginyl aminopeptidase (aminopeptidase B) [Source:MGI Symbol;Acc:MGI:2384902]	2185.38	2923.67	1.33783	0.419897	0.0732805	1
ENSMUSG00000040687	Madd	MAP-kinase activating death domain [Source:MGI Symbol;Acc:MGI:2444672]	1650.39	2223.63	1.34734	0.430114	0.0734013	1
ENSMUSG00000049960	Mrps16	mitochondrial ribosomal protein S16 [Source:MGI Symbol;Acc:MGI:1913492]	117.81	182.835	1.55195	0.634085	0.0735007	1
ENSMUSG00000026456	Cyb5r1	cytochrome b5 reductase 1 [Source:MGI Symbol;Acc:MGI:1919267]	1371.22	1832.19	1.33617	0.418104	0.0735075	1
ENSMUSG00000022436	Sh3bp1	SH3-domain binding protein 1 [Source:MGI Symbol;Acc:MGI:104603]	118.85	209.895	1.76604	0.820521	0.0735348	1
ENSMUSG00000072720	Myo18b	myosin XVIIIb [Source:MGI Symbol;Acc:MGI:1921626]	3.21982	14.5393	4.51556	2.17491	0.0735428	1
ENSMUSG00000029131	Dnajb6	DnaJ heat shock protein family (Hsp40) member B6 [Source:MGI Symbol;Acc:MGI:1344381]	2700	2023.6	0.74948	-0.416037	0.0735529	1
ENSMUSG00000022534	Mefv	Mediterranean fever [Source:MGI Symbol;Acc:MGI:1859396]	527.724	884.571	1.6762	0.745193	0.0735893	1
ENSMUSG00000061477	Rps7	ribosomal protein S7 [Source:MGI Symbol;Acc:MGI:1333818]	5055.56	3795.69	0.750795	-0.413509	0.0735969	1
ENSMUSG00000024608	Rps14	ribosomal protein S14 [Source:MGI Symbol;Acc:MGI:98107]	3710.48	6443.01	1.73644	0.796129	0.0736409	1
ENSMUSG00000058317	Ube2e2	ubiquitin-conjugating enzyme E2E 2 [Source:MGI Symbol;Acc:MGI:2384997]	33.1875	13.5842	0.409316	-1.28871	0.0736876	1
ENSMUSG00000013646	Sh3bp5l	SH3 binding domain protein 5 like [Source:MGI Symbol;Acc:MGI:1933124]	378.372	528.265	1.39615	0.481458	0.0739506	1
ENSMUSG00000035390	Brsk1	BR serine/threonine kinase 1 [Source:MGI Symbol;Acc:MGI:2685946]	50.8435	89.1607	1.75363	0.810344	0.0742599	1
ENSMUSG00000002076	Hsf2bp	heat shock transcription factor 2 binding protein [Source:MGI Symbol;Acc:MGI:1921627]	11.3223	1.32726	0.117225	-3.09265	0.0742681	1
ENSMUSG00000030588	Yif1b	Yip1 interacting factor homolog B (S. cerevisiae) [Source:MGI Symbol;Acc:MGI:1924504]	241.352	344.658	1.42803	0.514028	0.0743496	1
ENSMUSG00000020664	Dld	dihydrolipoamide dehydrogenase [Source:MGI Symbol;Acc:MGI:107450]	1455.22	1082.81	0.744087	-0.426457	0.0747026	1
ENSMUSG00000020444	Guk1	guanylate kinase 1 [Source:MGI Symbol;Acc:MGI:95871]	315.961	443.412	1.40338	0.488903	0.0747412	1
ENSMUSG00000018548	Trim37	tripartite motif-containing 37 [Source:MGI Symbol;Acc:MGI:2153072]	593.128	396.051	0.667734	-0.582655	0.0747564	1
ENSMUSG00000031432	Prps1	phosphoribosyl pyrophosphate synthetase 1 [Source:MGI Symbol;Acc:MGI:97775]	219.776	146.782	0.667869	-0.582363	0.0748222	1
ENSMUSG00000051439	Cd14	CD14 antigen [Source:MGI Symbol;Acc:MGI:88318]	2539.94	3341.33	1.31551	0.395626	0.0749604	1
ENSMUSG00000032288	Imp3	IMP3, U3 small nucleolar ribonucleoprotein [Source:MGI Symbol;Acc:MGI:1916119]	263.984	437.316	1.6566	0.728228	0.0750432	1
ENSMUSG00000042608	Stk40	serine/threonine kinase 40 [Source:MGI Symbol;Acc:MGI:1921428]	415.96	577.969	1.38948	0.474547	0.0750691	1
ENSMUSG00000089736	Tgfbr3l	transforming growth factor, beta receptor III-like [Source:MGI Symbol;Acc:MGI:3833469]	8.84626	1.02759	0.116161	-3.1058	0.0751175	1
ENSMUSG00000023367	Tmem176a	transmembrane protein 176A [Source:MGI Symbol;Acc:MGI:1913308]	290.984	669.599	2.30115	1.20236	0.0751687	1
ENSMUSG00000030741	Spns1	spinster homolog 1 [Source:MGI Symbol;Acc:MGI:1920908]	997.082	1335.94	1.33985	0.422069	0.0752831	1
ENSMUSG00000039063	Echdc3	enoyl Coenzyme A hydratase domain containing 3 [Source:MGI Symbol;Acc:MGI:1915106]	57.5071	25.0428	0.435474	-1.19934	0.0756995	1
ENSMUSG00000071112	Spx	spexin hormone [Source:MGI Symbol;Acc:MGI:2442262]	6.80073	0.342531	0.0503668	-4.31138	0.0758387	1
ENSMUSG00000024425	Ndfip1	Nedd4 family interacting protein 1 [Source:MGI Symbol;Acc:MGI:1929601]	2066.43	2749.85	1.33073	0.412213	0.0758426	1
ENSMUSG00000054000	Tusc1	tumor suppressor candidate 1 [Source:MGI Symbol;Acc:MGI:2684283]	348.788	485.879	1.39305	0.478248	0.0760801	1
ENSMUSG00000025742	Prps2	phosphoribosyl pyrophosphate synthetase 2 [Source:MGI Symbol;Acc:MGI:97776]	595.001	432.327	0.726598	-0.460771	0.0761297	1
ENSMUSG00000026358	Rgs1	regulator of G-protein signaling 1 [Source:MGI Symbol;Acc:MGI:1354694]	3622.82	1448.22	0.39975	-1.32283	0.0763094	1
ENSMUSG00000031167	Rbm3	RNA binding motif (RNP1, RRM) protein 3 [Source:MGI Symbol;Acc:MGI:1099460]	1855.99	1221.11	0.657931	-0.603992	0.0763996	1
ENSMUSG00000030055	Rab43	RAB43, member RAS oncogene family [Source:MGI Symbol;Acc:MGI:1917084]	127.511	193.255	1.51559	0.59988	0.0765573	1
ENSMUSG00000027349	Fam98b	family with sequence similarity 98, member B [Source:MGI Symbol;Acc:MGI:1915465]	573.842	413.967	0.721395	-0.471138	0.0765772	1
ENSMUSG00000001774	Chordc1	cysteine and histidine-rich domain (CHORD)- containing, zinc-binding protein 1 [Source:MGI Symbol;Acc:MGI:1914167]	916.648	674.741	0.736096	-0.442033	0.0765975	1
ENSMUSG00000046330	Rpl37a	ribosomal protein L37a [Source:MGI Symbol;Acc:MGI:98068]	1205.01	2008.22	1.66656	0.736876	0.0767394	1
ENSMUSG00000040987	Mill2	MHC I like leukocyte 2 [Source:MGI Symbol;Acc:MGI:2179989]	373.016	266.425	0.714244	-0.48551	0.0768121	1
ENSMUSG00000027188	Pamr1	peptidase domain containing associated with muscle regeneration 1 [Source:MGI Symbol;Acc:MGI:2445082]	5.13542	0	0	-Inf	0.0769837	1
ENSMUSG00000071267	Zfp942	zinc finger protein 942 [Source:MGI Symbol;Acc:MGI:1920483]	220.769	148.723	0.67366	-0.569908	0.0770087	1
ENSMUSG00000026047	Poglut2	protein O-glucosyltransferase 2 [Source:MGI Symbol;Acc:MGI:1919300]	202.658	135.452	0.668375	-0.58127	0.0770116	1
ENSMUSG00000060636	Rpl35a	ribosomal protein L35A [Source:MGI Symbol;Acc:MGI:1928894]	769.853	1430.83	1.85858	0.894198	0.0770263	1
ENSMUSG00000062456	Rpl9-ps6	ribosomal protein L9, pseudogene 6 [Source:MGI Symbol;Acc:MGI:3642682]	224.276	561.45	2.50338	1.32388	0.0770698	1
ENSMUSG00000059995	Atxn7l3	ataxin 7-like 3 [Source:MGI Symbol;Acc:MGI:3036270]	984.683	1323.95	1.34454	0.427115	0.0771604	1
ENSMUSG00000049657	Zbtb5	zinc finger and BTB domain containing 5 [Source:MGI Symbol;Acc:MGI:1924601]	189.333	276.265	1.45915	0.545127	0.0771961	1
ENSMUSG00000049658	Bdp1	B double prime 1, subunit of RNA polymerase III transcription initiation factor IIIB [Source:MGI Symbol;Acc:MGI:1347077]	999.882	739.35	0.739437	-0.4355	0.0772949	1
ENSMUSG00000009350	Mpo	myeloperoxidase [Source:MGI Symbol;Acc:MGI:97137]	10.5893	1.69837	0.160386	-2.64038	0.0773341	1
ENSMUSG00000026895	Ndufa8	NADH:ubiquinone oxidoreductase subunit A8 [Source:MGI Symbol;Acc:MGI:1915625]	409.275	676.042	1.6518	0.724042	0.0773529	1
ENSMUSG00000023932	Cdc5l	cell division cycle 5-like (S. pombe) [Source:MGI Symbol;Acc:MGI:1918952]	1433.02	1068.88	0.745897	-0.422951	0.0774755	1
ENSMUSG00000022793	B4galt4	UDP-Gal:betaGlcNAc beta 1,4-galactosyltransferase, polypeptide 4 [Source:MGI Symbol;Acc:MGI:1928387]	222.807	128.176	0.575278	-0.797668	0.077537	1
ENSMUSG00000030760	Acer3	alkaline ceramidase 3 [Source:MGI Symbol;Acc:MGI:1913440]	2195.71	1644.34	0.748889	-0.417176	0.0775718	1
ENSMUSG00000038034	Igsf8	immunoglobulin superfamily, member 8 [Source:MGI Symbol;Acc:MGI:2154090]	2042.08	2745.03	1.34423	0.426784	0.078437	1
ENSMUSG00000041278	Ttc1	tetratricopeptide repeat domain 1 [Source:MGI Symbol;Acc:MGI:1914077]	762.153	560.415	0.735306	-0.443584	0.0784698	1
ENSMUSG00000027333	Smox	spermine oxidase [Source:MGI Symbol;Acc:MGI:2445356]	577.723	786.419	1.36124	0.444922	0.0785083	1
ENSMUSG00000074166	AW146154	expressed sequence AW146154 [Source:MGI Symbol;Acc:MGI:2142212]	103.452	63.2442	0.611336	-0.709963	0.0785808	1
ENSMUSG00000063052	Lrrc40	leucine rich repeat containing 40 [Source:MGI Symbol;Acc:MGI:1914394]	374.426	220.948	0.590096	-0.760978	0.0788811	1
ENSMUSG00000021361	Tmem14c	transmembrane protein 14C [Source:MGI Symbol;Acc:MGI:1913404]	658.783	1031.3	1.56546	0.646591	0.0789508	1
ENSMUSG00000048490	Nrip1	nuclear receptor interacting protein 1 [Source:MGI Symbol;Acc:MGI:1315213]	593.55	434.222	0.731568	-0.450936	0.0790427	1
ENSMUSG00000037386	Rims2	regulating synaptic membrane exocytosis 2 [Source:MGI Symbol;Acc:MGI:2152972]	15.1378	3.68149	0.243198	-2.0398	0.0790701	1
ENSMUSG00000041220	Elovl6	ELOVL family member 6, elongation of long chain fatty acids (yeast) [Source:MGI Symbol;Acc:MGI:2156528]	119.223	66.7145	0.559579	-0.837587	0.0793391	1
ENSMUSG00000043903	Zfp469	zinc finger protein 469 [Source:MGI Symbol;Acc:MGI:2684868]	179.471	290.777	1.62019	0.696165	0.0793784	1
ENSMUSG00000009640	Dmap1	DNA methyltransferase 1-associated protein 1 [Source:MGI Symbol;Acc:MGI:1913483]	204.968	293.11	1.43003	0.516049	0.0795089	1
ENSMUSG00000018102	H2bc4	H2B clustered histone 4 [Source:MGI Symbol;Acc:MGI:1915274]	914.079	1272.5	1.39211	0.477272	0.0796826	1
ENSMUSG00000053334	Ficd	FIC domain containing [Source:MGI Symbol;Acc:MGI:1098550]	121.589	183.222	1.5069	0.591581	0.0796978	1
ENSMUSG00000020284	Cfap410	cilia and flagella associated protein 410 [Source:MGI Symbol;Acc:MGI:1915134]	166.122	245.85	1.47994	0.56554	0.079809	1
ENSMUSG00000005583	Mef2c	myocyte enhancer factor 2C [Source:MGI Symbol;Acc:MGI:99458]	1794.04	1309.81	0.730089	-0.453856	0.0799777	1
ENSMUSG00000026811	St6galnac6	ST6 (alpha-N-acetyl-neuraminyl-2,3-beta-galactosyl- 1,3)-N-acetylgalactosaminide alpha-2,6-sialyltransferase 6 [Source:MGI Symbol;Acc:MGI:1355316]	570.884	775.004	1.35755	0.441007	0.0800682	1
ENSMUSG00000020282	Rhbdf1	rhomboid 5 homolog 1 [Source:MGI Symbol;Acc:MGI:104328]	39.9367	70.8746	1.77467	0.827553	0.080095	1
ENSMUSG00000038437	Mllt6	myeloid/lymphoid or mixed-lineage leukemia; translocated to, 6 [Source:MGI Symbol;Acc:MGI:1935145]	1393.2	1869.63	1.34197	0.424348	0.0801226	1
ENSMUSG00000034412	Tbc1d10a	TBC1 domain family, member 10a [Source:MGI Symbol;Acc:MGI:2144164]	487.946	692.578	1.41937	0.505255	0.0802589	1
ENSMUSG00000032481	Smarcc1	SWI/SNF related, matrix associated, actin dependent regulator of chromatin, subfamily c, member 1 [Source:MGI Symbol;Acc:MGI:1203524]	1461.22	1088.87	0.745182	-0.424334	0.0804111	1
ENSMUSG00000051329	Nup160	nucleoporin 160 [Source:MGI Symbol;Acc:MGI:1926227]	829.154	571.963	0.689815	-0.535719	0.0806782	1
ENSMUSG00000023106	Denr	density-regulated protein [Source:MGI Symbol;Acc:MGI:1915434]	657.231	479.616	0.729753	-0.454521	0.0807885	1
ENSMUSG00000029401	Rilpl2	Rab interacting lysosomal protein-like 2 [Source:MGI Symbol;Acc:MGI:1933112]	1812.23	2871.46	1.58449	0.664016	0.0812048	1
ENSMUSG00000025155	Dus1l	dihydrouridine synthase 1-like (S. cerevisiae) [Source:MGI Symbol;Acc:MGI:1915980]	367.786	506.827	1.37805	0.462627	0.0813053	1
ENSMUSG00000020740	Gga3	golgi associated, gamma adaptin ear containing, ARF binding protein 3 [Source:MGI Symbol;Acc:MGI:2384159]	894.941	1202.21	1.34334	0.425825	0.0813196	1
ENSMUSG00000019579	Mydgf	myeloid derived growth factor [Source:MGI Symbol;Acc:MGI:2156020]	545.566	738.037	1.35279	0.435939	0.0815908	1
ENSMUSG00000059842	Zfp341	zinc finger protein 341 [Source:MGI Symbol;Acc:MGI:2682937]	40.6217	72.1049	1.77503	0.827847	0.0818733	1
ENSMUSG00000039754	Alkbh4	alkB homolog 4, lysine demethylase [Source:MGI Symbol;Acc:MGI:1919291]	95.8341	149.12	1.55602	0.637859	0.0820315	1
ENSMUSG00000027602	Map1lc3a	microtubule-associated protein 1 light chain 3 alpha [Source:MGI Symbol;Acc:MGI:1915661]	279.72	445.141	1.59138	0.670278	0.0820675	1
ENSMUSG00000054499	Dedd2	death effector domain-containing DNA binding protein 2 [Source:MGI Symbol;Acc:MGI:1914629]	205.882	331.928	1.61222	0.689052	0.0821308	1
ENSMUSG00000067149	Jchain	immunoglobulin joining chain [Source:MGI Symbol;Acc:MGI:96493]	58.8783	135.347	2.29876	1.20085	0.0821576	1
ENSMUSG00000024142	Mlst8	MTOR associated protein, LST8 homolog (S. cerevisiae) [Source:MGI Symbol;Acc:MGI:1929514]	145.668	215.464	1.47915	0.564764	0.0822331	1
ENSMUSG00000037339	Fam53a	family with sequence similarity 53, member A [Source:MGI Symbol;Acc:MGI:1919225]	301.282	421.989	1.40064	0.486091	0.0822838	1
ENSMUSG00000024121	Atp6v0c	ATPase, H+ transporting, lysosomal V0 subunit C [Source:MGI Symbol;Acc:MGI:88116]	5910.67	9336.65	1.57962	0.659582	0.0824714	1
ENSMUSG00000046456	Tmem150b	transmembrane protein 150B [Source:MGI Symbol;Acc:MGI:2679718]	169.201	256.204	1.5142	0.598559	0.0826951	1
ENSMUSG00000071324	Armc2	armadillo repeat containing 2 [Source:MGI Symbol;Acc:MGI:1916449]	343.522	242.412	0.705668	-0.502938	0.0827164	1
ENSMUSG00000025138	Sirt7	sirtuin 7 [Source:MGI Symbol;Acc:MGI:2385849]	948.583	1272.12	1.34108	0.423391	0.0828246	1
ENSMUSG00000036172	Cd200r3	CD200 receptor 3 [Source:MGI Symbol;Acc:MGI:1921853]	9.42523	0	0	-Inf	0.0828517	1
ENSMUSG00000027582	Zgpat	zinc finger, CCCH-type with G patch domain [Source:MGI Symbol;Acc:MGI:2449939]	270.174	394.261	1.45929	0.545263	0.0830935	1
ENSMUSG00000026162	Nhej1	non-homologous end joining factor 1 [Source:MGI Symbol;Acc:MGI:1922820]	73.1969	117.764	1.60887	0.686045	0.0830957	1
ENSMUSG00000030826	Bcat2	branched chain aminotransferase 2, mitochondrial [Source:MGI Symbol;Acc:MGI:1276534]	705.216	944.668	1.33954	0.421743	0.0831365	1
ENSMUSG00000026775	Yme1l1	YME1-like 1 (S. cerevisiae) [Source:MGI Symbol;Acc:MGI:1351651]	1754.2	1319.83	0.752385	-0.410457	0.0833065	1
ENSMUSG00000025995	Wdr75	WD repeat domain 75 [Source:MGI Symbol;Acc:MGI:1920924]	471.714	337.905	0.716333	-0.481297	0.0833684	1
ENSMUSG00000034765	Dusp5	dual specificity phosphatase 5 [Source:MGI Symbol;Acc:MGI:2685183]	68.184	35.3458	0.518389	-0.947893	0.0835621	1
ENSMUSG00000035863	Palm	paralemmin [Source:MGI Symbol;Acc:MGI:1261814]	62.7604	103.872	1.65506	0.726881	0.0836823	1
ENSMUSG00000049608	Gpr55	G protein-coupled receptor 55 [Source:MGI Symbol;Acc:MGI:2685064]	5.52592	18.6511	3.3752	1.75497	0.0836943	1
ENSMUSG00000018821	Avpi1	arginine vasopressin-induced 1 [Source:MGI Symbol;Acc:MGI:1916784]	24.301	48.3594	1.99002	0.992781	0.0837449	1
ENSMUSG00000115219	Eef1akmt4	EEF1A lysine methyltransferase 4 [Source:MGI Symbol;Acc:MGI:5903914]	11.4185	28.3542	2.48317	1.31219	0.0837568	1
ENSMUSG00000051043	Gprc5c	G protein-coupled receptor, family C, group 5, member C [Source:MGI Symbol;Acc:MGI:1917605]	434.546	623.222	1.43419	0.520238	0.0842435	1
ENSMUSG00000061207	Stk19	serine/threonine kinase 19 [Source:MGI Symbol;Acc:MGI:1860085]	324.817	451.309	1.38943	0.474489	0.0842909	1
ENSMUSG00000078502	Zfp268	zinc finger protein 268 [Source:MGI Symbol;Acc:MGI:3651014]	225.318	146.203	0.648873	-0.623992	0.0844219	1
ENSMUSG00000004952	Rasa4	RAS p21 protein activator 4 [Source:MGI Symbol;Acc:MGI:1858600]	3360.72	4447.68	1.32343	0.404282	0.0844446	1
ENSMUSG00000020315	Sptbn1	spectrin beta, non-erythrocytic 1 [Source:MGI Symbol;Acc:MGI:98388]	2710.37	2058.42	0.759462	-0.39695	0.0844471	1
ENSMUSG00000030047	Arhgap25	Rho GTPase activating protein 25 [Source:MGI Symbol;Acc:MGI:2443687]	12410.8	9429.24	0.759761	-0.396382	0.0844636	1
ENSMUSG00000005881	Ergic3	ERGIC and golgi 3 [Source:MGI Symbol;Acc:MGI:1913616]	1273.49	1801.89	1.41492	0.50072	0.0845927	1
ENSMUSG00000028234	Rps20	ribosomal protein S20 [Source:MGI Symbol;Acc:MGI:1914677]	1511.07	2436.68	1.61255	0.68934	0.0846689	1
ENSMUSG00000034957	Cebpa	CCAAT/enhancer binding protein (C/EBP), alpha [Source:MGI Symbol;Acc:MGI:99480]	4097.4	5559.9	1.35693	0.440348	0.0849724	1
ENSMUSG00000026641	Usf1	upstream transcription factor 1 [Source:MGI Symbol;Acc:MGI:99542]	823.498	1168.85	1.41937	0.505254	0.0850148	1
ENSMUSG00000030083	Abtb1	ankyrin repeat and BTB (POZ) domain containing 1 [Source:MGI Symbol;Acc:MGI:1933148]	615.395	897.075	1.45772	0.543714	0.0852058	1
ENSMUSG00000017307	Acot8	acyl-CoA thioesterase 8 [Source:MGI Symbol;Acc:MGI:2158201]	161.053	233.922	1.45245	0.538489	0.0852958	1
ENSMUSG00000072949	Acot1	acyl-CoA thioesterase 1 [Source:MGI Symbol;Acc:MGI:1349396]	17.4593	50.2245	2.87667	1.5244	0.0853271	1
ENSMUSG00000039137	Whrn	whirlin [Source:MGI Symbol;Acc:MGI:2682003]	0	5.03769	Inf	Inf	0.0853379	1
ENSMUSG00000021391	Cenpp	centromere protein P [Source:MGI Symbol;Acc:MGI:1913586]	14.2409	3.35387	0.235509	-2.08615	0.0853394	1
ENSMUSG00000027479	Mapre1	microtubule-associated protein, RP/EB family, member 1 [Source:MGI Symbol;Acc:MGI:891995]	2833.01	2084.22	0.73569	-0.442829	0.0856012	1
ENSMUSG00000058152	Chsy3	chondroitin sulfate synthase 3 [Source:MGI Symbol;Acc:MGI:1926173]	0	5.02266	Inf	Inf	0.0857433	1
ENSMUSG00000026786	Apbb1ip	amyloid beta (A4) precursor protein-binding, family B, member 1 interacting protein [Source:MGI Symbol;Acc:MGI:1861354]	3802.9	2505.72	0.658897	-0.601874	0.0857439	1
ENSMUSG00000049517	Rps23	ribosomal protein S23 [Source:MGI Symbol;Acc:MGI:1913725]	2425.95	4140.01	1.70655	0.771084	0.0858706	1
ENSMUSG00000020435	Osbp2	oxysterol binding protein 2 [Source:MGI Symbol;Acc:MGI:1921559]	47.3751	24.0007	0.50661	-0.981052	0.0859006	1
ENSMUSG00000065954	Tacc1	transforming, acidic coiled-coil containing protein 1 [Source:MGI Symbol;Acc:MGI:2443510]	4580.25	3345.61	0.730442	-0.453159	0.0859093	1
ENSMUSG00000028899	Taf12	TATA-box binding protein associated factor 12 [Source:MGI Symbol;Acc:MGI:1913714]	451.336	324.854	0.719763	-0.474407	0.0859999	1
ENSMUSG00000018697	Aatf	apoptosis antagonizing transcription factor [Source:MGI Symbol;Acc:MGI:1929608]	322.39	227.366	0.705252	-0.503788	0.0860498	1
ENSMUSG00000031029	Eif3f	eukaryotic translation initiation factor 3, subunit F [Source:MGI Symbol;Acc:MGI:1913335]	2640	3572.69	1.35329	0.436474	0.086162	1
ENSMUSG00000002083	Bbc3	BCL2 binding component 3 [Source:MGI Symbol;Acc:MGI:2181667]	267.417	393.292	1.47071	0.556511	0.0863789	1
ENSMUSG00000029713	Gnb2	guanine nucleotide binding protein (G protein), beta 2 [Source:MGI Symbol;Acc:MGI:95784]	2101.01	2753.25	1.31044	0.390052	0.0864541	1
ENSMUSG00000022314	Rad21	RAD21 cohesin complex component [Source:MGI Symbol;Acc:MGI:108016]	2657.42	1995.1	0.750766	-0.413564	0.0866843	1
ENSMUSG00000015776	Med22	mediator complex subunit 22 [Source:MGI Symbol;Acc:MGI:98446]	865.075	1158.2	1.33885	0.420992	0.0867079	1
ENSMUSG00000057342	Sphk2	sphingosine kinase 2 [Source:MGI Symbol;Acc:MGI:1861380]	1036.91	1515.62	1.46167	0.547614	0.0867413	1
ENSMUSG00000069305	H4c18	H4 clustered histone 18 [Source:MGI Symbol;Acc:MGI:4843992]	0	4.98054	Inf	Inf	0.086893	1
ENSMUSG00000074925	Ptar1	protein prenyltransferase alpha subunit repeat containing 1 [Source:MGI Symbol;Acc:MGI:1921875]	319.478	223.912	0.70087	-0.512781	0.0871444	1
ENSMUSG00000044770	Scml4	Scm polycomb group protein like 4 [Source:MGI Symbol;Acc:MGI:2446140]	4.97292	0	0	-Inf	0.0874919	1
ENSMUSG00000023132	Gzma	granzyme A [Source:MGI Symbol;Acc:MGI:109266]	1.66943	13.1865	7.89878	2.98163	0.0875399	1
ENSMUSG00000063412	Gm10131	predicted pseudogene 10131 [Source:MGI Symbol;Acc:MGI:3704308]	159.619	104.399	0.65405	-0.612528	0.0878384	1
ENSMUSG00000008305	Tle1	transducin-like enhancer of split 1 [Source:MGI Symbol;Acc:MGI:104636]	712.724	960.813	1.34809	0.430913	0.0880173	1
ENSMUSG00000024799	Tm7sf2	transmembrane 7 superfamily member 2 [Source:MGI Symbol;Acc:MGI:1920416]	68.5366	119.15	1.73848	0.797829	0.0880411	1
ENSMUSG00000034781	Gna11	guanine nucleotide binding protein, alpha 11 [Source:MGI Symbol;Acc:MGI:95766]	277.642	387.387	1.39527	0.480548	0.0880545	1
ENSMUSG00000031107	Rbmx2	RNA binding motif protein, X-linked 2 [Source:MGI Symbol;Acc:MGI:1919414]	81.2467	45.2211	0.556589	-0.845314	0.0883295	1
ENSMUSG00000062014	Gmfb	glia maturation factor, beta [Source:MGI Symbol;Acc:MGI:1927133]	2837.13	2155.21	0.759643	-0.396607	0.0883429	1
ENSMUSG00000020661	Dnmt3a	DNA methyltransferase 3A [Source:MGI Symbol;Acc:MGI:1261827]	13164.7	10040.8	0.762705	-0.390802	0.0883537	1
ENSMUSG00000028793	Rnf19b	ring finger protein 19B [Source:MGI Symbol;Acc:MGI:1922484]	1713.1	2444.55	1.42697	0.51296	0.0884354	1
ENSMUSG00000047613	A430005L14Rik	RIKEN cDNA A430005L14 gene [Source:MGI Symbol;Acc:MGI:2140680]	169.991	250.318	1.47254	0.558307	0.0884452	1
ENSMUSG00000043445	Pgp	phosphoglycolate phosphatase [Source:MGI Symbol;Acc:MGI:1914328]	484.921	661.302	1.36373	0.447558	0.0884763	1
ENSMUSG00000034126	Pomt2	protein-O-mannosyltransferase 2 [Source:MGI Symbol;Acc:MGI:2444430]	254.829	357.885	1.40441	0.489965	0.0884956	1
ENSMUSG00000049097	Ankrd34a	ankyrin repeat domain 34A [Source:MGI Symbol;Acc:MGI:3617846]	45.1318	21.8323	0.483746	-1.04768	0.088528	1
ENSMUSG00000012848	Rps5	ribosomal protein S5 [Source:MGI Symbol;Acc:MGI:1097682]	4013.46	5462.92	1.36115	0.444826	0.0885669	1
ENSMUSG00000028779	Pef1	penta-EF hand domain containing 1 [Source:MGI Symbol;Acc:MGI:1915148]	510.202	692.902	1.35809	0.441583	0.0888456	1
ENSMUSG00000036323	Srp72	signal recognition particle 72 [Source:MGI Symbol;Acc:MGI:1333795]	2466.6	1871.94	0.758914	-0.397991	0.0889899	1
ENSMUSG00000040274	Cdk6	cyclin-dependent kinase 6 [Source:MGI Symbol;Acc:MGI:1277162]	2096.26	1173.71	0.559908	-0.836738	0.089211	1
ENSMUSG00000022707	Gbe1	glucan (1,4-alpha-), branching enzyme 1 [Source:MGI Symbol;Acc:MGI:1921435]	309.542	217.931	0.704042	-0.506267	0.0892429	1
ENSMUSG00000038042	Ptpdc1	protein tyrosine phosphatase domain containing 1 [Source:MGI Symbol;Acc:MGI:2145430]	55.2863	29.5663	0.534785	-0.902968	0.0892695	1
ENSMUSG00000044991	Shld1	shieldin complex subunit 1 [Source:MGI Symbol;Acc:MGI:1920997]	95.3725	147.532	1.54691	0.629388	0.0893596	1
ENSMUSG00000050621	Rps27rt	ribosomal protein S27, retrogene [Source:MGI Symbol;Acc:MGI:3704345]	137.431	271.437	1.97508	0.981909	0.0895243	1
ENSMUSG00000026229	Psmd1	proteasome (prosome, macropain) 26S subunit, non- ATPase, 1 [Source:MGI Symbol;Acc:MGI:1917497]	2371.61	1791.73	0.755491	-0.404513	0.0898261	1
ENSMUSG00000027810	Eif2a	eukaryotic translation initiation factor 2A [Source:MGI Symbol;Acc:MGI:1098684]	1032.75	770.651	0.746215	-0.422336	0.0899653	1
ENSMUSG00000031156	Slc35a2	solute carrier family 35 (UDP-galactose transporter), member A2 [Source:MGI Symbol;Acc:MGI:1345297]	293.201	407.566	1.39006	0.475143	0.0900884	1
ENSMUSG00000020453	Patz1	POZ (BTB) and AT hook containing zinc finger 1 [Source:MGI Symbol;Acc:MGI:1891832]	269.509	376.251	1.39606	0.481364	0.0901879	1
ENSMUSG00000052914	Cyp2j6	cytochrome P450, family 2, subfamily j, polypeptide 6 [Source:MGI Symbol;Acc:MGI:1270148]	294.762	208.797	0.708357	-0.497451	0.0901962	1
ENSMUSG00000063882	Uqcrh	ubiquinol-cytochrome c reductase hinge protein [Source:MGI Symbol;Acc:MGI:1913826]	601.214	819.592	1.36323	0.447028	0.0902123	1
ENSMUSG00000003970	Rpl8	ribosomal protein L8 [Source:MGI Symbol;Acc:MGI:1350927]	3767.32	6400.55	1.69897	0.764657	0.0902708	1
ENSMUSG00000038828	Tmem214	transmembrane protein 214 [Source:MGI Symbol;Acc:MGI:1916046]	1115.48	1475.14	1.32243	0.403195	0.0903251	1
ENSMUSG00000026925	Inpp5e	inositol polyphosphate-5-phosphatase E [Source:MGI Symbol;Acc:MGI:1927753]	354.432	486.657	1.37306	0.457398	0.0903304	1
ENSMUSG00000023092	Fhl1	four and a half LIM domains 1 [Source:MGI Symbol;Acc:MGI:1298387]	16.4334	4.0388	0.245768	-2.02463	0.0904852	1
ENSMUSG00000034161	Scx	scleraxis [Source:MGI Symbol;Acc:MGI:102934]	1.92965	10.9016	5.64952	2.49813	0.0905244	1
ENSMUSG00000058385	H2bc8	H2B clustered histone 8 [Source:MGI Symbol;Acc:MGI:2448386]	46.7132	80.2106	1.71709	0.779963	0.0907054	1
ENSMUSG00000037876	Jmjd1c	jumonji domain containing 1C [Source:MGI Symbol;Acc:MGI:1918614]	3605.15	2756.94	0.764721	-0.386994	0.0907702	1
ENSMUSG00000051671	Coa6	cytochrome c oxidase assembly factor 6 [Source:MGI Symbol;Acc:MGI:1915142]	86.456	134.019	1.55014	0.632403	0.0908431	1
ENSMUSG00000022947	Cbr3	carbonyl reductase 3 [Source:MGI Symbol;Acc:MGI:1309992]	171.365	312.681	1.82465	0.867622	0.0908831	1
ENSMUSG00000048878	Hexim1	hexamethylene bis-acetamide inducible 1 [Source:MGI Symbol;Acc:MGI:2385923]	739.102	993.487	1.34418	0.426729	0.0909951	1
ENSMUSG00000069919	Hba-a1	hemoglobin alpha, adult chain 1 [Source:MGI Symbol;Acc:MGI:96015]	58.018	10.8288	0.186645	-2.42163	0.0910873	1
ENSMUSG00000045948	Mrps12	mitochondrial ribosomal protein S12 [Source:MGI Symbol;Acc:MGI:1346333]	147.105	215.388	1.46418	0.55009	0.0912421	1
ENSMUSG00000024187	Fam234a	family with sequence similarity 234, member A [Source:MGI Symbol;Acc:MGI:2146854]	2547.49	3349.31	1.31475	0.394791	0.0912507	1
ENSMUSG00000008140	Emc10	ER membrane protein complex subunit 10 [Source:MGI Symbol;Acc:MGI:1916933]	1134.87	1494.03	1.31648	0.396682	0.0912656	1
ENSMUSG00000056724	Nbeal2	neurobeachin-like 2 [Source:MGI Symbol;Acc:MGI:2448554]	904.298	1206.37	1.33404	0.415804	0.0912829	1
ENSMUSG00000041164	Zmiz2	zinc finger, MIZ-type containing 2 [Source:MGI Symbol;Acc:MGI:106374]	2097.22	2743.49	1.30816	0.387535	0.0913016	1
ENSMUSG00000025316	Banp	BTG3 associated nuclear protein [Source:MGI Symbol;Acc:MGI:1889023]	235.116	328.03	1.39518	0.480455	0.0913226	1
ENSMUSG00000043257	Pigv	phosphatidylinositol glycan anchor biosynthesis, class V [Source:MGI Symbol;Acc:MGI:2442480]	226.06	320.816	1.41916	0.50504	0.0913971	1
ENSMUSG00000055371	Stam2	signal transducing adaptor molecule (SH3 domain and ITAM motif) 2 [Source:MGI Symbol;Acc:MGI:1929100]	1030.38	772.379	0.74961	-0.415789	0.0914416	1
ENSMUSG00000007038	Neu1	neuraminidase 1 [Source:MGI Symbol;Acc:MGI:97305]	1486.62	1960.74	1.31893	0.399367	0.0914462	1
ENSMUSG00000036908	Unc93b1	unc-93 homolog B1, TLR signaling regulator [Source:MGI Symbol;Acc:MGI:1859307]	16121.2	21017.7	1.30373	0.382646	0.0916594	1
ENSMUSG00000026958	Dpp7	dipeptidylpeptidase 7 [Source:MGI Symbol;Acc:MGI:1933213]	825.137	1151.77	1.39585	0.481141	0.0917191	1
ENSMUSG00000048264	Dip2c	disco interacting protein 2 homolog C [Source:MGI Symbol;Acc:MGI:1920179]	336.19	175.891	0.523191	-0.934592	0.0917873	1
ENSMUSG00000063576	Klhdc3	kelch domain containing 3 [Source:MGI Symbol;Acc:MGI:2651568]	762.819	1019.11	1.33598	0.4179	0.0918434	1
ENSMUSG00000024913	Lrp5	low density lipoprotein receptor-related protein 5 [Source:MGI Symbol;Acc:MGI:1278315]	535.133	749.257	1.40013	0.485564	0.091883	1
ENSMUSG00000024991	Eif3a	eukaryotic translation initiation factor 3, subunit A [Source:MGI Symbol;Acc:MGI:95301]	7850.39	5715.59	0.728065	-0.457861	0.092021	1
ENSMUSG00000024736	Tmem132a	transmembrane protein 132A [Source:MGI Symbol;Acc:MGI:2147810]	1376.13	1920.04	1.39524	0.480515	0.0920993	1
ENSMUSG00000031562	Dctd	dCMP deaminase [Source:MGI Symbol;Acc:MGI:2444529]	33.057	14.3132	0.432986	-1.20761	0.0923502	1
ENSMUSG00000053113	Socs3	suppressor of cytokine signaling 3 [Source:MGI Symbol;Acc:MGI:1201791]	14.5291	33.7046	2.31981	1.214	0.0924596	1
ENSMUSG00000018339	Gpx3	glutathione peroxidase 3 [Source:MGI Symbol;Acc:MGI:105102]	657.541	903.718	1.37439	0.458791	0.092617	1
ENSMUSG00000036905	C1qb	complement component 1, q subcomponent, beta polypeptide [Source:MGI Symbol;Acc:MGI:88224]	27152.9	38894	1.43241	0.518443	0.0928023	1
ENSMUSG00000029056	Pank4	pantothenate kinase 4 [Source:MGI Symbol;Acc:MGI:2387466]	346.388	476.262	1.37494	0.459366	0.0929447	1
ENSMUSG00000038390	Gpr162	G protein-coupled receptor 162 [Source:MGI Symbol;Acc:MGI:1315214]	445.788	845.826	1.89737	0.924002	0.0929999	1
ENSMUSG00000055652	Klhl25	kelch-like 25 [Source:MGI Symbol;Acc:MGI:2668031]	224.044	314.845	1.40528	0.49086	0.0930782	1
ENSMUSG00000026276	Septin2	septin 2 [Source:MGI Symbol;Acc:MGI:97298]	71.8857	41.4243	0.576251	-0.79523	0.0931123	1
ENSMUSG00000070462	Tlnrd1	talin rod domain containing 1 [Source:MGI Symbol;Acc:MGI:1891420]	1401.68	2243.35	1.60047	0.6785	0.0931635	1
ENSMUSG00000052751	Repin1	replication initiator 1 [Source:MGI Symbol;Acc:MGI:1889817]	177.088	253.269	1.43019	0.516207	0.0931742	1
ENSMUSG00000060639	H4c9	H4 clustered histone 9 [Source:MGI Symbol;Acc:MGI:2448432]	24.8867	50.0712	2.01196	1.0086	0.093264	1
ENSMUSG00000066551	Hmgb1	high mobility group box 1 [Source:MGI Symbol;Acc:MGI:96113]	1635.22	1097.1	0.670921	-0.575786	0.093286	1
ENSMUSG00000018585	Atox1	antioxidant 1 copper chaperone [Source:MGI Symbol;Acc:MGI:1333855]	450.633	863.446	1.91607	0.938153	0.0934492	1
ENSMUSG00000002475	Abhd3	abhydrolase domain containing 3 [Source:MGI Symbol;Acc:MGI:2147183]	48.1928	82.0919	1.70341	0.768423	0.0934656	1
ENSMUSG00000017667	Zfp334	zinc finger protein 334 [Source:MGI Symbol;Acc:MGI:2388656]	11.5996	2.29682	0.198009	-2.33636	0.0934925	1
ENSMUSG00000059401	Mamld1	mastermind-like domain containing 1 [Source:MGI Symbol;Acc:MGI:3045303]	537.508	392.568	0.730348	-0.453344	0.0935077	1
ENSMUSG00000030272	Camk1	calcium/calmodulin-dependent protein kinase I [Source:MGI Symbol;Acc:MGI:1098535]	1581.54	2081.77	1.31629	0.396481	0.0936075	1
ENSMUSG00000013858	Tmem259	transmembrane protein 259 [Source:MGI Symbol;Acc:MGI:2177957]	1665.98	2183.8	1.31082	0.390471	0.0936119	1
ENSMUSG00000078919	Dpm1	dolichol-phosphate (beta-D) mannosyltransferase 1 [Source:MGI Symbol;Acc:MGI:1330239]	134.102	87.1587	0.649941	-0.62162	0.0936668	1
ENSMUSG00000026753	Ppp6c	protein phosphatase 6, catalytic subunit [Source:MGI Symbol;Acc:MGI:1915107]	1197.66	900.171	0.75161	-0.411944	0.0936972	1
ENSMUSG00000034908	Sidt2	SID1 transmembrane family, member 2 [Source:MGI Symbol;Acc:MGI:2446134]	2732.42	3588.43	1.31328	0.393177	0.0937917	1
ENSMUSG00000032816	Igdcc4	immunoglobulin superfamily, DCC subclass, member 4 [Source:MGI Symbol;Acc:MGI:1858497]	1.0002	8.33328	8.3316	3.05859	0.0939914	1
ENSMUSG00000062866	Phactr2	phosphatase and actin regulator 2 [Source:MGI Symbol;Acc:MGI:2446138]	1726.62	1319.4	0.764156	-0.388062	0.0940424	1
ENSMUSG00000054874	Pcnx3	pecanex homolog 3 [Source:MGI Symbol;Acc:MGI:1861733]	1389.02	1843.81	1.32742	0.40862	0.0940961	1
ENSMUSG00000037638	Zbtb42	zinc finger and BTB domain containing 42 [Source:MGI Symbol;Acc:MGI:3644133]	347.927	475.69	1.36721	0.451238	0.0941449	1
ENSMUSG00000007646	Rad51c	RAD51 paralog C [Source:MGI Symbol;Acc:MGI:2150020]	14.7701	2.31174	0.156514	-2.67563	0.0941732	1
ENSMUSG00000042759	Apobr	apolipoprotein B receptor [Source:MGI Symbol;Acc:MGI:2176230]	2807.49	2147.01	0.764742	-0.386954	0.0943034	1
ENSMUSG00000027298	Tyro3	TYRO3 protein tyrosine kinase 3 [Source:MGI Symbol;Acc:MGI:104294]	6.212	0.328118	0.0528199	-4.24277	0.0943045	1
ENSMUSG00000028809	Srrm1	serine/arginine repetitive matrix 1 [Source:MGI Symbol;Acc:MGI:1858303]	2767.64	2115.58	0.7644	-0.387601	0.0945068	1
ENSMUSG00000064351	mt-Co1	mitochondrially encoded cytochrome c oxidase I [Source:MGI Symbol;Acc:MGI:102504]	241180	177095	0.734284	-0.44559	0.0947878	1
ENSMUSG00000027843	Ptpn22	protein tyrosine phosphatase, non-receptor type 22 (lymphoid) [Source:MGI Symbol;Acc:MGI:107170]	803.334	598.463	0.744974	-0.424737	0.0947893	1
ENSMUSG00000056708	Ier5	immediate early response 5 [Source:MGI Symbol;Acc:MGI:1337072]	1527.98	2006.13	1.31293	0.39279	0.0948176	1
ENSMUSG00000004285	Atp6v1f	ATPase, H+ transporting, lysosomal V1 subunit F [Source:MGI Symbol;Acc:MGI:1913394]	1295.2	1876.71	1.44897	0.535027	0.0948636	1
ENSMUSG00000046679	C87436	expressed sequence C87436 [Source:MGI Symbol;Acc:MGI:2141787]	174.783	249.894	1.42974	0.515749	0.0952773	1
ENSMUSG00000014294	Ndufa2	NADH:ubiquinone oxidoreductase subunit A2 [Source:MGI Symbol;Acc:MGI:1343103]	229.542	428.577	1.86709	0.900795	0.0954216	1
ENSMUSG00000032997	Chpf	chondroitin polymerizing factor [Source:MGI Symbol;Acc:MGI:106576]	89.792	180.656	2.01193	1.00858	0.0954287	1
ENSMUSG00000028998	Tomm7	translocase of outer mitochondrial membrane 7 [Source:MGI Symbol;Acc:MGI:1913419]	113.528	184.99	1.62947	0.7044	0.0958557	1
ENSMUSG00000034848	Ttc21b	tetratricopeptide repeat domain 21B [Source:MGI Symbol;Acc:MGI:1920918]	259.313	182.2	0.702625	-0.509174	0.0960265	1
ENSMUSG00000070493	Chchd2	coiled-coil-helix-coiled-coil-helix domain containing 2 [Source:MGI Symbol;Acc:MGI:1261428]	1049.04	1893.32	1.80482	0.851858	0.0963256	1
ENSMUSG00000045251	Zfp688	zinc finger protein 688 [Source:MGI Symbol;Acc:MGI:1916484]	132.949	195.837	1.47302	0.558779	0.0963422	1
ENSMUSG00000041930	Fam222a	family with sequence similarity 222, member A [Source:MGI Symbol;Acc:MGI:3605543]	29.4997	55.8643	1.89372	0.921226	0.0964217	1
ENSMUSG00000118665	LIN54	lin-54 homolog (C. elegans) [Source:NCBI gene (formerly Entrezgene);Acc:231506]	406.679	271.617	0.667891	-0.582316	0.0964257	1
ENSMUSG00000041552	Ptchd1	patched domain containing 1 [Source:MGI Symbol;Acc:MGI:2685233]	266.459	167.706	0.62939	-0.667974	0.0964917	1
ENSMUSG00000020290	Xpo1	exportin 1 [Source:MGI Symbol;Acc:MGI:2144013]	1891.81	1141.71	0.603502	-0.728571	0.0966995	1
ENSMUSG00000007603	Dus3l	dihydrouridine synthase 3-like (S. cerevisiae) [Source:MGI Symbol;Acc:MGI:2147092]	498.543	670.463	1.34484	0.42744	0.0967022	1
ENSMUSG00000049866	Arl4c	ADP-ribosylation factor-like 4C [Source:MGI Symbol;Acc:MGI:2445172]	2070.61	3116.66	1.50519	0.589947	0.0967221	1
ENSMUSG00000079104	Prps1l3	phosphoribosyl pyrophosphate synthetase 1-like 3 [Source:MGI Symbol;Acc:MGI:3779453]	365.723	263.35	0.720082	-0.473766	0.09688	1
ENSMUSG00000025809	Itgb1	integrin beta 1 (fibronectin receptor beta) [Source:MGI Symbol;Acc:MGI:96610]	11368.6	8763.76	0.770875	-0.375431	0.096963	1
ENSMUSG00000090862	Rps13	ribosomal protein S13 [Source:MGI Symbol;Acc:MGI:1915302]	959.997	1745.05	1.81777	0.862166	0.0969699	1
ENSMUSG00000032601	Prkar2a	protein kinase, cAMP dependent regulatory, type II alpha [Source:MGI Symbol;Acc:MGI:108025]	1519.86	1122.18	0.738346	-0.437631	0.0973962	1
ENSMUSG00000010342	Tex14	testis expressed gene 14 [Source:MGI Symbol;Acc:MGI:1933227]	14.1743	3.62421	0.255689	-1.96754	0.0974894	1
ENSMUSG00000024797	Vps51	VPS51 GARP complex subunit [Source:MGI Symbol;Acc:MGI:1915755]	534.84	718.058	1.34257	0.424994	0.0975116	1
ENSMUSG00000052142	Rasal3	RAS protein activator like 3 [Source:MGI Symbol;Acc:MGI:2444128]	546.968	730.964	1.33639	0.418345	0.0977628	1
ENSMUSG00000078862	Gm14326	predicted gene 14326 [Source:MGI Symbol;Acc:MGI:3709298]	141.679	92.9415	0.656	-0.608233	0.0978211	1
ENSMUSG00000079641	Rpl39	ribosomal protein L39 [Source:MGI Symbol;Acc:MGI:1914498]	557.559	792.88	1.42206	0.507979	0.0981061	1
ENSMUSG00000037103	Dcaf15	DDB1 and CUL4 associated factor 15 [Source:MGI Symbol;Acc:MGI:2684420]	365.858	497.419	1.3596	0.443178	0.0981584	1
ENSMUSG00000031176	Dynlt3	dynein light chain Tctex-type 3 [Source:MGI Symbol;Acc:MGI:1914367]	2090.52	1325.3	0.633956	-0.657545	0.0982258	1
ENSMUSG00000026707	Nsun6	NOL1/NOP2/Sun domain family member 6 [Source:MGI Symbol;Acc:MGI:1921705]	128.243	83.3083	0.649613	-0.622348	0.0985805	1
ENSMUSG00000068551	Zfp467	zinc finger protein 467 [Source:MGI Symbol;Acc:MGI:1916160]	389.473	532.556	1.36738	0.451411	0.0987057	1
ENSMUSG00000022415	Syngr1	synaptogyrin 1 [Source:MGI Symbol;Acc:MGI:1328323]	2312.86	3546.88	1.53355	0.616872	0.0987377	1
ENSMUSG00000060703	Cd302	CD302 antigen [Source:MGI Symbol;Acc:MGI:1913455]	978.957	1288.64	1.31634	0.396529	0.098742	1
ENSMUSG00000036748	Cuedc2	CUE domain containing 2 [Source:MGI Symbol;Acc:MGI:1914366]	983.607	1290.07	1.31157	0.391299	0.0987632	1
ENSMUSG00000057667	Bloc1s3	biogenesis of lysosomal organelles complex-1, subunit 3 [Source:MGI Symbol;Acc:MGI:2678952]	284.321	392.366	1.38001	0.464681	0.0989807	1
ENSMUSG00000001288	Rarg	retinoic acid receptor, gamma [Source:MGI Symbol;Acc:MGI:97858]	354.296	481.16	1.35808	0.441564	0.0994368	1
ENSMUSG00000026782	Abi2	abl interactor 2 [Source:MGI Symbol;Acc:MGI:106913]	598.263	442.731	0.740027	-0.43435	0.099467	1
ENSMUSG00000037373	Ctbp1	C-terminal binding protein 1 [Source:MGI Symbol;Acc:MGI:1201685]	2046.25	2658.17	1.29904	0.377449	0.0995052	1
ENSMUSG00000006288	Ttc5	tetratricopeptide repeat domain 5 [Source:MGI Symbol;Acc:MGI:2683584]	530.863	711.918	1.34106	0.423371	0.0998357	1
ENSMUSG00000064370	mt-Cytb	mitochondrially encoded cytochrome b [Source:MGI Symbol;Acc:MGI:102501]	37362.5	27125.9	0.726019	-0.46192	0.099845	1
ENSMUSG00000024019	Cmtr1	cap methyltransferase 1 [Source:MGI Symbol;Acc:MGI:1921407]	9.58063	24.8018	2.58875	1.37225	0.100139	1
ENSMUSG00000006418	Rnf114	ring finger protein 114 [Source:MGI Symbol;Acc:MGI:1933159]	1482.44	1941.2	1.30946	0.388975	0.100197	1
ENSMUSG00000022992	Kansl2	KAT8 regulatory NSL complex subunit 2 [Source:MGI Symbol;Acc:MGI:1916862]	592.356	790.764	1.33495	0.416783	0.100213	1
ENSMUSG00000067071	Hes6	hairy and enhancer of split 6 [Source:MGI Symbol;Acc:MGI:1859852]	203.897	290.847	1.42644	0.512419	0.100535	1
ENSMUSG00000030530	Furin	furin (paired basic amino acid cleaving enzyme) [Source:MGI Symbol;Acc:MGI:97513]	1698.35	2229.67	1.31285	0.392699	0.10054	1
ENSMUSG00000019699	Akt3	thymoma viral proto-oncogene 3 [Source:MGI Symbol;Acc:MGI:1345147]	1983.59	1509.59	0.761041	-0.393954	0.100635	1
ENSMUSG00000010095	Slc3a2	solute carrier family 3 (activators of dibasic and neutral amino acid transport), member 2 [Source:MGI Symbol;Acc:MGI:96955]	4620.78	6047.04	1.30866	0.388093	0.100662	1
ENSMUSG00000048920	Fkrp	fukutin related protein [Source:MGI Symbol;Acc:MGI:2447586]	677.911	896.714	1.32276	0.403553	0.100679	1
ENSMUSG00000074656	Eif2s2	eukaryotic translation initiation factor 2, subunit 2 (beta) [Source:MGI Symbol;Acc:MGI:1914454]	1210.12	826.933	0.683347	-0.549309	0.100749	1
ENSMUSG00000067288	Rps28	ribosomal protein S28 [Source:MGI Symbol;Acc:MGI:1859516]	403.244	635.847	1.57683	0.657028	0.100753	1
ENSMUSG00000003680	Taf6l	TATA-box binding protein associated factor 6 like [Source:MGI Symbol;Acc:MGI:2444957]	257.759	353.598	1.37182	0.456088	0.100917	1
ENSMUSG00000026860	Sh3glb2	SH3-domain GRB2-like endophilin B2 [Source:MGI Symbol;Acc:MGI:2385131]	546.246	726.071	1.3292	0.410559	0.100984	1
ENSMUSG00000026914	Psmd14	proteasome (prosome, macropain) 26S subunit, non- ATPase, 14 [Source:MGI Symbol;Acc:MGI:1913284]	1126.33	802.937	0.71288	-0.48827	0.101014	1
ENSMUSG00000005846	Rsl1d1	ribosomal L1 domain containing 1 [Source:MGI Symbol;Acc:MGI:1913659]	954.292	613.328	0.642705	-0.637772	0.101028	1
ENSMUSG00000037190	Cyb561d2	cytochrome b-561 domain containing 2 [Source:MGI Symbol;Acc:MGI:1929280]	203.681	366.644	1.80009	0.848066	0.101356	1
ENSMUSG00000039813	Tbc1d2	TBC1 domain family, member 2 [Source:MGI Symbol;Acc:MGI:2652885]	452.152	646.911	1.43074	0.516759	0.101358	1
ENSMUSG00000036278	Macrod1	mono-ADP ribosylhydrolase 1 [Source:MGI Symbol;Acc:MGI:2147583]	182.051	258.423	1.41951	0.505392	0.101729	1
ENSMUSG00000014856	Tmem208	transmembrane protein 208 [Source:MGI Symbol;Acc:MGI:1913570]	280.698	409.551	1.45904	0.545024	0.101839	1
ENSMUSG00000029767	Calu	calumenin [Source:MGI Symbol;Acc:MGI:1097158]	2648.4	2027.78	0.765664	-0.385216	0.101855	1
ENSMUSG00000026630	Batf3	basic leucine zipper transcription factor, ATF-like 3 [Source:MGI Symbol;Acc:MGI:1925491]	106.036	161.763	1.52555	0.609329	0.101865	1
ENSMUSG00000030471	Zdhhc13	zinc finger, DHHC domain containing 13 [Source:MGI Symbol;Acc:MGI:1919227]	565.624	418.23	0.739412	-0.435549	0.101912	1
ENSMUSG00000042737	Dpm3	dolichyl-phosphate mannosyltransferase polypeptide 3 [Source:MGI Symbol;Acc:MGI:1915813]	116.026	170.336	1.46809	0.553937	0.102147	1
ENSMUSG00000019039	Dalrd3	DALR anticodon binding domain containing 3 [Source:MGI Symbol;Acc:MGI:1915039]	346.526	472.895	1.36467	0.448554	0.102326	1
ENSMUSG00000060771	Tsga10	testis specific 10 [Source:MGI Symbol;Acc:MGI:2685063]	256.608	173.369	0.67562	-0.565717	0.102371	1
ENSMUSG00000056413	Adap1	ArfGAP with dual PH domains 1 [Source:MGI Symbol;Acc:MGI:2442201]	1040.51	1368.13	1.31487	0.394918	0.102452	1
ENSMUSG00000027995	Tlr2	toll-like receptor 2 [Source:MGI Symbol;Acc:MGI:1346060]	676.928	1106.9	1.63518	0.709452	0.102462	1
ENSMUSG00000030339	Ltbr	lymphotoxin B receptor [Source:MGI Symbol;Acc:MGI:104875]	993.652	1303.55	1.31188	0.391638	0.102592	1
ENSMUSG00000041765	Ubac2	ubiquitin associated domain containing 2 [Source:MGI Symbol;Acc:MGI:1916139]	539.756	721.676	1.33704	0.419044	0.102648	1
ENSMUSG00000001053	N4bp3	NEDD4 binding protein 3 [Source:MGI Symbol;Acc:MGI:2442218]	177.876	253.657	1.42604	0.51201	0.102797	1
ENSMUSG00000050896	Rtn4rl2	reticulon 4 receptor-like 2 [Source:MGI Symbol;Acc:MGI:2669796]	4.70823	0	0	-Inf	0.102797	1
ENSMUSG00000044149	Nkrf	NF-kappaB repressing factor [Source:MGI Symbol;Acc:MGI:1924536]	152.894	101.361	0.662947	-0.593034	0.10283	1
ENSMUSG00000000861	Bcl11a	B cell CLL/lymphoma 11A (zinc finger protein) [Source:MGI Symbol;Acc:MGI:106190]	21.1506	5.59366	0.264468	-1.91883	0.102864	1
ENSMUSG00000031696	Vps35	VPS35 retromer complex component [Source:MGI Symbol;Acc:MGI:1890467]	4507.22	3472.16	0.770356	-0.376403	0.103025	1
ENSMUSG00000024067	Dpy30	dpy-30, histone methyltransferase complex regulatory subunit [Source:MGI Symbol;Acc:MGI:1913560]	299.804	214.193	0.714443	-0.485109	0.103096	1
ENSMUSG00000007216	Zfp775	zinc finger protein 775 [Source:MGI Symbol;Acc:MGI:2683557]	45.8616	86.9985	1.89698	0.923705	0.103213	1
ENSMUSG00000028394	Pole3	polymerase (DNA directed), epsilon 3 (p17 subunit) [Source:MGI Symbol;Acc:MGI:1933378]	565.266	417.53	0.738642	-0.437052	0.103316	1
ENSMUSG00000049295	Zfp219	zinc finger protein 219 [Source:MGI Symbol;Acc:MGI:1917140]	509.748	693.532	1.36054	0.444178	0.103338	1
ENSMUSG00000009907	Vps4b	vacuolar protein sorting 4B [Source:MGI Symbol;Acc:MGI:1100499]	3248.23	2502.26	0.770343	-0.376426	0.103381	1
ENSMUSG00000021495	Fam193b	family with sequence similarity 193, member B [Source:MGI Symbol;Acc:MGI:2385851]	847.657	1126.64	1.32913	0.410479	0.103407	1
ENSMUSG00000089809	Rasgef1b	RasGEF domain family, member 1B [Source:MGI Symbol;Acc:MGI:2443755]	2398.81	1863.54	0.776858	-0.364277	0.10343	1
ENSMUSG00000051483	Cbr1	carbonyl reductase 1 [Source:MGI Symbol;Acc:MGI:88284]	382.996	515.857	1.3469	0.429642	0.103431	1
ENSMUSG00000034997	Htr2a	5-hydroxytryptamine (serotonin) receptor 2A [Source:MGI Symbol;Acc:MGI:109521]	24.4068	9.70341	0.39757	-1.33072	0.103573	1
ENSMUSG00000027303	Ptpra	protein tyrosine phosphatase, receptor type, A [Source:MGI Symbol;Acc:MGI:97808]	4261.4	3288.87	0.77178	-0.373738	0.10371	1
ENSMUSG00000045128	Rpl18a	ribosomal protein L18A [Source:MGI Symbol;Acc:MGI:1924058]	3720.92	6341.68	1.70433	0.769206	0.103741	1
ENSMUSG00000027447	Cst3	cystatin C [Source:MGI Symbol;Acc:MGI:102519]	11763.9	15589.7	1.32521	0.406226	0.103865	1
ENSMUSG00000021368	Tbc1d7	TBC1 domain family, member 7 [Source:MGI Symbol;Acc:MGI:1914296]	129.555	84.2017	0.649929	-0.621647	0.10387	1
ENSMUSG00000051495	Irf2bp2	interferon regulatory factor 2 binding protein 2 [Source:MGI Symbol;Acc:MGI:2443921]	1724.1	2244.1	1.3016	0.380291	0.103903	1
ENSMUSG00000007721	Ccdc124	coiled-coil domain containing 124 [Source:MGI Symbol;Acc:MGI:1916403]	525.712	699.396	1.33038	0.411835	0.103922	1
ENSMUSG00000049858	Suox	sulfite oxidase [Source:MGI Symbol;Acc:MGI:2446117]	92.8887	141.402	1.52227	0.606226	0.104068	1
ENSMUSG00000025140	Pycr1	pyrroline-5-carboxylate reductase 1 [Source:MGI Symbol;Acc:MGI:2384795]	8.22118	0.984727	0.119779	-3.06155	0.10412	1
ENSMUSG00000028180	Zranb2	zinc finger, RAN-binding domain containing 2 [Source:MGI Symbol;Acc:MGI:1858211]	836.391	619.288	0.740429	-0.433567	0.104136	1
ENSMUSG00000009207	Lnpk	lunapark, ER junction formation factor [Source:MGI Symbol;Acc:MGI:1918115]	368.846	209.487	0.567953	-0.816157	0.104327	1
ENSMUSG00000060376	Bckdha	branched chain ketoacid dehydrogenase E1, alpha polypeptide [Source:MGI Symbol;Acc:MGI:107701]	155.934	224.706	1.44103	0.527103	0.10443	1
ENSMUSG00000039747	Orai2	ORAI calcium release-activated calcium modulator 2 [Source:MGI Symbol;Acc:MGI:2443195]	235.57	352.833	1.49779	0.582833	0.104508	1
ENSMUSG00000079038	D130040H23Rik	RIKEN cDNA D130040H23 gene [Source:MGI Symbol;Acc:MGI:2444324]	64.0163	37.06	0.578915	-0.788578	0.10451	1
ENSMUSG00000015804	Med28	mediator complex subunit 28 [Source:MGI Symbol;Acc:MGI:1914249]	465.815	624.294	1.34022	0.422467	0.104874	1
ENSMUSG00000026730	Pter	phosphotriesterase related [Source:MGI Symbol;Acc:MGI:107372]	124.336	58.8055	0.472955	-1.08022	0.104898	1
ENSMUSG00000020743	Mif4gd	MIF4G domain containing [Source:MGI Symbol;Acc:MGI:1916924]	643.704	854.778	1.32791	0.409153	0.105041	1
ENSMUSG00000020806	Rhbdf2	rhomboid 5 homolog 2 [Source:MGI Symbol;Acc:MGI:2442473]	962.813	1264.7	1.31354	0.393462	0.105147	1
ENSMUSG00000024193	Phf1	PHD finger protein 1 [Source:MGI Symbol;Acc:MGI:98647]	193.706	279.003	1.44034	0.526411	0.105187	1
ENSMUSG00000000253	Gmpr	guanosine monophosphate reductase [Source:MGI Symbol;Acc:MGI:1913605]	111.237	62.172	0.558913	-0.839305	0.105212	1
ENSMUSG00000037432	Fer1l5	fer-1-like 5 (C. elegans) [Source:MGI Symbol;Acc:MGI:3616091]	104.753	155.936	1.48862	0.573972	0.105254	1
ENSMUSG00000003068	Stk11	serine/threonine kinase 11 [Source:MGI Symbol;Acc:MGI:1341870]	1495.3	1944.64	1.3005	0.379066	0.105437	1
ENSMUSG00000026727	Rsu1	Ras suppressor protein 1 [Source:MGI Symbol;Acc:MGI:103040]	1974.88	1512.97	0.766108	-0.384381	0.105473	1
ENSMUSG00000011096	Akt1s1	AKT1 substrate 1 (proline-rich) [Source:MGI Symbol;Acc:MGI:1914855]	711.587	939.161	1.31981	0.400333	0.10552	1
ENSMUSG00000032754	Slc8b1	solute carrier family 8 (sodium/lithium/calcium exchanger), member B1 [Source:MGI Symbol;Acc:MGI:2180781]	1455.27	2068.14	1.42114	0.507048	0.105572	1
ENSMUSG00000027955	Gask1b	golgi associated kinase 1B [Source:MGI Symbol;Acc:MGI:1915909]	1736.19	978.874	0.563805	-0.826732	0.10565	1
ENSMUSG00000041153	Osgin2	oxidative stress induced growth inhibitor family member 2 [Source:MGI Symbol;Acc:MGI:2384798]	320.828	213.153	0.664384	-0.58991	0.105685	1
ENSMUSG00000038274	Fau	Finkel-Biskis-Reilly murine sarcoma virus (FBR- MuSV) ubiquitously expressed (fox derived) [Source:MGI Symbol;Acc:MGI:102547]	3347.28	4789.63	1.4309	0.516922	0.105691	1
ENSMUSG00000095432	Zfp748	zinc finger protein 748 [Source:MGI Symbol;Acc:MGI:1916455]	248.458	177.177	0.713104	-0.487815	0.105776	1
ENSMUSG00000020782	Llgl2	LLGL2 scribble cell polarity complex component [Source:MGI Symbol;Acc:MGI:1918843]	55.35	96.9625	1.75181	0.808845	0.106026	1
ENSMUSG00000020687	Cdc27	cell division cycle 27 [Source:MGI Symbol;Acc:MGI:102685]	991.199	697.766	0.703962	-0.50643	0.10619	1
ENSMUSG00000051223	Bzw1	basic leucine zipper and W2 domains 1 [Source:MGI Symbol;Acc:MGI:1914132]	4032.96	3113.93	0.77212	-0.373104	0.106266	1
ENSMUSG00000026209	Dnpep	aspartyl aminopeptidase [Source:MGI Symbol;Acc:MGI:1278328]	611.786	816.012	1.33382	0.415563	0.106271	1
ENSMUSG00000067370	B3galt4	UDP-Gal:betaGlcNAc beta 1,3-galactosyltransferase, polypeptide 4 [Source:MGI Symbol;Acc:MGI:1859517]	115.725	177.81	1.53649	0.619636	0.106403	1
ENSMUSG00000002396	Ocel1	occludin/ELL domain containing 1 [Source:MGI Symbol;Acc:MGI:1924340]	243.37	338.177	1.38956	0.474627	0.106426	1
ENSMUSG00000026170	Cyp27a1	cytochrome P450, family 27, subfamily a, polypeptide 1 [Source:MGI Symbol;Acc:MGI:88594]	1508.05	2483.79	1.64703	0.719863	0.106434	1
ENSMUSG00000055401	Fbxo6	F-box protein 6 [Source:MGI Symbol;Acc:MGI:1354743]	371.409	522.571	1.407	0.49262	0.106482	1
ENSMUSG00000020238	Ncln	nicalin [Source:MGI Symbol;Acc:MGI:1926081]	1476.42	1913.2	1.29584	0.373882	0.106655	1
ENSMUSG00000022475	Hdac7	histone deacetylase 7 [Source:MGI Symbol;Acc:MGI:1891835]	362.059	497.368	1.37372	0.458089	0.106685	1
ENSMUSG00000040219	Ttc12	tetratricopeptide repeat domain 12 [Source:MGI Symbol;Acc:MGI:2444588]	203.821	140.885	0.691222	-0.532778	0.107264	1
ENSMUSG00000027329	Spef1	sperm flagellar 1 [Source:MGI Symbol;Acc:MGI:3513546]	52.7031	86.4162	1.63968	0.713413	0.107266	1
ENSMUSG00000036718	Micall2	MICAL-like 2 [Source:MGI Symbol;Acc:MGI:2444818]	244.981	154.438	0.630407	-0.665645	0.107402	1
ENSMUSG00000058407	Txndc9	thioredoxin domain containing 9 [Source:MGI Symbol;Acc:MGI:2138153]	1080.43	822.188	0.760983	-0.394064	0.107444	1
ENSMUSG00000038502	Ptov1	prostate tumor over expressed gene 1 [Source:MGI Symbol;Acc:MGI:1933946]	816.577	1073.74	1.31492	0.394979	0.107481	1
ENSMUSG00000029030	Tprgl	transformation related protein 63 regulated like [Source:MGI Symbol;Acc:MGI:1915058]	1832.95	2375.98	1.29626	0.374354	0.107483	1
ENSMUSG00000033781	Asb13	ankyrin repeat and SOCS box-containing 13 [Source:MGI Symbol;Acc:MGI:2145525]	348.118	523.858	1.50483	0.5896	0.107666	1
ENSMUSG00000038578	Susd1	sushi domain containing 1 [Source:MGI Symbol;Acc:MGI:3651543]	118.363	175.962	1.48663	0.572046	0.107717	1
ENSMUSG00000022718	Dgcr8	DGCR8, microprocessor complex subunit [Source:MGI Symbol;Acc:MGI:2151114]	388.764	282.902	0.727696	-0.458592	0.107733	1
ENSMUSG00000103749	Pcdhgb5	protocadherin gamma subfamily B, 5 [Source:MGI Symbol;Acc:MGI:1935196]	12.3504	2.98226	0.24147	-2.05008	0.107958	1
ENSMUSG00000012296	Tjap1	tight junction associated protein 1 [Source:MGI Symbol;Acc:MGI:1921344]	248.191	340.735	1.37287	0.457197	0.108002	1
ENSMUSG00000063652	Slc22a21	solute carrier family 22 (organic cation transporter), member 21 [Source:MGI Symbol;Acc:MGI:1929481]	40.1713	69.0913	1.71992	0.782338	0.108104	1
ENSMUSG00000038235	F11r	F11 receptor [Source:MGI Symbol;Acc:MGI:1321398]	9.43631	24.2588	2.57079	1.36221	0.108156	1
ENSMUSG00000022292	Rrm2b	ribonucleotide reductase M2 B (TP53 inducible) [Source:MGI Symbol;Acc:MGI:2155865]	318.738	217.866	0.683526	-0.548932	0.108277	1
ENSMUSG00000025473	Adam8	a disintegrin and metallopeptidase domain 8 [Source:MGI Symbol;Acc:MGI:107825]	13603.1	9688.06	0.712196	-0.489654	0.108376	1
ENSMUSG00000030830	Itgal	integrin alpha L [Source:MGI Symbol;Acc:MGI:96606]	708.962	1336.36	1.88496	0.914534	0.108534	1
ENSMUSG00000027076	Timm10	translocase of inner mitochondrial membrane 10 [Source:MGI Symbol;Acc:MGI:1353429]	108.618	159.647	1.4698	0.555623	0.108661	1
ENSMUSG00000028670	Lypla2	lysophospholipase 2 [Source:MGI Symbol;Acc:MGI:1347000]	984.15	1278.92	1.29951	0.377972	0.108864	1
ENSMUSG00000044224	Dnajc21	DnaJ heat shock protein family (Hsp40) member C21 [Source:MGI Symbol;Acc:MGI:1925371]	345.853	232.304	0.671686	-0.574142	0.108875	1
ENSMUSG00000054115	Skp2	S-phase kinase-associated protein 2 [Source:MGI Symbol;Acc:MGI:1351663]	402.519	294.936	0.732725	-0.448656	0.108904	1
ENSMUSG00000022999	Lmbr1l	limb region 1 like [Source:MGI Symbol;Acc:MGI:1289247]	192.002	296.32	1.54332	0.626038	0.108937	1
ENSMUSG00000059586	Nsmce2	NSE2/MMS21 homolog, SMC5-SMC6 complex SUMO ligase [Source:MGI Symbol;Acc:MGI:1915751]	363.226	264.71	0.728775	-0.456454	0.108957	1
ENSMUSG00000042901	Aida	axin interactor, dorsalization associated [Source:MGI Symbol;Acc:MGI:1919737]	1631.9	1253.11	0.767886	-0.381037	0.109116	1
ENSMUSG00000008682	Rpl10	ribosomal protein L10 [Source:MGI Symbol;Acc:MGI:105943]	7816.07	10917.1	1.39675	0.482069	0.10918	1
ENSMUSG00000025579	Gaa	glucosidase, alpha, acid [Source:MGI Symbol;Acc:MGI:95609]	2020	2776.36	1.37443	0.458836	0.109312	1
ENSMUSG00000005069	Pex5	peroxisomal biogenesis factor 5 [Source:MGI Symbol;Acc:MGI:1098808]	509.825	720.283	1.41281	0.498563	0.109368	1
ENSMUSG00000054545	Ugt1a6a	UDP glucuronosyltransferase 1 family, polypeptide A6A [Source:MGI Symbol;Acc:MGI:2137698]	27.0581	11.5866	0.428214	-1.2236	0.10942	1
ENSMUSG00000025757	Hspa4l	heat shock protein 4 like [Source:MGI Symbol;Acc:MGI:107422]	841.146	637.928	0.758404	-0.398961	0.109441	1
ENSMUSG00000045322	Tlr9	toll-like receptor 9 [Source:MGI Symbol;Acc:MGI:1932389]	618.652	1060.72	1.71457	0.777848	0.109444	1
ENSMUSG00000031278	Acsl4	acyl-CoA synthetase long-chain family member 4 [Source:MGI Symbol;Acc:MGI:1354713]	1767.33	1091.52	0.617607	-0.695239	0.109537	1
ENSMUSG00000024818	Slc25a45	solute carrier family 25, member 45 [Source:MGI Symbol;Acc:MGI:2147731]	865.736	1142.06	1.31917	0.399633	0.10958	1
ENSMUSG00000022420	Dnal4	dynein, axonemal, light chain 4 [Source:MGI Symbol;Acc:MGI:1859217]	268.171	365.96	1.36465	0.44853	0.10973	1
ENSMUSG00000029650	Slc46a3	solute carrier family 46, member 3 [Source:MGI Symbol;Acc:MGI:1918956]	2472.21	3363.95	1.36071	0.444355	0.109939	1
ENSMUSG00000062794	Zfp599	zinc finger protein 599 [Source:MGI Symbol;Acc:MGI:2679006]	7.01994	0.656485	0.0935171	-3.41863	0.110003	1
ENSMUSG00000026269	Rnpepl1	arginyl aminopeptidase (aminopeptidase B)-like 1 [Source:MGI Symbol;Acc:MGI:1914170]	1911.13	2471.84	1.2934	0.371165	0.11046	1
ENSMUSG00000074406	Zfp628	zinc finger protein 628 [Source:MGI Symbol;Acc:MGI:2665174]	206.969	288.188	1.39242	0.477599	0.110615	1
ENSMUSG00000050043	Tmx2	thioredoxin-related transmembrane protein 2 [Source:MGI Symbol;Acc:MGI:1914208]	688.042	517.544	0.752198	-0.410815	0.110619	1
ENSMUSG00000039270	Megf9	multiple EGF-like-domains 9 [Source:MGI Symbol;Acc:MGI:1918264]	358.91	262.046	0.730117	-0.453801	0.110671	1
ENSMUSG00000003038	Hmgn2	high mobility group nucleosomal binding domain 2 [Source:MGI Symbol;Acc:MGI:96136]	1233.39	848.251	0.687738	-0.540068	0.110755	1
ENSMUSG00000057788	Ddx49	DEAD box helicase 49 [Source:MGI Symbol;Acc:MGI:2136689]	275.843	375.758	1.36222	0.445956	0.110889	1
ENSMUSG00000045094	Arhgef37	Rho guanine nucleotide exchange factor (GEF) 37 [Source:MGI Symbol;Acc:MGI:3045339]	33.5022	60.5199	1.80645	0.853154	0.110902	1
ENSMUSG00000041515	Irf8	interferon regulatory factor 8 [Source:MGI Symbol;Acc:MGI:96395]	4812.34	6405.42	1.33104	0.412556	0.110934	1
ENSMUSG00000060032	H2aj	H2J.A histone [Source:MGI Symbol;Acc:MGI:3606192]	683.862	1081.31	1.58118	0.661004	0.110974	1
ENSMUSG00000041075	Fzd7	frizzled class receptor 7 [Source:MGI Symbol;Acc:MGI:108570]	1055.65	778.263	0.737238	-0.439797	0.111069	1
ENSMUSG00000021952	Xpo4	exportin 4 [Source:MGI Symbol;Acc:MGI:1888526]	628.447	462.748	0.736335	-0.441566	0.111144	1
ENSMUSG00000040048	Ndufb10	NADH:ubiquinone oxidoreductase subunit B10 [Source:MGI Symbol;Acc:MGI:1915592]	355.427	578.12	1.62655	0.701817	0.111185	1
ENSMUSG00000021831	Ero1a	endoplasmic reticulum oxidoreductase 1 alpha [Source:MGI Symbol;Acc:MGI:1354385]	882.369	651.19	0.738002	-0.438303	0.111217	1
ENSMUSG00000053483	Usp21	ubiquitin specific peptidase 21 [Source:MGI Symbol;Acc:MGI:1353665]	338.39	459.418	1.35766	0.441122	0.11141	1
ENSMUSG00000049922	Slc35c1	solute carrier family 35, member C1 [Source:MGI Symbol;Acc:MGI:2443301]	562.007	744.708	1.32509	0.406086	0.111442	1
ENSMUSG00000063808	Gpatch1	G patch domain containing 1 [Source:MGI Symbol;Acc:MGI:1914721]	361.561	266.23	0.736335	-0.441566	0.111538	1
ENSMUSG00000028251	Tstd3	thiosulfate sulfurtransferase (rhodanese)-like domain containing 3 [Source:MGI Symbol;Acc:MGI:1924282]	204.042	104.244	0.510893	-0.968908	0.111564	1
ENSMUSG00000049285	Mblac1	metallo-beta-lactamase domain containing 1 [Source:MGI Symbol;Acc:MGI:2679717]	39.1994	79.4847	2.0277	1.01985	0.111667	1
ENSMUSG00000015396	Cd83	CD83 antigen [Source:MGI Symbol;Acc:MGI:1328316]	1726.7	2331.67	1.35036	0.433346	0.111781	1
ENSMUSG00000036469	Marchf1	membrane associated ring-CH-type finger 1 [Source:MGI Symbol;Acc:MGI:1920175]	2695.18	2099.91	0.779136	-0.360054	0.111812	1
ENSMUSG00000042688	Mapk6	mitogen-activated protein kinase 6 [Source:MGI Symbol;Acc:MGI:1354946]	2420.38	1874.48	0.774456	-0.368745	0.111845	1
ENSMUSG00000026927	Entr1	endosome associated trafficking regulator 1 [Source:MGI Symbol;Acc:MGI:1915362]	385.59	518.263	1.34408	0.426617	0.111853	1
ENSMUSG00000078974	Sec61g	SEC61, gamma subunit [Source:MGI Symbol;Acc:MGI:1202066]	100.326	147.248	1.46769	0.553549	0.111876	1
ENSMUSG00000071547	Nt5dc2	5'-nucleotidase domain containing 2 [Source:MGI Symbol;Acc:MGI:1917271]	663.226	863.817	1.30245	0.381226	0.111952	1
ENSMUSG00000040957	Cables1	CDK5 and Abl enzyme substrate 1 [Source:MGI Symbol;Acc:MGI:1927065]	5.78332	18.0234	3.11644	1.6399	0.112128	1
ENSMUSG00000022972	Cfap298	cilia and flagella associate protien 298 [Source:MGI Symbol;Acc:MGI:1915251]	22.8214	43.635	1.91203	0.935102	0.11219	1
ENSMUSG00000042439	Zfp532	zinc finger protein 532 [Source:MGI Symbol;Acc:MGI:3036282]	242.078	150.678	0.622434	-0.684008	0.112316	1
ENSMUSG00000056673	Kdm5d	lysine (K)-specific demethylase 5D [Source:MGI Symbol;Acc:MGI:99780]	776.997	592.287	0.762276	-0.391614	0.112348	1
ENSMUSG00000032583	Mon1a	MON1 homolog A, secretory traffciking associated [Source:MGI Symbol;Acc:MGI:1920075]	249.394	378.436	1.51742	0.601622	0.112415	1
ENSMUSG00000021276	Cinp	cyclin-dependent kinase 2 interacting protein [Source:MGI Symbol;Acc:MGI:1914486]	678.317	507.864	0.748712	-0.417517	0.112497	1
ENSMUSG00000031984	2810004N23Rik	RIKEN cDNA 2810004N23 gene [Source:MGI Symbol;Acc:MGI:1913773]	383.502	281.331	0.733583	-0.446968	0.112565	1
ENSMUSG00000037979	Ccdc92	coiled-coil domain containing 92 [Source:MGI Symbol;Acc:MGI:106485]	0.319735	7.80652	24.4156	4.60973	0.112712	1
ENSMUSG00000050967	Creg2	cellular repressor of E1A-stimulated genes 2 [Source:MGI Symbol;Acc:MGI:1928333]	592.101	444.22	0.750245	-0.414567	0.112926	1
ENSMUSG00000022462	Slc38a2	solute carrier family 38, member 2 [Source:MGI Symbol;Acc:MGI:1915010]	1417.37	1817.87	1.28257	0.359035	0.112961	1
ENSMUSG00000028756	Pink1	PTEN induced putative kinase 1 [Source:MGI Symbol;Acc:MGI:1916193]	1953.91	2861.68	1.4646	0.550504	0.113166	1
ENSMUSG00000041695	Kcnj2	potassium inwardly-rectifying channel, subfamily J, member 2 [Source:MGI Symbol;Acc:MGI:104744]	4292.88	3036.95	0.707439	-0.499321	0.113231	1
ENSMUSG00000028187	Rpf1	ribosome production factor 1 homolog [Source:MGI Symbol;Acc:MGI:1917535]	546.934	410.436	0.75043	-0.41421	0.113237	1
ENSMUSG00000030231	Plekha5	pleckstrin homology domain containing, family A member 5 [Source:MGI Symbol;Acc:MGI:1923802]	107.971	68.4233	0.633718	-0.658087	0.113325	1
ENSMUSG00000034175	Rhbdd3	rhomboid domain containing 3 [Source:MGI Symbol;Acc:MGI:2444684]	145.115	238.803	1.64561	0.718621	0.113328	1
ENSMUSG00000025572	Tmc6	transmembrane channel-like gene family 6 [Source:MGI Symbol;Acc:MGI:1098686]	482.188	647.072	1.34195	0.424331	0.113426	1
ENSMUSG00000033953	Ppp3r1	protein phosphatase 3, regulatory subunit B, alpha isoform (calcineurin B, type I) [Source:MGI Symbol;Acc:MGI:107172]	2041.13	1465	0.717741	-0.478464	0.113474	1
ENSMUSG00000042063	Zfp386	zinc finger protein 386 (Kruppel-like) [Source:MGI Symbol;Acc:MGI:1930708]	395.462	292.154	0.738766	-0.43681	0.113488	1
ENSMUSG00000030678	Maz	MYC-associated zinc finger protein (purine-binding transcription factor) [Source:MGI Symbol;Acc:MGI:1338823]	1789	2301.6	1.28653	0.363486	0.113494	1
ENSMUSG00000022552	Sharpin	SHANK-associated RH domain interacting protein [Source:MGI Symbol;Acc:MGI:1913331]	765.333	1005.93	1.31437	0.394368	0.113584	1
ENSMUSG00000029725	Ppp1r35	protein phosphatase 1, regulatory subunit 35 [Source:MGI Symbol;Acc:MGI:1922853]	99.9659	149.752	1.49803	0.583063	0.113591	1
ENSMUSG00000026234	Ncl	nucleolin [Source:MGI Symbol;Acc:MGI:97286]	5699.75	4090.63	0.717685	-0.478578	0.113604	1
ENSMUSG00000032423	Syncrip	synaptotagmin binding, cytoplasmic RNA interacting protein [Source:MGI Symbol;Acc:MGI:1891690]	2152.45	1350.41	0.627384	-0.672579	0.113627	1
ENSMUSG00000053931	Cnn3	calponin 3, acidic [Source:MGI Symbol;Acc:MGI:1919244]	16.6687	35.3616	2.12144	1.08504	0.113833	1
ENSMUSG00000019261	Map1s	microtubule-associated protein 1S [Source:MGI Symbol;Acc:MGI:2443304]	1055.59	1468.93	1.39157	0.476714	0.113957	1
ENSMUSG00000049482	Ctu2	cytosolic thiouridylase subunit 2 [Source:MGI Symbol;Acc:MGI:1914215]	140.541	199.491	1.41945	0.50533	0.113998	1
ENSMUSG00000002409	Dyrk1b	dual-specificity tyrosine-(Y)-phosphorylation regulated kinase 1b [Source:MGI Symbol;Acc:MGI:1330302]	210.569	294.696	1.39952	0.484934	0.114066	1
ENSMUSG00000038520	Tbc1d17	TBC1 domain family, member 17 [Source:MGI Symbol;Acc:MGI:2449973]	785.409	1031.96	1.31392	0.393878	0.1141	1
ENSMUSG00000058503	Fam133b	family with sequence similarity 133, member B [Source:MGI Symbol;Acc:MGI:1915402]	241.541	171.502	0.710032	-0.494044	0.114113	1
ENSMUSG00000055839	Elob	elongin B [Source:MGI Symbol;Acc:MGI:1914923]	412.71	819.862	1.98654	0.990255	0.114206	1
ENSMUSG00000032220	Myo1e	myosin IE [Source:MGI Symbol;Acc:MGI:106621]	11136.5	7534.01	0.676513	-0.56381	0.114211	1
ENSMUSG00000026656	Fcgr2b	Fc receptor, IgG, low affinity IIb [Source:MGI Symbol;Acc:MGI:95499]	5318.64	8522.71	1.60242	0.680254	0.114459	1
ENSMUSG00000033467	Crlf2	cytokine receptor-like factor 2 [Source:MGI Symbol;Acc:MGI:1889506]	1390.26	2071.33	1.48988	0.575199	0.114494	1
ENSMUSG00000025791	Pgm1	phosphoglucomutase 1 [Source:MGI Symbol;Acc:MGI:97565]	628.671	474.376	0.754569	-0.406275	0.114544	1
ENSMUSG00000021824	Ap3m1	adaptor-related protein complex 3, mu 1 subunit [Source:MGI Symbol;Acc:MGI:1929212]	1283.94	940.921	0.732841	-0.448428	0.114636	1
ENSMUSG00000032555	Topbp1	topoisomerase (DNA) II binding protein 1 [Source:MGI Symbol;Acc:MGI:1920018]	1336.47	899.095	0.672737	-0.571886	0.114695	1
ENSMUSG00000048696	Mex3d	mex3 RNA binding family member D [Source:MGI Symbol;Acc:MGI:2681847]	198.061	275.102	1.38897	0.474019	0.114753	1
ENSMUSG00000036887	C1qa	complement component 1, q subcomponent, alpha polypeptide [Source:MGI Symbol;Acc:MGI:88223]	5791.22	9291.73	1.60445	0.68208	0.114767	1
ENSMUSG00000041846	Ppp4r3a	protein phosphatase 4 regulatory subunit 3A [Source:MGI Symbol;Acc:MGI:1915984]	1143.08	856.441	0.749238	-0.416504	0.114786	1
ENSMUSG00000045503	Sys1	SYS1 Golgi-localized integral membrane protein homolog (S. cerevisiae) [Source:MGI Symbol;Acc:MGI:1913710]	84.1836	127.402	1.51339	0.59778	0.114858	1
ENSMUSG00000030208	Emp1	epithelial membrane protein 1 [Source:MGI Symbol;Acc:MGI:107941]	7298.37	5711.92	0.782629	-0.353599	0.114868	1
ENSMUSG00000000881	Dlg3	discs large MAGUK scaffold protein 3 [Source:MGI Symbol;Acc:MGI:1888986]	901.018	455.655	0.505711	-0.983614	0.114896	1
ENSMUSG00000073700	Klhl21	kelch-like 21 [Source:MGI Symbol;Acc:MGI:1919288]	416.188	558.153	1.34111	0.423426	0.114915	1
ENSMUSG00000025555	Farp1	FERM, RhoGEF (Arhgef) and pleckstrin domain protein 1 (chondrocyte-derived) [Source:MGI Symbol;Acc:MGI:2446173]	11.8412	27.6397	2.33419	1.22292	0.114962	1
ENSMUSG00000002820	Atg4d	autophagy related 4D, cysteine peptidase [Source:MGI Symbol;Acc:MGI:2444308]	196.929	272.934	1.38595	0.470871	0.115004	1
ENSMUSG00000020439	Smtn	smoothelin [Source:MGI Symbol;Acc:MGI:1354727]	83.1949	48.4876	0.582819	-0.77888	0.115166	1
ENSMUSG00000001082	Mfsd10	major facilitator superfamily domain containing 10 [Source:MGI Symbol;Acc:MGI:1915544]	345.906	461.794	1.33503	0.416868	0.11521	1
ENSMUSG00000062960	Kdr	kinase insert domain protein receptor [Source:MGI Symbol;Acc:MGI:96683]	141.513	215.349	1.52176	0.60574	0.115376	1
ENSMUSG00000025959	Klf7	Kruppel-like factor 7 (ubiquitous) [Source:MGI Symbol;Acc:MGI:1935151]	633.504	444.667	0.701916	-0.510629	0.115433	1
ENSMUSG00000070372	Capza1	capping protein (actin filament) muscle Z-line, alpha 1 [Source:MGI Symbol;Acc:MGI:106227]	3363.29	2606.18	0.774889	-0.367939	0.115523	1
ENSMUSG00000039976	Tbc1d16	TBC1 domain family, member 16 [Source:MGI Symbol;Acc:MGI:2652878]	160.065	227.146	1.41909	0.504963	0.115708	1
ENSMUSG00000001542	Ell2	elongation factor for RNA polymerase II 2 [Source:MGI Symbol;Acc:MGI:2183438]	1469.21	898.513	0.611562	-0.70943	0.115787	1
ENSMUSG00000024480	Ap3s1	adaptor-related protein complex 3, sigma 1 subunit [Source:MGI Symbol;Acc:MGI:1337062]	1902.22	1471.05	0.77333	-0.370844	0.115934	1
ENSMUSG00000028034	Fubp1	far upstream element (FUSE) binding protein 1 [Source:MGI Symbol;Acc:MGI:1196294]	1606.9	917.466	0.570955	-0.80855	0.116103	1
ENSMUSG00000028568	Btf3l4	basic transcription factor 3-like 4 [Source:MGI Symbol;Acc:MGI:1915312]	519.956	388.175	0.746552	-0.421685	0.116203	1
ENSMUSG00000019373	Cops3	COP9 signalosome subunit 3 [Source:MGI Symbol;Acc:MGI:1349409]	448.34	331.191	0.738704	-0.436931	0.116227	1
ENSMUSG00000024273	2700062C07Rik	RIKEN cDNA 2700062C07 gene [Source:MGI Symbol;Acc:MGI:1915296]	139.235	92.9658	0.667691	-0.582749	0.116307	1
ENSMUSG00000026986	Hnmt	histamine N-methyltransferase [Source:MGI Symbol;Acc:MGI:2153181]	411.344	289.811	0.704548	-0.50523	0.116344	1
ENSMUSG00000016494	Cd34	CD34 antigen [Source:MGI Symbol;Acc:MGI:88329]	45.9234	6.64946	0.144794	-2.78792	0.116513	1
ENSMUSG00000036880	Acaa2	acetyl-Coenzyme A acyltransferase 2 (mitochondrial 3-oxoacyl-Coenzyme A thiolase) [Source:MGI Symbol;Acc:MGI:1098623]	554.474	730.393	1.31727	0.397552	0.116662	1
ENSMUSG00000079442	St6galnac4	ST6 (alpha-N-acetyl-neuraminyl-2,3-beta-galactosyl- 1,3)-N-acetylgalactosaminide alpha-2,6-sialyltransferase 4 [Source:MGI Symbol;Acc:MGI:1341894]	1440.78	1858.78	1.29011	0.367498	0.1167	1
ENSMUSG00000068874	Selenbp1	selenium binding protein 1 [Source:MGI Symbol;Acc:MGI:96825]	252.973	343.077	1.35618	0.439547	0.116846	1
ENSMUSG00000020225	Tmbim4	transmembrane BAX inhibitor motif containing 4 [Source:MGI Symbol;Acc:MGI:1915462]	697.801	1016.7	1.45701	0.54301	0.116875	1
ENSMUSG00000021116	Eif2s1	eukaryotic translation initiation factor 2, subunit 1 alpha [Source:MGI Symbol;Acc:MGI:95299]	1009.67	733.825	0.726794	-0.460381	0.117057	1
ENSMUSG00000033721	Vav3	vav 3 oncogene [Source:MGI Symbol;Acc:MGI:1888518]	1617.27	1235.57	0.763986	-0.388381	0.117176	1
ENSMUSG00000053510	Nrd1	nardilysin, N-arginine dibasic convertase, NRD convertase 1 [Source:MGI Symbol;Acc:MGI:1201386]	3287.79	2555.73	0.777339	-0.363383	0.117316	1
ENSMUSG00000024544	Ldlrad4	low density lipoprotein receptor class A domain containing 4 [Source:MGI Symbol;Acc:MGI:1277150]	155.901	220.123	1.41194	0.497683	0.117431	1
ENSMUSG00000015869	Prpsap1	phosphoribosyl pyrophosphate synthetase-associated protein 1 [Source:MGI Symbol;Acc:MGI:1915013]	471.698	627.557	1.33042	0.411882	0.117462	1
ENSMUSG00000045624	Esf1	ESF1 nucleolar pre-rRNA processing protein homolog [Source:MGI Symbol;Acc:MGI:1913830]	434.469	247.391	0.56941	-0.812461	0.11749	1
ENSMUSG00000026520	Pycr2	pyrroline-5-carboxylate reductase family, member 2 [Source:MGI Symbol;Acc:MGI:1277956]	318.086	425.951	1.3391	0.421269	0.117506	1
ENSMUSG00000019837	Gtf3c6	general transcription factor IIIC, polypeptide 6, alpha [Source:MGI Symbol;Acc:MGI:1914621]	571.75	428.253	0.749021	-0.416922	0.117516	1
ENSMUSG00000028049	Scamp3	secretory carrier membrane protein 3 [Source:MGI Symbol;Acc:MGI:1346346]	669.863	877.238	1.30958	0.389103	0.117585	1
ENSMUSG00000036199	Ndufa13	NADH:ubiquinone oxidoreductase subunit A13 [Source:MGI Symbol;Acc:MGI:1914434]	395.827	612.608	1.54766	0.630093	0.117659	1
ENSMUSG00000010358	Ifi35	interferon-induced protein 35 [Source:MGI Symbol;Acc:MGI:1917360]	124.759	192.899	1.54617	0.628697	0.117661	1
ENSMUSG00000009555	Cdk9	cyclin-dependent kinase 9 (CDC2-related kinase) [Source:MGI Symbol;Acc:MGI:1328368]	1992.99	2564.44	1.28673	0.363709	0.11778	1
ENSMUSG00000054428	Atpif1	ATPase inhibitory factor 1 [Source:MGI Symbol;Acc:MGI:1196457]	146.734	98.8197	0.673463	-0.570329	0.117853	1
ENSMUSG00000031592	Pcm1	pericentriolar material 1 [Source:MGI Symbol;Acc:MGI:1277958]	917.164	690.608	0.752982	-0.409312	0.117898	1
ENSMUSG00000040824	Snrpd2	small nuclear ribonucleoprotein D2 [Source:MGI Symbol;Acc:MGI:98345]	187.595	278.63	1.48527	0.570724	0.117978	1
ENSMUSG00000046562	Unc119b	unc-119 lipid binding chaperone B [Source:MGI Symbol;Acc:MGI:2147162]	377.149	504.853	1.3386	0.420729	0.11817	1
ENSMUSG00000036533	Cdc42ep3	CDC42 effector protein (Rho GTPase binding) 3 [Source:MGI Symbol;Acc:MGI:2384718]	140.944	211.077	1.4976	0.582651	0.118233	1
ENSMUSG00000061787	Rps17	ribosomal protein S17 [Source:MGI Symbol;Acc:MGI:1309526]	1378.82	2196.06	1.59271	0.671486	0.118275	1
ENSMUSG00000022788	Fgd4	FYVE, RhoGEF and PH domain containing 4 [Source:MGI Symbol;Acc:MGI:2183747]	4108.24	2940.09	0.715656	-0.482661	0.118315	1
ENSMUSG00000021843	Ktn1	kinectin 1 [Source:MGI Symbol;Acc:MGI:109153]	676.977	480.239	0.709388	-0.495353	0.118517	1
ENSMUSG00000003226	Ranbp2	RAN binding protein 2 [Source:MGI Symbol;Acc:MGI:894323]	3734.09	2831.77	0.758357	-0.399052	0.118532	1
ENSMUSG00000032207	Lipc	lipase, hepatic [Source:MGI Symbol;Acc:MGI:96216]	9.26967	1.02759	0.110855	-3.17325	0.11857	1
ENSMUSG00000074916	Chst14	carbohydrate sulfotransferase 14 [Source:MGI Symbol;Acc:MGI:1919386]	340.048	494.123	1.4531	0.539132	0.118581	1
ENSMUSG00000011256	Adam19	a disintegrin and metallopeptidase domain 19 (meltrin beta) [Source:MGI Symbol;Acc:MGI:105377]	708.404	976.16	1.37797	0.462544	0.11899	1
ENSMUSG00000024911	Fibp	fibroblast growth factor (acidic) intracellular binding protein [Source:MGI Symbol;Acc:MGI:1926233]	506.415	667.8	1.31868	0.399098	0.119152	1
ENSMUSG00000040726	Hesx1	homeobox gene expressed in ES cells [Source:MGI Symbol;Acc:MGI:96071]	18.3975	6.29264	0.342038	-1.54777	0.119179	1
ENSMUSG00000024845	Tmem134	transmembrane protein 134 [Source:MGI Symbol;Acc:MGI:1914240]	706.633	962.408	1.36196	0.445688	0.119277	1
ENSMUSG00000024219	Anks1	ankyrin repeat and SAM domain containing 1 [Source:MGI Symbol;Acc:MGI:2446180]	955.858	1242.48	1.29986	0.378351	0.119337	1
ENSMUSG00000030061	Uba3	ubiquitin-like modifier activating enzyme 3 [Source:MGI Symbol;Acc:MGI:1341217]	841.832	639.254	0.75936	-0.397145	0.11936	1
ENSMUSG00000071657	Bscl2	Berardinelli-Seip congenital lipodystrophy 2 (seipin) [Source:MGI Symbol;Acc:MGI:1298392]	684.692	893.36	1.30476	0.383787	0.119398	1
ENSMUSG00000029616	Erp29	endoplasmic reticulum protein 29 [Source:MGI Symbol;Acc:MGI:1914647]	1921.57	2462.86	1.28169	0.358047	0.11951	1
ENSMUSG00000042082	Arsb	arylsulfatase B [Source:MGI Symbol;Acc:MGI:88075]	775.409	437.47	0.56418	-0.825774	0.119566	1
ENSMUSG00000037999	Arap2	ArfGAP with RhoGAP domain, ankyrin repeat and PH domain 2 [Source:MGI Symbol;Acc:MGI:2684416]	238.181	165.987	0.696892	-0.520993	0.119797	1
ENSMUSG00000067199	Frat1	frequently rearranged in advanced T cell lymphomas [Source:MGI Symbol;Acc:MGI:109450]	71.4893	110.744	1.5491	0.631429	0.119999	1
ENSMUSG00000028517	Plpp3	phospholipid phosphatase 3 [Source:MGI Symbol;Acc:MGI:1915166]	461.209	611.196	1.3252	0.406215	0.120018	1
ENSMUSG00000020189	Osbpl8	oxysterol binding protein-like 8 [Source:MGI Symbol;Acc:MGI:2443807]	13907.4	10919.4	0.785153	-0.348954	0.120022	1
ENSMUSG00000025486	Sirt3	sirtuin 3 [Source:MGI Symbol;Acc:MGI:1927665]	110.193	161.534	1.46593	0.551812	0.120085	1
ENSMUSG00000079339	Ifit1bl1	interferon induced protein with tetratricpeptide repeats 1B like 1 [Source:MGI Symbol;Acc:MGI:3650685]	51.188	141.997	2.77403	1.47198	0.120274	1
ENSMUSG00000025020	Slit1	slit guidance ligand 1 [Source:MGI Symbol;Acc:MGI:1315203]	36.839	64.5569	1.75241	0.809336	0.120326	1
ENSMUSG00000074500	Zfp558	zinc finger protein 558 [Source:MGI Symbol;Acc:MGI:1921681]	40.2271	20.1498	0.500901	-0.997404	0.120355	1
ENSMUSG00000022064	Pibf1	progesterone immunomodulatory binding factor 1 [Source:MGI Symbol;Acc:MGI:1261910]	247.595	164.645	0.664978	-0.588621	0.120442	1
ENSMUSG00000028524	Sgip1	SH3-domain GRB2-like (endophilin) interacting protein 1 [Source:MGI Symbol;Acc:MGI:1920344]	5.80614	0.328118	0.0565122	-4.14529	0.120527	1
ENSMUSG00000029014	Dnajc2	DnaJ heat shock protein family (Hsp40) member C2 [Source:MGI Symbol;Acc:MGI:99470]	671.57	445.361	0.663164	-0.592561	0.12059	1
ENSMUSG00000066232	Ipo7	importin 7 [Source:MGI Symbol;Acc:MGI:2152414]	2617.06	1839.68	0.702958	-0.508491	0.120788	1
ENSMUSG00000059040	Eno1b	enolase 1B, retrotransposed [Source:MGI Symbol;Acc:MGI:3648653]	50.5263	91.7797	1.81647	0.861139	0.120798	1
ENSMUSG00000003072	Atp5d	ATP synthase, H+ transporting, mitochondrial F1 complex, delta subunit [Source:MGI Symbol;Acc:MGI:1913293]	1004.59	1454.52	1.44788	0.533943	0.120803	1
ENSMUSG00000020857	Nme2	NME/NM23 nucleoside diphosphate kinase 2 [Source:MGI Symbol;Acc:MGI:97356]	23.576	5.9931	0.254203	-1.97595	0.12089	1
ENSMUSG00000029166	Mapre3	microtubule-associated protein, RP/EB family, member 3 [Source:MGI Symbol;Acc:MGI:2140967]	268.347	362.697	1.3516	0.434666	0.120902	1
ENSMUSG00000014599	Csf1	colony stimulating factor 1 (macrophage) [Source:MGI Symbol;Acc:MGI:1339753]	88.6177	132.279	1.49269	0.577914	0.120943	1
ENSMUSG00000033819	Ppp1r16a	protein phosphatase 1, regulatory subunit 16A [Source:MGI Symbol;Acc:MGI:1920312]	371.466	505.698	1.36135	0.445043	0.120954	1
ENSMUSG00000042647	Acad12	acyl-Coenzyme A dehydrogenase family, member 12 [Source:MGI Symbol;Acc:MGI:2443320]	304.964	440.609	1.44479	0.530861	0.121014	1
ENSMUSG00000025223	Ldb1	LIM domain binding 1 [Source:MGI Symbol;Acc:MGI:894762]	1164.52	1513.34	1.29954	0.378005	0.121024	1
ENSMUSG00000055723	Rras2	related RAS viral (r-ras) oncogene 2 [Source:MGI Symbol;Acc:MGI:1914172]	194.243	126.498	0.651239	-0.618742	0.1212	1
ENSMUSG00000023755	Rhebl1	Ras homolog enriched in brain like 1 [Source:MGI Symbol;Acc:MGI:1916409]	30.8964	55.3665	1.79201	0.841576	0.121232	1
ENSMUSG00000022247	Brix1	BRX1, biogenesis of ribosomes [Source:MGI Symbol;Acc:MGI:1915082]	419.026	284.093	0.677984	-0.560677	0.121235	1
ENSMUSG00000056596	Trnp1	TMF1-regulated nuclear protein 1 [Source:MGI Symbol;Acc:MGI:1916789]	7.71332	0.984353	0.127617	-2.9701	0.121356	1
ENSMUSG00000042312	S100a13	S100 calcium binding protein A13 [Source:MGI Symbol;Acc:MGI:109581]	190.866	287.132	1.50436	0.58915	0.121473	1
ENSMUSG00000043962	Thrap3	thyroid hormone receptor associated protein 3 [Source:MGI Symbol;Acc:MGI:2442637]	2928.06	2283.61	0.779904	-0.358631	0.121603	1
ENSMUSG00000034800	Zfp661	zinc finger protein 661 [Source:MGI Symbol;Acc:MGI:1919430]	85.0325	128.686	1.51338	0.597772	0.121718	1
ENSMUSG00000029456	Acad10	acyl-Coenzyme A dehydrogenase family, member 10 [Source:MGI Symbol;Acc:MGI:1919235]	98.3891	145.848	1.48236	0.567898	0.121781	1
ENSMUSG00000030172	Erc1	ELKS/RAB6-interacting/CAST family member 1 [Source:MGI Symbol;Acc:MGI:2151013]	345.387	252.392	0.730751	-0.452549	0.121905	1
ENSMUSG00000046058	Eid2	EP300 interacting inhibitor of differentiation 2 [Source:MGI Symbol;Acc:MGI:2681174]	18.8923	38.0704	2.01513	1.01087	0.122098	1
ENSMUSG00000058441	Panx2	pannexin 2 [Source:MGI Symbol;Acc:MGI:1890615]	0	4.39575	Inf	Inf	0.122175	1
ENSMUSG00000116594	Gm49601	predicted gene, 49601 [Source:MGI Symbol;Acc:MGI:6215011]	0	4.39575	Inf	Inf	0.122175	1
ENSMUSG00000033769	Exoc6b	exocyst complex component 6B [Source:MGI Symbol;Acc:MGI:1923164]	841.679	643.348	0.764363	-0.38767	0.122235	1
ENSMUSG00000045962	Wnk1	WNK lysine deficient protein kinase 1 [Source:MGI Symbol;Acc:MGI:2442092]	15323.4	12014.2	0.784044	-0.350993	0.122317	1
ENSMUSG00000070732	Rbm44	RNA binding motif protein 44 [Source:MGI Symbol;Acc:MGI:2685663]	11.7779	1.0133	0.0860341	-3.53895	0.122345	1
ENSMUSG00000024238	Zeb1	zinc finger E-box binding homeobox 1 [Source:MGI Symbol;Acc:MGI:1344313]	131.759	87.6626	0.665327	-0.587864	0.122363	1
ENSMUSG00000026615	Eprs	glutamyl-prolyl-tRNA synthetase [Source:MGI Symbol;Acc:MGI:97838]	2026.28	1482.85	0.731807	-0.450465	0.122382	1
ENSMUSG00000031950	Gabarapl2	gamma-aminobutyric acid (GABA) A receptor- associated protein-like 2 [Source:MGI Symbol;Acc:MGI:1890602]	582.423	762.635	1.30942	0.388927	0.122615	1
ENSMUSG00000030677	Kif22	kinesin family member 22 [Source:MGI Symbol;Acc:MGI:109233]	218.059	88.0612	0.403841	-1.30814	0.122706	1
ENSMUSG00000001175	Calm1	calmodulin 1 [Source:MGI Symbol;Acc:MGI:88251]	12998.1	9318.22	0.716892	-0.480171	0.122818	1
ENSMUSG00000029578	Wipi2	WD repeat domain, phosphoinositide interacting 2 [Source:MGI Symbol;Acc:MGI:1923831]	863.217	1119.68	1.2971	0.375285	0.12299	1
ENSMUSG00000032060	Cryab	crystallin, alpha B [Source:MGI Symbol;Acc:MGI:88516]	7.72307	20.7901	2.69195	1.42865	0.123018	1
ENSMUSG00000029416	Slc15a4	solute carrier family 15, member 4 [Source:MGI Symbol;Acc:MGI:2140796]	1068.26	1388.5	1.29977	0.378259	0.123076	1
ENSMUSG00000044813	Shb	src homology 2 domain-containing transforming protein B [Source:MGI Symbol;Acc:MGI:98294]	56.8937	90.3849	1.58866	0.667811	0.123123	1
ENSMUSG00000054932	Afp	alpha fetoprotein [Source:MGI Symbol;Acc:MGI:87951]	36.3483	8.58934	0.236307	-2.08127	0.123185	1
ENSMUSG00000058239	Usf2	upstream transcription factor 2 [Source:MGI Symbol;Acc:MGI:99961]	564.948	744.582	1.31797	0.398314	0.123219	1
ENSMUSG00000023764	Sfi1	Sfi1 homolog, spindle assembly associated (yeast) [Source:MGI Symbol;Acc:MGI:1926137]	295.327	400.221	1.35518	0.438484	0.123262	1
ENSMUSG00000073002	Vamp5	vesicle-associated membrane protein 5 [Source:MGI Symbol;Acc:MGI:1858622]	58.3073	93.1265	1.59717	0.675515	0.123376	1
ENSMUSG00000035293	G2e3	G2/M-phase specific E3 ubiquitin ligase [Source:MGI Symbol;Acc:MGI:2444298]	361.162	252.242	0.698419	-0.517836	0.123526	1
ENSMUSG00000021929	Kpna3	karyopherin (importin) alpha 3 [Source:MGI Symbol;Acc:MGI:1100863]	2080.21	1417.65	0.681494	-0.553227	0.123563	1
ENSMUSG00000019189	Rnf145	ring finger protein 145 [Source:MGI Symbol;Acc:MGI:1921565]	1552.97	1994.82	1.28452	0.361226	0.123595	1
ENSMUSG00000041354	Rgl2	ral guanine nucleotide dissociation stimulator-like 2 [Source:MGI Symbol;Acc:MGI:107483]	1621.95	2145.25	1.32264	0.403422	0.123776	1
ENSMUSG00000036246	Gmip	Gem-interacting protein [Source:MGI Symbol;Acc:MGI:1926066]	1973.29	2534.5	1.28441	0.361104	0.123968	1
ENSMUSG00000033545	Znrf1	zinc and ring finger 1 [Source:MGI Symbol;Acc:MGI:2177308]	876.701	1146.66	1.30793	0.387284	0.124226	1
ENSMUSG00000021234	Fam161b	family with sequence similarity 161, member B [Source:MGI Symbol;Acc:MGI:2443027]	0.645088	6.73594	10.4419	3.38431	0.124249	1
ENSMUSG00000024570	Rbfa	ribosome binding factor A [Source:MGI Symbol;Acc:MGI:1915981]	213.415	294.318	1.37909	0.463716	0.124416	1
ENSMUSG00000079108	Srp54c	signal recognition particle 54C [Source:MGI Symbol;Acc:MGI:3714359]	263.418	191.134	0.725592	-0.46277	0.124547	1
ENSMUSG00000029482	Aacs	acetoacetyl-CoA synthetase [Source:MGI Symbol;Acc:MGI:1926144]	429.851	566.082	1.31693	0.397176	0.124676	1
ENSMUSG00000000148	Brat1	BRCA1-associated ATM activator 1 [Source:MGI Symbol;Acc:MGI:1891679]	300.017	430.795	1.4359	0.521957	0.124701	1
ENSMUSG00000027599	Armc1	armadillo repeat containing 1 [Source:MGI Symbol;Acc:MGI:1921502]	689.693	523.883	0.759589	-0.396709	0.124772	1
ENSMUSG00000048416	Mlf1	myeloid leukemia factor 1 [Source:MGI Symbol;Acc:MGI:1341819]	6.29435	0	0	-Inf	0.124848	1
ENSMUSG00000042298	Ttc19	tetratricopeptide repeat domain 19 [Source:MGI Symbol;Acc:MGI:1920045]	201.244	140.711	0.699208	-0.516207	0.125077	1
ENSMUSG00000031897	Psmb10	proteasome (prosome, macropain) subunit, beta type 10 [Source:MGI Symbol;Acc:MGI:1096380]	1168.95	1936.71	1.6568	0.728402	0.12509	1
ENSMUSG00000028907	Utp11	UTP11 small subunit processome component [Source:MGI Symbol;Acc:MGI:1914455]	595.092	450.54	0.757093	-0.401457	0.12522	1
ENSMUSG00000056919	Cep162	centrosomal protein 162 [Source:MGI Symbol;Acc:MGI:1925343]	434.844	325.819	0.749278	-0.416428	0.125292	1
ENSMUSG00000030733	Sh2b1	SH2B adaptor protein 1 [Source:MGI Symbol;Acc:MGI:1201407]	688.026	899.015	1.30666	0.385882	0.125368	1
ENSMUSG00000038388	Mpp6	membrane protein, palmitoylated 6 (MAGUK p55 subfamily member 6) [Source:MGI Symbol;Acc:MGI:1927340]	894.74	652.771	0.729565	-0.454892	0.125447	1
ENSMUSG00000051652	Lrrc3	leucine rich repeat containing 3 [Source:MGI Symbol;Acc:MGI:2447899]	0.677658	6.65058	9.81406	3.29485	0.12546	1
ENSMUSG00000117679	Apbb3	amyloid beta (A4) precursor protein-binding, family B, member 3 [Source:MGI Symbol;Acc:MGI:108404]	99.3835	146.15	1.47057	0.556373	0.125477	1
ENSMUSG00000022218	Tgm1	transglutaminase 1, K polypeptide [Source:MGI Symbol;Acc:MGI:98730]	22.0002	42.4244	1.92837	0.947381	0.126311	1
ENSMUSG00000021548	Ccnh	cyclin H [Source:MGI Symbol;Acc:MGI:1913921]	489.243	349.051	0.713451	-0.487113	0.126323	1
ENSMUSG00000057181	5730455P16Rik	RIKEN cDNA 5730455P16 gene [Source:MGI Symbol;Acc:MGI:1917841]	323.751	238.712	0.737333	-0.439612	0.126419	1
ENSMUSG00000026866	Kynu	kynureninase [Source:MGI Symbol;Acc:MGI:1918039]	35.6374	63.9179	1.79356	0.842829	0.126427	1
ENSMUSG00000081984	Dnajb3	DnaJ heat shock protein family (Hsp40) member B3 [Source:MGI Symbol;Acc:MGI:1306822]	2.913	11.9151	4.09033	2.03222	0.12644	1
ENSMUSG00000028957	Per3	period circadian clock 3 [Source:MGI Symbol;Acc:MGI:1277134]	187.364	261.949	1.39807	0.483439	0.126553	1
ENSMUSG00000020843	Timm22	translocase of inner mitochondrial membrane 22 [Source:MGI Symbol;Acc:MGI:1929742]	211.898	290.612	1.37147	0.455722	0.126594	1
ENSMUSG00000031337	Mtm1	X-linked myotubular myopathy gene 1 [Source:MGI Symbol;Acc:MGI:1099452]	709.269	535.123	0.754471	-0.406462	0.126791	1
ENSMUSG00000035885	Cox8a	cytochrome c oxidase subunit 8A [Source:MGI Symbol;Acc:MGI:105959]	1290.07	1803.22	1.39776	0.483118	0.126875	1
ENSMUSG00000066800	Rnasel	ribonuclease L (2', 5'-oligoisoadenylate synthetase-dependent) [Source:MGI Symbol;Acc:MGI:1098272]	1113.59	869.252	0.780582	-0.357377	0.126901	1
ENSMUSG00000031887	Tradd	TNFRSF1A-associated via death domain [Source:MGI Symbol;Acc:MGI:109200]	260.794	352.76	1.35264	0.435773	0.126945	1
ENSMUSG00000035171	1110059E24Rik	RIKEN cDNA 1110059E24 gene [Source:MGI Symbol;Acc:MGI:1913456]	187.786	131.841	0.70208	-0.510293	0.127003	1
ENSMUSG00000029071	Dvl1	dishevelled segment polarity protein 1 [Source:MGI Symbol;Acc:MGI:94941]	541.77	706.518	1.30409	0.383047	0.127106	1
ENSMUSG00000042747	Krtcap2	keratinocyte associated protein 2 [Source:MGI Symbol;Acc:MGI:1913309]	231.348	353.009	1.52588	0.609642	0.127196	1
ENSMUSG00000031862	Atp13a1	ATPase type 13A1 [Source:MGI Symbol;Acc:MGI:2180801]	1451.08	1863.37	1.28412	0.360784	0.127267	1
ENSMUSG00000051403	Ppp1r37	protein phosphatase 1, regulatory subunit 37 [Source:MGI Symbol;Acc:MGI:2687042]	659.998	858.955	1.30145	0.380123	0.127317	1
ENSMUSG00000020823	Sec14l1	SEC14-like lipid binding 1 [Source:MGI Symbol;Acc:MGI:1921386]	1998.58	2633.3	1.31759	0.397897	0.127399	1
ENSMUSG00000029676	Pot1a	protection of telomeres 1A [Source:MGI Symbol;Acc:MGI:2141503]	379.633	282.447	0.744002	-0.426622	0.12758	1
ENSMUSG00000067212	H2-T23	histocompatibility 2, T region locus 23 [Source:MGI Symbol;Acc:MGI:95957]	6358.45	9583.81	1.50725	0.591922	0.127646	1
ENSMUSG00000039176	Polg	polymerase (DNA directed), gamma [Source:MGI Symbol;Acc:MGI:1196389]	596.73	785.736	1.31674	0.396966	0.127834	1
ENSMUSG00000024858	Grk2	G protein-coupled receptor kinase 2 [Source:MGI Symbol;Acc:MGI:87940]	4163.93	5304.95	1.27403	0.349394	0.127989	1
ENSMUSG00000054293	P2ry10b	purinergic receptor P2Y, G-protein coupled 10B [Source:MGI Symbol;Acc:MGI:2441814]	756.079	448.391	0.593047	-0.753781	0.128034	1
ENSMUSG00000050714	Zbtb26	zinc finger and BTB domain containing 26 [Source:MGI Symbol;Acc:MGI:2444402]	166.733	115.905	0.69515	-0.524603	0.128037	1
ENSMUSG00000030929	Eri2	exoribonuclease 2 [Source:MGI Symbol;Acc:MGI:1918401]	80.8394	50.3462	0.622793	-0.683175	0.128194	1
ENSMUSG00000002763	Pex6	peroxisomal biogenesis factor 6 [Source:MGI Symbol;Acc:MGI:2385054]	696.369	935.255	1.34305	0.425508	0.128284	1
ENSMUSG00000040283	Btnl9	butyrophilin-like 9 [Source:MGI Symbol;Acc:MGI:2442439]	8.40221	1.32701	0.157936	-2.66259	0.128349	1
ENSMUSG00000022951	Rcan1	regulator of calcineurin 1 [Source:MGI Symbol;Acc:MGI:1890564]	692.565	527.757	0.762033	-0.392075	0.128375	1
ENSMUSG00000011658	Fuz	fuzzy planar cell polarity protein [Source:MGI Symbol;Acc:MGI:1917550]	40.5674	67.8097	1.67153	0.741169	0.128678	1
ENSMUSG00000003199	Mpnd	MPN domain containing [Source:MGI Symbol;Acc:MGI:1915297]	494.607	646.884	1.30787	0.387223	0.128717	1
ENSMUSG00000020849	Ywhae	tyrosine 3-monooxygenase/tryptophan 5-monooxygenase activation protein, epsilon polypeptide [Source:MGI Symbol;Acc:MGI:894689]	6583.64	4800.29	0.729123	-0.455766	0.128785	1
ENSMUSG00000027881	Prpf38b	PRP38 pre-mRNA processing factor 38 (yeast) domain containing B [Source:MGI Symbol;Acc:MGI:1914171]	2311.64	1815.85	0.785524	-0.348273	0.128878	1
ENSMUSG00000010047	Hyal2	hyaluronoglucosaminidase 2 [Source:MGI Symbol;Acc:MGI:1196334]	373.705	495.28	1.32532	0.406346	0.128914	1
ENSMUSG00000035042	Ccl5	chemokine (C-C motif) ligand 5 [Source:MGI Symbol;Acc:MGI:98262]	76.1464	236.21	3.10204	1.63322	0.129026	1
ENSMUSG00000039199	Zdhhc1	zinc finger, DHHC domain containing 1 [Source:MGI Symbol;Acc:MGI:1918046]	376.733	499.69	1.32638	0.40749	0.129113	1
ENSMUSG00000020650	Bcap29	B cell receptor associated protein 29 [Source:MGI Symbol;Acc:MGI:101917]	884.653	587.451	0.664047	-0.590642	0.12914	1
ENSMUSG00000052997	Uba2	ubiquitin-like modifier activating enzyme 2 [Source:MGI Symbol;Acc:MGI:1858313]	1615.7	1254.77	0.776614	-0.364731	0.129305	1
ENSMUSG00000002825	Qtrt1	queuine tRNA-ribosyltransferase catalytic subunit 1 [Source:MGI Symbol;Acc:MGI:1931441]	65.1123	99.2739	1.52466	0.608484	0.129358	1
ENSMUSG00000022769	Sdf2l1	stromal cell-derived factor 2-like 1 [Source:MGI Symbol;Acc:MGI:2149842]	1021.14	1453.09	1.423	0.508938	0.129606	1
ENSMUSG00000037260	Hgsnat	heparan-alpha-glucosaminide N-acetyltransferase [Source:MGI Symbol;Acc:MGI:1196297]	1770.88	2231.8	1.26028	0.333739	0.129646	1
ENSMUSG00000027079	Clp1	CLP1, cleavage and polyadenylation factor I subunit [Source:MGI Symbol;Acc:MGI:2138968]	187.017	257.382	1.37625	0.460742	0.12967	1
ENSMUSG00000085793	Lin52	lin-52 homolog (C. elegans) [Source:MGI Symbol;Acc:MGI:3045391]	171.158	119.382	0.697499	-0.519738	0.129782	1
ENSMUSG00000042541	Sem1	SEM1, 26S proteasome complex subunit [Source:MGI Symbol;Acc:MGI:109238]	360.959	578.487	1.60264	0.680451	0.129787	1
ENSMUSG00000033720	Sfxn5	sideroflexin 5 [Source:MGI Symbol;Acc:MGI:2137681]	132.238	186.38	1.40943	0.495112	0.129864	1
ENSMUSG00000025060	Slk	STE20-like kinase [Source:MGI Symbol;Acc:MGI:103241]	3382.44	2553.99	0.755073	-0.405313	0.129899	1
ENSMUSG00000037416	Dmxl1	Dmx-like 1 [Source:MGI Symbol;Acc:MGI:2443926]	2852.13	2217.14	0.777364	-0.363339	0.129965	1
ENSMUSG00000039656	Rxrb	retinoid X receptor beta [Source:MGI Symbol;Acc:MGI:98215]	790.652	1026.85	1.29873	0.377107	0.130031	1
ENSMUSG00000005686	Ampd3	adenosine monophosphate deaminase 3 [Source:MGI Symbol;Acc:MGI:1096344]	504.167	667.33	1.32363	0.404497	0.13006	1
ENSMUSG00000071637	Cebpd	CCAAT/enhancer binding protein (C/EBP), delta [Source:MGI Symbol;Acc:MGI:103573]	158.275	221.6	1.4001	0.485525	0.130139	1
ENSMUSG00000024661	Fth1	ferritin heavy polypeptide 1 [Source:MGI Symbol;Acc:MGI:95588]	204717	259245	1.26636	0.340686	0.130233	1
ENSMUSG00000029027	Dffb	DNA fragmentation factor, beta subunit [Source:MGI Symbol;Acc:MGI:1196287]	58.1355	92.1413	1.58494	0.66443	0.130453	1
ENSMUSG00000058835	Abi1	abl interactor 1 [Source:MGI Symbol;Acc:MGI:104913]	4874.58	3838.42	0.787435	-0.344768	0.130493	1
ENSMUSG00000021038	Vipas39	VPS33B interacting protein, apical-basolateral polarity regulator, spe-39 homolog [Source:MGI Symbol;Acc:MGI:2144805]	2777.07	2173.02	0.782485	-0.353865	0.130622	1
ENSMUSG00000013787	Ehmt2	euchromatic histone lysine N-methyltransferase 2 [Source:MGI Symbol;Acc:MGI:2148922]	2585.34	3292.08	1.27336	0.348645	0.130937	1
ENSMUSG00000036948	Map11	microtubule associated protein 11 [Source:MGI Symbol;Acc:MGI:2385896]	1195.54	1535.86	1.28465	0.361378	0.130977	1
ENSMUSG00000026019	Wdr12	WD repeat domain 12 [Source:MGI Symbol;Acc:MGI:1927241]	382.705	283.584	0.740999	-0.432457	0.130999	1
ENSMUSG00000026577	Blzf1	basic leucine zipper nuclear factor 1 [Source:MGI Symbol;Acc:MGI:1201607]	319.397	235.05	0.735918	-0.442384	0.131176	1
ENSMUSG00000040997	Abhd4	abhydrolase domain containing 4 [Source:MGI Symbol;Acc:MGI:1915938]	1238.18	1680.61	1.35732	0.440763	0.131225	1
ENSMUSG00000079001	4930404H24Rik	RIKEN cDNA 4930404H24 gene [Source:MGI Symbol;Acc:MGI:1925401]	4.18184	0	0	-Inf	0.13123	1
ENSMUSG00000041358	Nutm1	NUT midline carcinoma, family member 1 [Source:MGI Symbol;Acc:MGI:2661384]	4.17903	0	0	-Inf	0.131348	1
ENSMUSG00000050552	Lamtor4	late endosomal/lysosomal adaptor, MAPK and MTOR activator 4 [Source:MGI Symbol;Acc:MGI:1913346]	407.626	640.698	1.57178	0.652397	0.131583	1
ENSMUSG00000021713	Ppwd1	peptidylprolyl isomerase domain and WD repeat containing 1 [Source:MGI Symbol;Acc:MGI:2443069]	271.275	197.375	0.727581	-0.458821	0.131615	1
ENSMUSG00000033799	Tasor2	transcription activation suppressor family member 2 [Source:MGI Symbol;Acc:MGI:2145274]	457.945	345.292	0.754004	-0.407357	0.131723	1
ENSMUSG00000036918	Ttc7	tetratricopeptide repeat domain 7 [Source:MGI Symbol;Acc:MGI:1920999]	2244.11	2862.03	1.27535	0.350898	0.131808	1
ENSMUSG00000038888	Ctu1	cytosolic thiouridylase subunit 1 [Source:MGI Symbol;Acc:MGI:2385277]	116.445	175.191	1.50449	0.589276	0.131829	1
ENSMUSG00000035367	Rmi1	RecQ mediated genome instability 1 [Source:MGI Symbol;Acc:MGI:1921636]	663.983	510.11	0.768258	-0.380337	0.131913	1
ENSMUSG00000026675	Hsd17b7	hydroxysteroid (17-beta) dehydrogenase 7 [Source:MGI Symbol;Acc:MGI:1330808]	214.893	143.713	0.668765	-0.580429	0.131947	1
ENSMUSG00000023259	Slc26a6	solute carrier family 26, member 6 [Source:MGI Symbol;Acc:MGI:2159728]	206.535	281.833	1.36458	0.448457	0.132046	1
ENSMUSG00000062647	Rpl7a	ribosomal protein L7A [Source:MGI Symbol;Acc:MGI:1353472]	4002.52	5614.33	1.4027	0.488205	0.13218	1
ENSMUSG00000020235	Fzr1	fizzy and cell division cycle 20 related 1 [Source:MGI Symbol;Acc:MGI:1926790]	506.871	658.447	1.29904	0.377449	0.132278	1
ENSMUSG00000092009	Myh15	myosin, heavy chain 15 [Source:MGI Symbol;Acc:MGI:3643515]	56.6741	19.7065	0.347716	-1.52402	0.132551	1
ENSMUSG00000034216	Vps18	VPS18 CORVET/HOPS core subunit [Source:MGI Symbol;Acc:MGI:2443626]	1833.94	2336.39	1.27397	0.349333	0.132666	1
ENSMUSG00000045917	Tmem268	transmembrane protein 268 [Source:MGI Symbol;Acc:MGI:1913920]	552.634	765.531	1.38524	0.470136	0.132692	1
ENSMUSG00000002658	Gtf2f1	general transcription factor IIF, polypeptide 1 [Source:MGI Symbol;Acc:MGI:1923848]	1473.99	1147.29	0.778357	-0.361496	0.132733	1
ENSMUSG00000078616	Trim30c	tripartite motif-containing 30C [Source:MGI Symbol;Acc:MGI:4821257]	18.1495	39.9577	2.20159	1.13854	0.132871	1
ENSMUSG00000040952	Rps19	ribosomal protein S19 [Source:MGI Symbol;Acc:MGI:1333780]	849.336	1448.7	1.70568	0.770348	0.132879	1
ENSMUSG00000027804	Ppid	peptidylprolyl isomerase D (cyclophilin D) [Source:MGI Symbol;Acc:MGI:1914988]	548.031	391.861	0.715033	-0.483917	0.133053	1
ENSMUSG00000024887	Asah2	N-acylsphingosine amidohydrolase 2 [Source:MGI Symbol;Acc:MGI:1859310]	530.988	407.586	0.767599	-0.381575	0.133199	1
ENSMUSG00000029095	Ablim2	actin-binding LIM protein 2 [Source:MGI Symbol;Acc:MGI:2385758]	11.3856	26.1994	2.3011	1.20232	0.133278	1
ENSMUSG00000059363	Fxn	frataxin [Source:MGI Symbol;Acc:MGI:1096879]	33.3766	57.5628	1.72465	0.786302	0.133406	1
ENSMUSG00000039804	Ncoa5	nuclear receptor coactivator 5 [Source:MGI Symbol;Acc:MGI:2385165]	646.245	836.141	1.29384	0.371665	0.133413	1
ENSMUSG00000031878	Nae1	NEDD8 activating enzyme E1 subunit 1 [Source:MGI Symbol;Acc:MGI:2384561]	521.128	394.057	0.756162	-0.403233	0.133416	1
ENSMUSG00000035711	Dok3	docking protein 3 [Source:MGI Symbol;Acc:MGI:1351490]	470.223	719.009	1.52908	0.612666	0.133535	1
ENSMUSG00000023919	Cenpq	centromere protein Q [Source:MGI Symbol;Acc:MGI:1933744]	71.6222	19.0662	0.266204	-1.90939	0.133599	1
ENSMUSG00000025762	Larp1b	La ribonucleoprotein domain family, member 1B [Source:MGI Symbol;Acc:MGI:1914604]	156.539	108.824	0.695186	-0.524529	0.133733	1
ENSMUSG00000039219	Arid4b	AT rich interactive domain 4B (RBP1-like) [Source:MGI Symbol;Acc:MGI:2137512]	709.938	512.005	0.721197	-0.471534	0.133738	1
ENSMUSG00000090659	Zfp493	zinc finger protein 493 [Source:MGI Symbol;Acc:MGI:1920208]	80.4587	50.3868	0.626245	-0.675202	0.133884	1
ENSMUSG00000003348	Mob3a	MOB kinase activator 3A [Source:MGI Symbol;Acc:MGI:3050117]	1371.91	1757.01	1.28071	0.356939	0.133888	1
ENSMUSG00000043059	Zfp513	zinc finger protein 513 [Source:MGI Symbol;Acc:MGI:2141255]	399.29	526.233	1.31792	0.398267	0.13402	1
ENSMUSG00000013833	Med16	mediator complex subunit 16 [Source:MGI Symbol;Acc:MGI:2158394]	504.309	702.267	1.39253	0.477711	0.134056	1
ENSMUSG00000019302	Atp6v0a1	ATPase, H+ transporting, lysosomal V0 subunit A1 [Source:MGI Symbol;Acc:MGI:103286]	21856.8	17231.1	0.78836	-0.343074	0.134068	1
ENSMUSG00000031445	Proz	protein Z, vitamin K-dependent plasma glycoprotein [Source:MGI Symbol;Acc:MGI:1860488]	83.6141	122.902	1.46987	0.555688	0.134073	1
ENSMUSG00000021597	Slf1	SMC5-SMC6 complex localization factor 1 [Source:MGI Symbol;Acc:MGI:2145448]	159.032	109.653	0.689504	-0.536369	0.134363	1
ENSMUSG00000039116	Adgrg6	adhesion G protein-coupled receptor G6 [Source:MGI Symbol;Acc:MGI:1916151]	537.112	405.39	0.754759	-0.405911	0.134503	1
ENSMUSG00000028224	Nbn	nibrin [Source:MGI Symbol;Acc:MGI:1351625]	344.171	256.151	0.744254	-0.426133	0.134515	1
ENSMUSG00000042331	Specc1	sperm antigen with calponin homology and coiled- coil domains 1 [Source:MGI Symbol;Acc:MGI:2442356]	2945.18	2305.5	0.782806	-0.353273	0.13464	1
ENSMUSG00000020101	Vsir	V-set immunoregulatory receptor [Source:MGI Symbol;Acc:MGI:1921298]	17610.4	22354.4	1.26938	0.344128	0.134802	1
ENSMUSG00000020380	Rad50	RAD50 double strand break repair protein [Source:MGI Symbol;Acc:MGI:109292]	842.81	625.97	0.742718	-0.429114	0.134863	1
ENSMUSG00000049606	Zfp644	zinc finger protein 644 [Source:MGI Symbol;Acc:MGI:1277212]	629.568	458.377	0.728081	-0.457829	0.134877	1
ENSMUSG00000013155	Enkd1	enkurin domain containing 1 [Source:MGI Symbol;Acc:MGI:2142593]	39.576	20.5893	0.520248	-0.94273	0.134929	1
ENSMUSG00000058709	Egln2	egl-9 family hypoxia-inducible factor 2 [Source:MGI Symbol;Acc:MGI:1932287]	903.559	1161.33	1.28529	0.36209	0.135177	1
ENSMUSG00000031487	Brf2	BRF2, RNA polymerase III transcription initiation factor 50kDa subunit [Source:MGI Symbol;Acc:MGI:1913903]	111.122	159.69	1.43706	0.523121	0.135245	1
ENSMUSG00000054051	Ercc6	excision repair cross-complementing rodent repair deficiency, complementation group 6 [Source:MGI Symbol;Acc:MGI:1100494]	1521.42	1063.85	0.699246	-0.516127	0.13542	1
ENSMUSG00000042410	Agps	alkylglycerone phosphate synthase [Source:MGI Symbol;Acc:MGI:2443065]	1914.6	1476.9	0.771387	-0.374473	0.135425	1
ENSMUSG00000021175	Cdca7l	cell division cycle associated 7 like [Source:MGI Symbol;Acc:MGI:2384982]	447.277	303.558	0.67868	-0.559197	0.135512	1
ENSMUSG00000042073	Abhd14b	abhydrolase domain containing 14b [Source:MGI Symbol;Acc:MGI:1923741]	47.043	89.1149	1.89433	0.921687	0.135751	1
ENSMUSG00000059708	Akap17b	A kinase (PRKA) anchor protein 17B [Source:MGI Symbol;Acc:MGI:2443758]	160.916	111.251	0.691361	-0.532489	0.135803	1
ENSMUSG00000021286	Zfyve21	zinc finger, FYVE domain containing 21 [Source:MGI Symbol;Acc:MGI:1915770]	141.562	200.475	1.41617	0.501996	0.135884	1
ENSMUSG00000060601	Nr1h2	nuclear receptor subfamily 1, group H, member 2 [Source:MGI Symbol;Acc:MGI:1352463]	1656.8	2177.56	1.31431	0.394308	0.135931	1
ENSMUSG00000026499	Acbd3	acyl-Coenzyme A binding domain containing 3 [Source:MGI Symbol;Acc:MGI:2181074]	1799.06	1361.28	0.756662	-0.40228	0.136018	1
ENSMUSG00000062488	Ifit3b	interferon-induced protein with tetratricopeptide repeats 3B [Source:MGI Symbol;Acc:MGI:3698419]	47.737	125.085	2.6203	1.38973	0.136101	1
ENSMUSG00000026578	Ccdc181	coiled-coil domain containing 181 [Source:MGI Symbol;Acc:MGI:1922145]	174.676	122.896	0.703566	-0.507242	0.136109	1
ENSMUSG00000034297	Med13	mediator complex subunit 13 [Source:MGI Symbol;Acc:MGI:3029632]	1562.61	1221.68	0.781822	-0.355087	0.136209	1
ENSMUSG00000059070	Rpl18	ribosomal protein L18 [Source:MGI Symbol;Acc:MGI:98003]	3003.75	4044.3	1.34642	0.429126	0.136443	1
ENSMUSG00000062300	Nectin2	nectin cell adhesion molecule 2 [Source:MGI Symbol;Acc:MGI:97822]	76.9256	117.17	1.52316	0.607067	0.136488	1
ENSMUSG00000043284	Tmem11	transmembrane protein 11 [Source:MGI Symbol;Acc:MGI:2144726]	310.759	411.063	1.32277	0.403563	0.136638	1
ENSMUSG00000033777	Tlr13	toll-like receptor 13 [Source:MGI Symbol;Acc:MGI:3045213]	10991.9	8791.05	0.799778	-0.322328	0.136706	1
ENSMUSG00000051278	Zgrf1	zinc finger, GRF-type containing 1 [Source:MGI Symbol;Acc:MGI:1918893]	139.984	50.244	0.358926	-1.47824	0.136754	1
ENSMUSG00000058728	Cd300c	CD300C molecule [Source:MGI Symbol;Acc:MGI:3032626]	2.29038	10.3736	4.52919	2.17925	0.136796	1
ENSMUSG00000026837	Col5a1	collagen, type V, alpha 1 [Source:MGI Symbol;Acc:MGI:88457]	12.8444	32.3903	2.52173	1.33441	0.136929	1
ENSMUSG00000037458	Azin1	antizyme inhibitor 1 [Source:MGI Symbol;Acc:MGI:1859169]	2692.27	1754.81	0.651797	-0.617506	0.136941	1
ENSMUSG00000020898	Ctc1	CTS telomere maintenance complex component 1 [Source:MGI Symbol;Acc:MGI:1916214]	515.264	390.406	0.757682	-0.400335	0.136969	1
ENSMUSG00000038608	Dock10	dedicator of cytokinesis 10 [Source:MGI Symbol;Acc:MGI:2146320]	4699.61	3699.4	0.787172	-0.345249	0.137203	1
ENSMUSG00000052609	Plekhg3	pleckstrin homology domain containing, family G (with RhoGef domain) member 3 [Source:MGI Symbol;Acc:MGI:2388284]	842.217	1200	1.42481	0.510769	0.137251	1
ENSMUSG00000039765	Cc2d2a	coiled-coil and C2 domain containing 2A [Source:MGI Symbol;Acc:MGI:1924487]	59.7583	20.6062	0.344826	-1.53606	0.137338	1
ENSMUSG00000020793	Galr2	galanin receptor 2 [Source:MGI Symbol;Acc:MGI:1337018]	6.11597	17.594	2.87674	1.52443	0.137413	1
ENSMUSG00000062949	Atp11c	ATPase, class VI, type 11C [Source:MGI Symbol;Acc:MGI:1859661]	1162.52	728.376	0.626549	-0.6745	0.137524	1
ENSMUSG00000059824	Dbp	D site albumin promoter binding protein [Source:MGI Symbol;Acc:MGI:94866]	220.267	324.464	1.47305	0.558808	0.137564	1
ENSMUSG00000048480	Cxcr1	chemokine (C-X-C motif) receptor 1 [Source:MGI Symbol;Acc:MGI:2448715]	1.03277	7.26345	7.03296	2.81413	0.137727	1
ENSMUSG00000034854	Mfsd12	major facilitator superfamily domain containing 12 [Source:MGI Symbol;Acc:MGI:3604804]	5812.99	8013.7	1.37859	0.46319	0.137801	1
ENSMUSG00000022876	Samsn1	SAM domain, SH3 domain and nuclear localization signals, 1 [Source:MGI Symbol;Acc:MGI:1914992]	143.815	87.5769	0.608954	-0.715596	0.137848	1
ENSMUSG00000092035	Peg10	paternally expressed 10 [Source:MGI Symbol;Acc:MGI:2157785]	0.967632	7.32023	7.5651	2.91936	0.137904	1
ENSMUSG00000020432	Tcn2	transcobalamin 2 [Source:MGI Symbol;Acc:MGI:98534]	1549.37	2123.85	1.37078	0.454997	0.138073	1
ENSMUSG00000030344	Akap3	A kinase (PRKA) anchor protein 3 [Source:MGI Symbol;Acc:MGI:1341149]	33.7831	16.6089	0.491634	-1.02434	0.138083	1
ENSMUSG00000047180	Neurl3	neuralized E3 ubiquitin protein ligase 3 [Source:MGI Symbol;Acc:MGI:2429944]	3983.17	5122.62	1.28607	0.362966	0.138102	1
ENSMUSG00000005656	Snx6	sorting nexin 6 [Source:MGI Symbol;Acc:MGI:1919433]	1448.71	1133.17	0.782192	-0.354406	0.138265	1
ENSMUSG00000028803	Nipal3	NIPA-like domain containing 3 [Source:MGI Symbol;Acc:MGI:1921802]	710.026	938.579	1.32189	0.402606	0.138318	1
ENSMUSG00000047879	Usp14	ubiquitin specific peptidase 14 [Source:MGI Symbol;Acc:MGI:1928898]	1591.18	1065.6	0.669691	-0.578434	0.13836	1
ENSMUSG00000032598	Nckipsd	NCK interacting protein with SH3 domain [Source:MGI Symbol;Acc:MGI:1931834]	448.908	587.802	1.3094	0.38891	0.138452	1
ENSMUSG00000072762	4930522L14Rik	RIKEN cDNA 4930522L14 gene [Source:MGI Symbol;Acc:MGI:1925270]	33.3833	57.0637	1.70935	0.773447	0.138454	1
ENSMUSG00000024948	Map4k2	mitogen-activated protein kinase kinase kinase kinase 2 [Source:MGI Symbol;Acc:MGI:1346883]	297.989	410.648	1.37806	0.462642	0.138595	1
ENSMUSG00000040964	Arhgef10l	Rho guanine nucleotide exchange factor (GEF) 10- like [Source:MGI Symbol;Acc:MGI:1920004]	996.498	1363.76	1.36855	0.452652	0.138663	1
ENSMUSG00000028247	Coq3	coenzyme Q3 methyltransferase [Source:MGI Symbol;Acc:MGI:101813]	167.115	117.385	0.702425	-0.509585	0.138697	1
ENSMUSG00000030888	Rrp8	ribosomal RNA processing 8 [Source:MGI Symbol;Acc:MGI:1914251]	388.963	290.001	0.745576	-0.423572	0.138717	1
ENSMUSG00000035121	Neil2	nei like 2 (E. coli) [Source:MGI Symbol;Acc:MGI:2686058]	60.2676	93.6813	1.55442	0.636378	0.138924	1
ENSMUSG00000042271	Nxt2	nuclear transport factor 2-like export factor 2 [Source:MGI Symbol;Acc:MGI:2147914]	511.59	361.849	0.707303	-0.4996	0.139328	1
ENSMUSG00000035845	Alg12	asparagine-linked glycosylation 12 (alpha-1,6- mannosyltransferase) [Source:MGI Symbol;Acc:MGI:2385025]	287.89	384.111	1.33423	0.416006	0.139369	1
ENSMUSG00000022808	Snx4	sorting nexin 4 [Source:MGI Symbol;Acc:MGI:1916400]	1673.13	1311.39	0.783792	-0.351458	0.139435	1
ENSMUSG00000064284	Cdpf1	cysteine rich, DPF motif domain containing 1 [Source:MGI Symbol;Acc:MGI:1919605]	88.6327	138.413	1.56164	0.643066	0.13944	1
ENSMUSG00000036989	Trim3	tripartite motif-containing 3 [Source:MGI Symbol;Acc:MGI:1860040]	815.265	1049.37	1.28715	0.364185	0.139697	1
ENSMUSG00000032413	Rasa2	RAS p21 protein activator 2 [Source:MGI Symbol;Acc:MGI:2149960]	329.233	245.177	0.744693	-0.425282	0.139727	1
ENSMUSG00000036882	Arhgap33	Rho GTPase activating protein 33 [Source:MGI Symbol;Acc:MGI:2673998]	27.6645	4.06713	0.147016	-2.76595	0.139753	1
ENSMUSG00000049624	Slc17a5	solute carrier family 17 (anion/sugar transporter), member 5 [Source:MGI Symbol;Acc:MGI:1924105]	1288.47	1653.68	1.28345	0.360028	0.139794	1
ENSMUSG00000037204	Atg101	autophagy related 101 [Source:MGI Symbol;Acc:MGI:1915368]	290.817	399.344	1.37318	0.457518	0.139862	1
ENSMUSG00000026357	Rgs18	regulator of G-protein signaling 18 [Source:MGI Symbol;Acc:MGI:1927498]	783.682	366.973	0.468267	-1.0946	0.139923	1
ENSMUSG00000001865	Cpa3	carboxypeptidase A3, mast cell [Source:MGI Symbol;Acc:MGI:88479]	9.45316	1.99766	0.211322	-2.24249	0.140192	1
ENSMUSG00000031851	Ntpcr	nucleoside-triphosphatase, cancer-related [Source:MGI Symbol;Acc:MGI:1913816]	205.871	290.337	1.41029	0.49599	0.140492	1
ENSMUSG00000020808	Pimreg	PICALM interacting mitotic regulator [Source:MGI Symbol;Acc:MGI:1924434]	93.392	14.542	0.155709	-2.68308	0.140555	1
ENSMUSG00000010054	Tusc2	tumor suppressor 2, mitochondrial calcium regulator [Source:MGI Symbol;Acc:MGI:1931086]	282.142	376.795	1.33548	0.417357	0.140583	1
ENSMUSG00000053192	Mllt11	myeloid/lymphoid or mixed-lineage leukemia; translocated to, 11 [Source:MGI Symbol;Acc:MGI:1929671]	119.875	80.8078	0.674102	-0.568961	0.140812	1
ENSMUSG00000074364	Ehd2	EH-domain containing 2 [Source:MGI Symbol;Acc:MGI:2154274]	4.59367	14.5826	3.17449	1.66653	0.14084	1
ENSMUSG00000019139	Isyna1	myo-inositol 1-phosphate synthase A1 [Source:MGI Symbol;Acc:MGI:1919030]	695.669	985.713	1.41693	0.502767	0.140988	1
ENSMUSG00000001482	Def8	differentially expressed in FDCP 8 [Source:MGI Symbol;Acc:MGI:1346331]	505.677	659.898	1.30498	0.384026	0.141015	1
ENSMUSG00000024360	Etf1	eukaryotic translation termination factor 1 [Source:MGI Symbol;Acc:MGI:2385071]	2627.49	1929.62	0.734396	-0.44537	0.14102	1
ENSMUSG00000058093	Zfp729b	zinc finger protein 729b [Source:MGI Symbol;Acc:MGI:2145180]	157.774	110.712	0.701714	-0.511045	0.141149	1
ENSMUSG00000002204	Napsa	napsin A aspartic peptidase [Source:MGI Symbol;Acc:MGI:109365]	532.305	725.316	1.3626	0.446357	0.141265	1
ENSMUSG00000053870	Fpgt	fucose-1-phosphate guanylyltransferase [Source:MGI Symbol;Acc:MGI:1922790]	452.623	345.32	0.76293	-0.390377	0.141368	1
ENSMUSG00000037270	4932438A13Rik	RIKEN cDNA 4932438A13 gene [Source:MGI Symbol;Acc:MGI:2444631]	2045.02	1612.68	0.78859	-0.342653	0.141409	1
ENSMUSG00000022685	Parn	poly(A)-specific ribonuclease (deadenylation nuclease) [Source:MGI Symbol;Acc:MGI:1921358]	362.967	273.583	0.753739	-0.407862	0.141454	1
ENSMUSG00000031583	Wrn	Werner syndrome RecQ like helicase [Source:MGI Symbol;Acc:MGI:109635]	952.827	741.54	0.778253	-0.361689	0.141521	1
ENSMUSG00000015942	Gtf2ird2	GTF2I repeat domain containing 2 [Source:MGI Symbol;Acc:MGI:2149780]	184.865	253.46	1.37106	0.455287	0.141534	1
ENSMUSG00000034738	Nostrin	nitric oxide synthase trafficker [Source:MGI Symbol;Acc:MGI:3606242]	481.342	303.995	0.631558	-0.663014	0.141569	1
ENSMUSG00000022682	Rrn3	RRN3 RNA polymerase I transcription factor homolog (yeast) [Source:MGI Symbol;Acc:MGI:1925255]	769.622	591.506	0.768567	-0.379758	0.141577	1
ENSMUSG00000022574	Naprt	nicotinate phosphoribosyltransferase [Source:MGI Symbol;Acc:MGI:2442664]	40.7571	68.4368	1.67914	0.747723	0.141612	1
ENSMUSG00000018848	Rars	arginyl-tRNA synthetase [Source:MGI Symbol;Acc:MGI:1914297]	1362.72	1062.22	0.779484	-0.359409	0.141619	1
ENSMUSG00000014158	Trpv4	transient receptor potential cation channel, subfamily V, member 4 [Source:MGI Symbol;Acc:MGI:1926945]	147.152	218.246	1.48314	0.568654	0.141683	1
ENSMUSG00000032440	Tgfbr2	transforming growth factor, beta receptor II [Source:MGI Symbol;Acc:MGI:98729]	3436.65	4538.03	1.32048	0.401065	0.141785	1
ENSMUSG00000009941	Nxf2	nuclear RNA export factor 2 [Source:MGI Symbol;Acc:MGI:1933192]	5.41003	0.342531	0.0633141	-3.98133	0.141839	1
ENSMUSG00000044876	Zfp444	zinc finger protein 444 [Source:MGI Symbol;Acc:MGI:1923365]	255.705	393.957	1.54067	0.623557	0.141853	1
ENSMUSG00000048572	Tmem252	transmembrane protein 252 [Source:MGI Symbol;Acc:MGI:3583948]	8.19704	1.3126	0.16013	-2.64268	0.141925	1
ENSMUSG00000025510	Cd151	CD151 antigen [Source:MGI Symbol;Acc:MGI:1096360]	1071.16	1400.89	1.30782	0.387168	0.141975	1
ENSMUSG00000042569	Dhrs7b	dehydrogenase/reductase (SDR family) member 7B [Source:MGI Symbol;Acc:MGI:2384931]	284.552	378.537	1.33029	0.411739	0.142128	1
ENSMUSG00000022899	Slc15a2	solute carrier family 15 (H+/peptide transporter), member 2 [Source:MGI Symbol;Acc:MGI:1890457]	75.9094	224.739	2.96062	1.5659	0.142366	1
ENSMUSG00000031508	Ankrd10	ankyrin repeat domain 10 [Source:MGI Symbol;Acc:MGI:1921840]	436.905	572.882	1.31123	0.390921	0.142367	1
ENSMUSG00000061458	Nol10	nucleolar protein 10 [Source:MGI Symbol;Acc:MGI:2684913]	266.001	173.224	0.651215	-0.618793	0.142392	1
ENSMUSG00000041763	Tpp2	tripeptidyl peptidase II [Source:MGI Symbol;Acc:MGI:102724]	2161.31	1675.68	0.775309	-0.367157	0.142392	1
ENSMUSG00000053012	Krcc1	lysine-rich coiled-coil 1 [Source:MGI Symbol;Acc:MGI:1889377]	1085.42	795.518	0.732912	-0.448288	0.142518	1
ENSMUSG00000025279	Dnase1l3	deoxyribonuclease 1-like 3 [Source:MGI Symbol;Acc:MGI:1314633]	25.1312	60.8938	2.42303	1.27681	0.142559	1
ENSMUSG00000073982	Rhog	ras homolog family member G [Source:MGI Symbol;Acc:MGI:1928370]	3643.73	4602.87	1.26323	0.337119	0.142632	1
ENSMUSG00000022558	Mroh1	maestro heat-like repeat family member 1 [Source:MGI Symbol;Acc:MGI:2442558]	2620.8	3314.81	1.26481	0.338921	0.142664	1
ENSMUSG00000006589	Aprt	adenine phosphoribosyl transferase [Source:MGI Symbol;Acc:MGI:88061]	1069.32	1528.12	1.42906	0.515063	0.14277	1
ENSMUSG00000056917	Sipa1	signal-induced proliferation associated gene 1 [Source:MGI Symbol;Acc:MGI:107576]	1513.04	1944.48	1.28515	0.361933	0.142841	1
ENSMUSG00000021549	Rasa1	RAS p21 protein activator 1 [Source:MGI Symbol;Acc:MGI:97860]	4533.33	2519.84	0.555848	-0.847238	0.142887	1
ENSMUSG00000020962	Gtf2a1	general transcription factor II A, 1 [Source:MGI Symbol;Acc:MGI:1933277]	1304.73	1007.26	0.772012	-0.373304	0.143038	1
ENSMUSG00000020279	Il9r	interleukin 9 receptor [Source:MGI Symbol;Acc:MGI:96564]	5.90385	0.328242	0.055598	-4.16882	0.143069	1
ENSMUSG00000029060	Mib2	mindbomb E3 ubiquitin protein ligase 2 [Source:MGI Symbol;Acc:MGI:2679684]	862.424	1173.47	1.36067	0.444314	0.143223	1
ENSMUSG00000078495	Zfp984	zinc finger protein 984 [Source:MGI Symbol;Acc:MGI:3651978]	518.691	397.059	0.765502	-0.385522	0.143247	1
ENSMUSG00000026696	Vamp4	vesicle-associated membrane protein 4 [Source:MGI Symbol;Acc:MGI:1858730]	1184.23	924.262	0.780477	-0.357571	0.143264	1
ENSMUSG00000047721	Bola2	bolA-like 2 (E. coli) [Source:MGI Symbol;Acc:MGI:1913412]	166.272	259.058	1.55804	0.639729	0.143388	1
ENSMUSG00000070420	Zscan25	zinc finger and SCAN domain containing 25 [Source:MGI Symbol;Acc:MGI:3647079]	194.062	266.945	1.37557	0.460027	0.143398	1
ENSMUSG00000008090	Fgfrl1	fibroblast growth factor receptor-like 1 [Source:MGI Symbol;Acc:MGI:2150920]	25.6247	46.8616	1.82877	0.870872	0.143416	1
ENSMUSG00000027562	Car2	carbonic anhydrase 2 [Source:MGI Symbol;Acc:MGI:88269]	48.7133	7.93372	0.162866	-2.61824	0.143441	1
ENSMUSG00000068250	Amn1	antagonist of mitotic exit network 1 [Source:MGI Symbol;Acc:MGI:2442933]	303.142	226.602	0.747512	-0.419832	0.143607	1
ENSMUSG00000037563	Rps16	ribosomal protein S16 [Source:MGI Symbol;Acc:MGI:98118]	2147.27	3313.35	1.54306	0.625792	0.143717	1
ENSMUSG00000062683	Atp5g2	ATP synthase, H+ transporting, mitochondrial F0 complex, subunit C2 (subunit 9) [Source:MGI Symbol;Acc:MGI:1915192]	708.813	933.333	1.31676	0.396987	0.143718	1
ENSMUSG00000049287	Iba57	IBA57 homolog, iron-sulfur cluster assembly [Source:MGI Symbol;Acc:MGI:3041174]	133.47	186.504	1.39735	0.482693	0.143772	1
ENSMUSG00000022964	Tmem50b	transmembrane protein 50B [Source:MGI Symbol;Acc:MGI:1925225]	1735.25	2199.4	1.26748	0.341963	0.143906	1
ENSMUSG00000021281	Tnfaip2	tumor necrosis factor, alpha-induced protein 2 [Source:MGI Symbol;Acc:MGI:104960]	6712.25	8616.94	1.28376	0.360379	0.144053	1
ENSMUSG00000026977	Marchf7	membrane associated ring-CH-type finger 7 [Source:MGI Symbol;Acc:MGI:1931053]	1437.25	1112.23	0.77386	-0.369856	0.144079	1
ENSMUSG00000036371	Serbp1	serpine1 mRNA binding protein 1 [Source:MGI Symbol;Acc:MGI:1914120]	4093.91	2800.04	0.683953	-0.54803	0.144079	1
ENSMUSG00000025001	Hells	helicase, lymphoid specific [Source:MGI Symbol;Acc:MGI:106209]	198.124	51.8457	0.261683	-1.93411	0.144103	1
ENSMUSG00000038702	Dsel	dermatan sulfate epimerase-like [Source:MGI Symbol;Acc:MGI:2442948]	195.039	139.073	0.713054	-0.487918	0.144202	1
ENSMUSG00000066637	Ttc32	tetratricopeptide repeat domain 32 [Source:MGI Symbol;Acc:MGI:1922766]	46.7634	76.5433	1.63682	0.710894	0.144485	1
ENSMUSG00000057113	Npm1	nucleophosmin 1 [Source:MGI Symbol;Acc:MGI:106184]	3761.73	2582.36	0.686482	-0.542707	0.144578	1
ENSMUSG00000056078	Lipm	lipase, family member M [Source:MGI Symbol;Acc:MGI:1926003]	4.11986	0	0	-Inf	0.144625	1
ENSMUSG00000050737	Ptges	prostaglandin E synthase [Source:MGI Symbol;Acc:MGI:1927593]	53.4998	83.4915	1.56059	0.642094	0.144732	1
ENSMUSG00000041346	Wrap53	WD repeat containing, antisense to Trp53 [Source:MGI Symbol;Acc:MGI:2384933]	112.188	159.536	1.42204	0.50796	0.144738	1
ENSMUSG00000024906	Mus81	MUS81 structure-specific endonuclease subunit [Source:MGI Symbol;Acc:MGI:1918961]	113.544	160.75	1.41576	0.501576	0.144757	1
ENSMUSG00000039345	Mettl22	methyltransferase like 22 [Source:MGI Symbol;Acc:MGI:2384301]	60.2566	36.0736	0.598667	-0.740174	0.145159	1
ENSMUSG00000050064	Zfp697	zinc finger protein 697 [Source:MGI Symbol;Acc:MGI:2139736]	70.2967	38.2719	0.544434	-0.87717	0.145174	1
ENSMUSG00000030282	Cmas	cytidine monophospho-N-acetylneuraminic acid synthetase [Source:MGI Symbol;Acc:MGI:1337124]	1290.01	1001.04	0.775992	-0.365886	0.145223	1
ENSMUSG00000062604	Srpk2	serine/arginine-rich protein specific kinase 2 [Source:MGI Symbol;Acc:MGI:1201408]	893.178	675.081	0.755819	-0.403887	0.145245	1
ENSMUSG00000040105	Plpp6	phospholipid phosphatase 6 [Source:MGI Symbol;Acc:MGI:1921661]	158.236	220.174	1.39143	0.476572	0.145317	1
ENSMUSG00000078941	Ak6	adenylate kinase 6 [Source:MGI Symbol;Acc:MGI:5510732]	115.122	77.8739	0.676449	-0.563947	0.145379	1
ENSMUSG00000031217	Efnb1	ephrin B1 [Source:MGI Symbol;Acc:MGI:102708]	51.1737	80.9523	1.58191	0.661668	0.145403	1
ENSMUSG00000001833	Septin7	septin 7 [Source:MGI Symbol;Acc:MGI:1335094]	2756.89	1780.26	0.645749	-0.630955	0.145504	1
ENSMUSG00000015749	Anp32e	acidic (leucine-rich) nuclear phosphoprotein 32 family, member E [Source:MGI Symbol;Acc:MGI:1913721]	1474.88	860.582	0.583491	-0.777217	0.145603	1
ENSMUSG00000002984	Tomm40	translocase of outer mitochondrial membrane 40 [Source:MGI Symbol;Acc:MGI:1858259]	365.188	472.652	1.29427	0.372138	0.145614	1
ENSMUSG00000026361	Cdc73	cell division cycle 73, Paf1/RNA polymerase II complex component [Source:MGI Symbol;Acc:MGI:2384876]	815.734	630.629	0.773082	-0.371306	0.145658	1
ENSMUSG00000029545	Acads	acyl-Coenzyme A dehydrogenase, short chain [Source:MGI Symbol;Acc:MGI:87868]	587.728	798.657	1.35889	0.442426	0.145696	1
ENSMUSG00000053297	AI854703	expressed sequence AI854703 [Source:MGI Symbol;Acc:MGI:2141510]	1.35251	7.89073	5.83415	2.54452	0.145713	1
ENSMUSG00000025491	Ifitm1	interferon induced transmembrane protein 1 [Source:MGI Symbol;Acc:MGI:1915963]	7.55328	24.2754	3.2139	1.68432	0.145869	1
ENSMUSG00000057337	Chst3	carbohydrate sulfotransferase 3 [Source:MGI Symbol;Acc:MGI:1858224]	153.974	61.7707	0.401175	-1.3177	0.145923	1
ENSMUSG00000025731	Mettl26	methyltransferase like 26 [Source:MGI Symbol;Acc:MGI:1915597]	58.1006	108.422	1.86611	0.900031	0.145951	1
ENSMUSG00000022359	Wdyhv1	WDYHV motif containing 1 [Source:MGI Symbol;Acc:MGI:1924023]	194.668	264.414	1.35828	0.441783	0.145965	1
ENSMUSG00000047417	Rexo1	REX1, RNA exonuclease 1 [Source:MGI Symbol;Acc:MGI:1914182]	765.591	981.724	1.28231	0.358742	0.145966	1
ENSMUSG00000029070	Mxra8	matrix-remodelling associated 8 [Source:MGI Symbol;Acc:MGI:1922011]	7.13583	18.9927	2.6616	1.41229	0.146087	1
ENSMUSG00000029263	Pigg	phosphatidylinositol glycan anchor biosynthesis, class G [Source:MGI Symbol;Acc:MGI:3576484]	336.654	252.309	0.749461	-0.416076	0.146118	1
ENSMUSG00000031697	Orc6	origin recognition complex, subunit 6 [Source:MGI Symbol;Acc:MGI:1929285]	164.987	94.5521	0.573087	-0.803174	0.146143	1
ENSMUSG00000021607	Mrpl36	mitochondrial ribosomal protein L36 [Source:MGI Symbol;Acc:MGI:2137228]	301.107	398.448	1.32327	0.404112	0.146275	1
ENSMUSG00000102976	Zc3h11a	zinc finger CCCH type containing 11A [Source:MGI Symbol;Acc:MGI:1917829]	202.441	134.6	0.664887	-0.588819	0.14628	1
ENSMUSG00000033186	Mzt1	mitotic spindle organizing protein 1 [Source:MGI Symbol;Acc:MGI:1924039]	630.557	438.047	0.694699	-0.525541	0.14634	1
ENSMUSG00000030431	Tmem238	transmembrane protein 238 [Source:MGI Symbol;Acc:MGI:1922935]	14.7911	32.3333	2.18599	1.12829	0.146756	1
ENSMUSG00000020826	Nos2	nitric oxide synthase 2, inducible [Source:MGI Symbol;Acc:MGI:97361]	12.1711	42.8704	3.52231	1.81652	0.14686	1
ENSMUSG00000059540	Tcea2	transcription elongation factor A (SII), 2 [Source:MGI Symbol;Acc:MGI:107368]	21.9213	40.7402	1.85847	0.894119	0.146939	1
ENSMUSG00000008575	Nfib	nuclear factor I/B [Source:MGI Symbol;Acc:MGI:103188]	0.319735	5.25113	16.4234	4.03768	0.146959	1
ENSMUSG00000044080	S100a1	S100 calcium binding protein A1 [Source:MGI Symbol;Acc:MGI:1338917]	1358.3	1718.08	1.26488	0.339001	0.147056	1
ENSMUSG00000026174	Cnot9	CCR4-NOT transcription complex, subunit 9 [Source:MGI Symbol;Acc:MGI:1928902]	1150.28	893.917	0.77713	-0.363773	0.147093	1
ENSMUSG00000033427	Upb1	ureidopropionase, beta [Source:MGI Symbol;Acc:MGI:2143535]	0	4.05322	Inf	Inf	0.147153	1
ENSMUSG00000021606	Ndufs6	NADH:ubiquinone oxidoreductase core subunit S6 [Source:MGI Symbol;Acc:MGI:107932]	96.7449	154.141	1.59327	0.671993	0.147261	1
ENSMUSG00000029231	Pdgfra	platelet derived growth factor receptor, alpha polypeptide [Source:MGI Symbol;Acc:MGI:97530]	3.88063	13.1558	3.39012	1.76133	0.147293	1
ENSMUSG00000019428	Fkbp8	FK506 binding protein 8 [Source:MGI Symbol;Acc:MGI:1341070]	2323.98	2918.65	1.25589	0.328704	0.147378	1
ENSMUSG00000054850	Smim10l2a	small integral membrane protein 10 like 2A [Source:MGI Symbol;Acc:MGI:2443645]	4.05752	0	0	-Inf	0.147444	1
ENSMUSG00000034751	Mast4	microtubule associated serine/threonine kinase family member 4 [Source:MGI Symbol;Acc:MGI:1918885]	270.103	199.47	0.738496	-0.437338	0.147561	1
ENSMUSG00000050022	Amz1	archaelysin family metallopeptidase 1 [Source:MGI Symbol;Acc:MGI:2442258]	1526.58	2086.2	1.36659	0.450576	0.147646	1
ENSMUSG00000042202	Slc35e2	solute carrier family 35, member E2 [Source:MGI Symbol;Acc:MGI:2444240]	398.326	303.169	0.761107	-0.393829	0.14767	1
ENSMUSG00000023067	Cdkn1a	cyclin-dependent kinase inhibitor 1A (P21) [Source:MGI Symbol;Acc:MGI:104556]	1721.74	1147.79	0.666647	-0.585005	0.147684	1
ENSMUSG00000118664	TUSC3	tumor suppressor candidate 3 [Source:NCBI gene (formerly Entrezgene);Acc:80286]	1060.18	822.195	0.775527	-0.366752	0.147988	1
ENSMUSG00000027787	Nmd3	NMD3 ribosome export adaptor [Source:MGI Symbol;Acc:MGI:2140103]	414.447	302.87	0.73078	-0.45249	0.147989	1
ENSMUSG00000056211	R3hdm1	R3H domain containing 1 [Source:MGI Symbol;Acc:MGI:2448514]	1818.87	1351.43	0.743005	-0.428556	0.148148	1
ENSMUSG00000020520	Galnt10	polypeptide N-acetylgalactosaminyltransferase 10 [Source:MGI Symbol;Acc:MGI:1890480]	1398.57	1770.08	1.26563	0.33986	0.148166	1
ENSMUSG00000000278	Scpep1	serine carboxypeptidase 1 [Source:MGI Symbol;Acc:MGI:1921867]	3888.47	4906.99	1.26193	0.335633	0.148317	1
ENSMUSG00000026073	Il1r2	interleukin 1 receptor, type II [Source:MGI Symbol;Acc:MGI:96546]	0	4.02414	Inf	Inf	0.14849	1
ENSMUSG00000048174	Tmem81	transmembrane protein 81 [Source:MGI Symbol;Acc:MGI:1921876]	112.541	160.592	1.42696	0.512944	0.148539	1
ENSMUSG00000024270	Slc39a6	solute carrier family 39 (metal ion transporter), member 6 [Source:MGI Symbol;Acc:MGI:2147279]	1518.08	1189.95	0.783852	-0.351346	0.148583	1
ENSMUSG00000038418	Egr1	early growth response 1 [Source:MGI Symbol;Acc:MGI:95295]	274.429	58.4761	0.213083	-2.23051	0.148661	1
ENSMUSG00000067929	Gm10226	predicted gene 10226 [Source:MGI Symbol;Acc:MGI:3704470]	25.9448	11.9304	0.459838	-1.1208	0.148764	1
ENSMUSG00000001054	Rmnd5b	required for meiotic nuclear division 5 homolog B [Source:MGI Symbol;Acc:MGI:1913339]	490.23	633.329	1.2919	0.369497	0.148771	1
ENSMUSG00000000552	Zfp385a	zinc finger protein 385A [Source:MGI Symbol;Acc:MGI:1352495]	1456.37	1847.42	1.26851	0.343133	0.148988	1
ENSMUSG00000071647	Eml3	echinoderm microtubule associated protein like 3 [Source:MGI Symbol;Acc:MGI:2387612]	524.09	677.275	1.29229	0.369927	0.149031	1
ENSMUSG00000032513	Gorasp1	golgi reassembly stacking protein 1 [Source:MGI Symbol;Acc:MGI:1921748]	312.25	410.67	1.31519	0.395275	0.149072	1
ENSMUSG00000008475	Arpc5	actin related protein 2/3 complex, subunit 5 [Source:MGI Symbol;Acc:MGI:1915021]	8650.74	6882.73	0.795624	-0.329842	0.149183	1
ENSMUSG00000025163	Cd7	CD7 antigen [Source:MGI Symbol;Acc:MGI:88344]	13.185	2.69738	0.20458	-2.28926	0.149359	1
ENSMUSG00000034868	Myl12b	myosin, light chain 12B, regulatory [Source:MGI Symbol;Acc:MGI:107494]	44.827	72.4356	1.61589	0.692332	0.149385	1
ENSMUSG00000029815	Malsu1	mitochondrial assembly of ribosomal large subunit 1 [Source:MGI Symbol;Acc:MGI:1922843]	115.705	164.192	1.41906	0.504934	0.149586	1
ENSMUSG00000067916	Zfp991	zinc finger protein 991 [Source:MGI Symbol;Acc:MGI:3701604]	330.477	210.916	0.638215	-0.647885	0.149683	1
ENSMUSG00000029059	Prxl2b	peroxiredoxin like 2B [Source:MGI Symbol;Acc:MGI:1913719]	126.633	189.784	1.49869	0.583705	0.149929	1
ENSMUSG00000035967	Ints6l	integrator complex subunit 6 like [Source:MGI Symbol;Acc:MGI:2442593]	1227.94	968.5	0.788717	-0.342421	0.149984	1
ENSMUSG00000073468	Sft2d1	SFT2 domain containing 1 [Source:MGI Symbol;Acc:MGI:1918689]	1192.82	1542.43	1.29309	0.370822	0.15001	1
ENSMUSG00000048755	Mcat	malonyl CoA:ACP acyltransferase (mitochondrial) [Source:MGI Symbol;Acc:MGI:2388651]	151.674	208.89	1.37723	0.461771	0.150045	1
ENSMUSG00000072770	Acrbp	proacrosin binding protein [Source:MGI Symbol;Acc:MGI:1859515]	56.6429	88.2726	1.55841	0.64007	0.150252	1
ENSMUSG00000063316	Rpl27	ribosomal protein L27 [Source:MGI Symbol;Acc:MGI:98036]	1935.72	2515.19	1.29936	0.377798	0.150302	1
ENSMUSG00000057335	Cep170	centrosomal protein 170 [Source:MGI Symbol;Acc:MGI:1918348]	2065.49	1636.82	0.792461	-0.335589	0.150455	1
ENSMUSG00000037400	Atp11b	ATPase, class VI, type 11B [Source:MGI Symbol;Acc:MGI:1923545]	1209.02	949.261	0.785151	-0.348958	0.150475	1
ENSMUSG00000026589	Sec16b	SEC16 homolog B (S. cerevisiae) [Source:MGI Symbol;Acc:MGI:2148802]	0	3.98103	Inf	Inf	0.150507	1
ENSMUSG00000032172	Olfm2	olfactomedin 2 [Source:MGI Symbol;Acc:MGI:3045350]	0	3.9809	Inf	Inf	0.150513	1
ENSMUSG00000034928	Rnf44	ring finger protein 44 [Source:MGI Symbol;Acc:MGI:2145310]	2375.27	2993.95	1.26047	0.33396	0.150519	1
ENSMUSG00000062981	Mrpl42	mitochondrial ribosomal protein L42 [Source:MGI Symbol;Acc:MGI:1333774]	738.013	527.898	0.715297	-0.483387	0.150713	1
ENSMUSG00000039630	Hnrnpu	heterogeneous nuclear ribonucleoprotein U [Source:MGI Symbol;Acc:MGI:1858195]	8707.98	6943.35	0.797355	-0.326706	0.15077	1
ENSMUSG00000004096	Cwc15	CWC15 spliceosome-associated protein [Source:MGI Symbol;Acc:MGI:1913320]	1025.71	801.336	0.781253	-0.356139	0.150796	1
ENSMUSG00000026771	Spopl	speckle-type BTB/POZ protein-like [Source:MGI Symbol;Acc:MGI:1924107]	512.754	393.997	0.768394	-0.380081	0.150864	1
ENSMUSG00000042842	Serpinb6b	serine (or cysteine) peptidase inhibitor, clade B, member 6b [Source:MGI Symbol;Acc:MGI:894688]	260.876	97.0678	0.372084	-1.4263	0.15089	1
ENSMUSG00000098905	Zfp953	zinc finger protein 953 [Source:MGI Symbol;Acc:MGI:3612873]	174.073	115.105	0.661244	-0.596745	0.151015	1
ENSMUSG00000052137	Rbm12b2	RNA binding motif protein 12 B2 [Source:MGI Symbol;Acc:MGI:1924854]	149.744	106.231	0.70942	-0.495289	0.151206	1
ENSMUSG00000023009	Nckap5l	NCK-associated protein 5-like [Source:MGI Symbol;Acc:MGI:3609653]	218.68	294.541	1.3469	0.429647	0.151254	1
ENSMUSG00000058454	Dhcr7	7-dehydrocholesterol reductase [Source:MGI Symbol;Acc:MGI:1298378]	690.68	888.285	1.2861	0.363006	0.15132	1
ENSMUSG00000033430	Terf2ip	telomeric repeat binding factor 2, interacting protein [Source:MGI Symbol;Acc:MGI:1929871]	274.69	365.297	1.32985	0.411264	0.151367	1
ENSMUSG00000003402	Prkcsh	protein kinase C substrate 80K-H [Source:MGI Symbol;Acc:MGI:107877]	1412.57	1787.47	1.2654	0.339592	0.151576	1
ENSMUSG00000025967	Eef1b2	eukaryotic translation elongation factor 1 beta 2 [Source:MGI Symbol;Acc:MGI:1929520]	2188.7	2733.98	1.24913	0.320925	0.15173	1
ENSMUSG00000022848	Slc49a4	solute carrier family 49 member 4 [Source:MGI Symbol;Acc:MGI:2387188]	670.655	914.7	1.36389	0.447729	0.151744	1
ENSMUSG00000014867	Surf4	surfeit gene 4 [Source:MGI Symbol;Acc:MGI:98445]	3816.22	4789.09	1.25493	0.327609	0.151791	1
ENSMUSG00000030553	Pgpep1l	pyroglutamyl-peptidase I-like [Source:MGI Symbol;Acc:MGI:1925694]	0	4.95059	Inf	Inf	0.15202	1
ENSMUSG00000033458	Fan1	FANCD2/FANCI-associated nuclease 1 [Source:MGI Symbol;Acc:MGI:3045266]	94.9842	137.002	1.44237	0.528438	0.152118	1
ENSMUSG00000051185	Fam174a	family with sequence similarity 174, member A [Source:MGI Symbol;Acc:MGI:1914948]	670.005	861.639	1.28602	0.362911	0.152186	1
ENSMUSG00000028218	Cibar1	CBY1 interacting BAR domain containing 1 [Source:MGI Symbol;Acc:MGI:1915349]	46.9436	26.9686	0.574488	-0.79965	0.15235	1
ENSMUSG00000025485	Ric8a	RIC8 guanine nucleotide exchange factor A [Source:MGI Symbol;Acc:MGI:2141866]	769.928	984.79	1.27907	0.355092	0.152351	1
ENSMUSG00000028751	Pla2g2e	phospholipase A2, group IIE [Source:MGI Symbol;Acc:MGI:1349660]	18.106	7.05001	0.389374	-1.36077	0.152441	1
ENSMUSG00000020590	Snx13	sorting nexin 13 [Source:MGI Symbol;Acc:MGI:2661416]	1684.94	1341.42	0.796122	-0.328939	0.152467	1
ENSMUSG00000024962	Vegfb	vascular endothelial growth factor B [Source:MGI Symbol;Acc:MGI:106199]	244.271	326.727	1.33756	0.419602	0.152513	1
ENSMUSG00000034252	Senp6	SUMO/sentrin specific peptidase 6 [Source:MGI Symbol;Acc:MGI:1922075]	890.913	695.113	0.780226	-0.358036	0.152792	1
ENSMUSG00000006527	Sfmbt1	Scm-like with four mbt domains 1 [Source:MGI Symbol;Acc:MGI:1859609]	1244.66	969.541	0.77896	-0.360379	0.152819	1
ENSMUSG00000045827	Serpinb9	serine (or cysteine) peptidase inhibitor, clade B, member 9 [Source:MGI Symbol;Acc:MGI:106603]	327.486	207.098	0.632386	-0.661123	0.152824	1
ENSMUSG00000027637	Rab5if	RAB5 interacting factor [Source:MGI Symbol;Acc:MGI:1914638]	493.801	647.068	1.31038	0.389987	0.153037	1
ENSMUSG00000035941	Ibtk	inhibitor of Bruton agammaglobulinemia tyrosine kinase [Source:MGI Symbol;Acc:MGI:1918677]	655.947	506.514	0.772187	-0.372978	0.153137	1
ENSMUSG00000033581	Igf2bp2	insulin-like growth factor 2 mRNA binding protein 2 [Source:MGI Symbol;Acc:MGI:1890358]	2566.59	927.569	0.361401	-1.46833	0.153277	1
ENSMUSG00000052776	Oas1a	2'-5' oligoadenylate synthetase 1A [Source:MGI Symbol;Acc:MGI:2180860]	743.718	1058.16	1.4228	0.508731	0.153302	1
ENSMUSG00000002983	Relb	avian reticuloendotheliosis viral (v-rel) oncogene related B [Source:MGI Symbol;Acc:MGI:103289]	372.099	487.277	1.30953	0.389054	0.153382	1
ENSMUSG00000024847	Aip	aryl-hydrocarbon receptor-interacting protein [Source:MGI Symbol;Acc:MGI:109622]	1230.89	1550.33	1.25952	0.332878	0.153391	1
ENSMUSG00000031367	Ap1s2	adaptor-related protein complex 1, sigma 2 subunit [Source:MGI Symbol;Acc:MGI:1889383]	1934.34	1370.47	0.708496	-0.497169	0.153406	1
ENSMUSG00000003531	Dgcr6	DiGeorge syndrome critical region gene 6 [Source:MGI Symbol;Acc:MGI:1202877]	162.776	223.932	1.37571	0.460174	0.153504	1
ENSMUSG00000044709	Gemin7	gem nuclear organelle associated protein 7 [Source:MGI Symbol;Acc:MGI:1916981]	281.56	421.499	1.49701	0.582088	0.153541	1
ENSMUSG00000049339	Retreg2	reticulophagy regulator family member 2 [Source:MGI Symbol;Acc:MGI:2388278]	2341.67	2944.44	1.25741	0.330458	0.15355	1
ENSMUSG00000025888	Casp1	caspase 1 [Source:MGI Symbol;Acc:MGI:96544]	2095.31	1672.62	0.798266	-0.325058	0.15368	1
ENSMUSG00000030801	Kat8	K(lysine) acetyltransferase 8 [Source:MGI Symbol;Acc:MGI:1915023]	251.224	336.05	1.33765	0.419701	0.153767	1
ENSMUSG00000030798	Cd37	CD37 antigen [Source:MGI Symbol;Acc:MGI:88330]	2358.25	2962.8	1.25636	0.329246	0.153806	1
ENSMUSG00000024050	Wiz	widely-interspaced zinc finger motifs [Source:MGI Symbol;Acc:MGI:1332638]	597.439	767.557	1.28474	0.361482	0.153836	1
ENSMUSG00000055296	Tmem245	transmembrane protein 245 [Source:MGI Symbol;Acc:MGI:2445107]	2547.27	2021.66	0.793658	-0.33341	0.153897	1
ENSMUSG00000034021	Pds5b	PDS5 cohesin associated factor B [Source:MGI Symbol;Acc:MGI:2140945]	769.368	573.965	0.746021	-0.422711	0.153938	1
ENSMUSG00000031706	Rfx1	regulatory factor X, 1 (influences HLA class II expression) [Source:MGI Symbol;Acc:MGI:105982]	466.55	602.915	1.29228	0.369923	0.153955	1
ENSMUSG00000115338	Pnp	purine-nucleoside phosphorylase [Source:MGI Symbol;Acc:MGI:97365]	213.488	316.682	1.48337	0.568882	0.154034	1
ENSMUSG00000039849	Pcif1	phosphorylated CTD interacting factor 1 [Source:MGI Symbol;Acc:MGI:2443858]	699.935	896.606	1.28099	0.357254	0.154077	1
ENSMUSG00000018199	Ro60	Ro60, Y RNA binding protein [Source:MGI Symbol;Acc:MGI:106652]	618.75	441.465	0.713479	-0.487058	0.15408	1
ENSMUSG00000042729	Wdr74	WD repeat domain 74 [Source:MGI Symbol;Acc:MGI:2147427]	224.453	297.579	1.3258	0.40686	0.154082	1
ENSMUSG00000039157	Fam102a	family with sequence similarity 102, member A [Source:MGI Symbol;Acc:MGI:2138935]	320.283	418.531	1.30675	0.385987	0.154124	1
ENSMUSG00000033554	Dph5	diphthamide biosynthesis 5 [Source:MGI Symbol;Acc:MGI:1916990]	167.91	120.24	0.716099	-0.481769	0.154189	1
ENSMUSG00000034120	Srsf2	serine and arginine-rich splicing factor 2 [Source:MGI Symbol;Acc:MGI:98284]	1285.18	1012.56	0.787875	-0.343961	0.154214	1
ENSMUSG00000034349	Smc4	structural maintenance of chromosomes 4 [Source:MGI Symbol;Acc:MGI:1917349]	928.413	453.586	0.488561	-1.03339	0.154219	1
ENSMUSG00000078789	Dph1	diphthamide biosynthesis 1 [Source:MGI Symbol;Acc:MGI:2151233]	150.463	206.636	1.37334	0.457685	0.154261	1
ENSMUSG00000059588	Calcrl	calcitonin receptor-like [Source:MGI Symbol;Acc:MGI:1926944]	814.948	422.735	0.518727	-0.946952	0.15433	1
ENSMUSG00000016427	Ndufa1	NADH:ubiquinone oxidoreductase subunit A1 [Source:MGI Symbol;Acc:MGI:1929511]	136.519	200.629	1.4696	0.555424	0.154504	1
ENSMUSG00000034566	Atp5h	ATP synthase, H+ transporting, mitochondrial F0 complex, subunit D [Source:MGI Symbol;Acc:MGI:1918929]	915.049	1159.9	1.26759	0.342083	0.154621	1
ENSMUSG00000030942	Thumpd1	THUMP domain containing 1 [Source:MGI Symbol;Acc:MGI:2444479]	854.618	668.075	0.781724	-0.355269	0.154648	1
ENSMUSG00000038774	Ascc3	activating signal cointegrator 1 complex subunit 3 [Source:MGI Symbol;Acc:MGI:1925237]	1236.83	917.211	0.741584	-0.431319	0.154749	1
ENSMUSG00000027952	Pmvk	phosphomevalonate kinase [Source:MGI Symbol;Acc:MGI:1915853]	168.513	231.158	1.37175	0.456017	0.154757	1
ENSMUSG00000020087	Tysnd1	trypsin domain containing 1 [Source:MGI Symbol;Acc:MGI:1919017]	417.781	546.065	1.30706	0.386327	0.154818	1
ENSMUSG00000036270	Edc4	enhancer of mRNA decapping 4 [Source:MGI Symbol;Acc:MGI:2446249]	836.894	1066.49	1.27434	0.349754	0.154826	1
ENSMUSG00000027108	Ola1	Obg-like ATPase 1 [Source:MGI Symbol;Acc:MGI:1914309]	905.126	644.288	0.711821	-0.490413	0.154955	1
ENSMUSG00000029840	Mtpn	myotrophin [Source:MGI Symbol;Acc:MGI:99445]	9337.01	7067.24	0.756906	-0.401814	0.154968	1
ENSMUSG00000039756	Dnttip2	deoxynucleotidyltransferase, terminal, interacting protein 2 [Source:MGI Symbol;Acc:MGI:1923173]	911.066	714.643	0.784403	-0.350333	0.155006	1
ENSMUSG00000024925	Rnaseh2c	ribonuclease H2, subunit C [Source:MGI Symbol;Acc:MGI:1915459]	311.067	416.663	1.33946	0.421657	0.155163	1
ENSMUSG00000003316	Glg1	golgi apparatus protein 1 [Source:MGI Symbol;Acc:MGI:104967]	4940.58	3924.53	0.794347	-0.33216	0.155176	1
ENSMUSG00000004364	Cul3	cullin 3 [Source:MGI Symbol;Acc:MGI:1347360]	1931.22	1489.55	0.771298	-0.374639	0.155299	1
ENSMUSG00000034245	Hdac11	histone deacetylase 11 [Source:MGI Symbol;Acc:MGI:2385252]	9.05986	2.05519	0.226845	-2.14022	0.155367	1
ENSMUSG00000090843	Heatr4	HEAT repeat containing 4 [Source:MGI Symbol;Acc:MGI:4937307]	9.82232	2.32627	0.236835	-2.07804	0.155429	1
ENSMUSG00000038623	Tm6sf1	transmembrane 6 superfamily member 1 [Source:MGI Symbol;Acc:MGI:1933209]	2325.41	1839.51	0.791047	-0.338164	0.155521	1
ENSMUSG00000079357	Gm11100	predicted gene 11100 [Source:MGI Symbol;Acc:MGI:3779338]	4.18745	0	0	-Inf	0.155543	1
ENSMUSG00000019970	Sgk1	serum/glucocorticoid regulated kinase 1 [Source:MGI Symbol;Acc:MGI:1340062]	2364.51	2984.37	1.26215	0.335887	0.155655	1
ENSMUSG00000032577	Mapkapk3	mitogen-activated protein kinase-activated protein kinase 3 [Source:MGI Symbol;Acc:MGI:2143163]	1172.06	1578.3	1.34661	0.429331	0.15572	1
ENSMUSG00000031807	Pgls	6-phosphogluconolactonase [Source:MGI Symbol;Acc:MGI:1913421]	1002.08	1296.53	1.29385	0.371666	0.155756	1
ENSMUSG00000036564	Ndrg4	N-myc downstream regulated gene 4 [Source:MGI Symbol;Acc:MGI:2384590]	0	5.25163	Inf	Inf	0.155824	1
ENSMUSG00000060739	Nsa2	NSA2 ribosome biogenesis homolog [Source:MGI Symbol;Acc:MGI:1913883]	1811.86	1432.58	0.790668	-0.338856	0.155977	1
ENSMUSG00000033991	Ttc37	tetratricopeptide repeat domain 37 [Source:MGI Symbol;Acc:MGI:2679923]	560.826	429.708	0.766205	-0.384198	0.155997	1
ENSMUSG00000029471	Camkk2	calcium/calmodulin-dependent protein kinase kinase 2, beta [Source:MGI Symbol;Acc:MGI:2444812]	690.214	881.719	1.27746	0.353276	0.156093	1
ENSMUSG00000060176	Kif27	kinesin family member 27 [Source:MGI Symbol;Acc:MGI:1922300]	3.87501	0	0	-Inf	0.156176	1
ENSMUSG00000036372	Tmem258	transmembrane protein 258 [Source:MGI Symbol;Acc:MGI:1916288]	277.303	381.491	1.37572	0.460187	0.156205	1
ENSMUSG00000044475	Ascc1	activating signal cointegrator 1 complex subunit 1 [Source:MGI Symbol;Acc:MGI:1916340]	189.123	255.267	1.34974	0.432681	0.156281	1
ENSMUSG00000063802	Hspbp1	HSPA (heat shock 70kDa) binding protein, cytoplasmic cochaperone 1 [Source:MGI Symbol;Acc:MGI:1913495]	327.202	493.303	1.50764	0.592292	0.156752	1
ENSMUSG00000017715	Pgs1	phosphatidylglycerophosphate synthase 1 [Source:MGI Symbol;Acc:MGI:1921701]	597.735	760.315	1.27199	0.347091	0.156783	1
ENSMUSG00000033282	Rpgrip1l	Rpgrip1-like [Source:MGI Symbol;Acc:MGI:1920563]	130.85	85.7368	0.655229	-0.609928	0.156816	1
ENSMUSG00000039716	Dock3	dedicator of cyto-kinesis 3 [Source:MGI Symbol;Acc:MGI:2429763]	50.6951	92.0417	1.81559	0.860441	0.156816	1
ENSMUSG00000031898	Dpep3	dipeptidase 3 [Source:MGI Symbol;Acc:MGI:1919104]	87.4654	55.2648	0.631847	-0.662354	0.156954	1
ENSMUSG00000048707	Tprn	taperin [Source:MGI Symbol;Acc:MGI:2139535]	203.062	272.153	1.34025	0.422499	0.157216	1
ENSMUSG00000042682	Selenok	selenoprotein K [Source:MGI Symbol;Acc:MGI:1931466]	849.424	1081.83	1.27361	0.348919	0.157284	1
ENSMUSG00000060279	Ap2a1	adaptor-related protein complex 2, alpha 1 subunit [Source:MGI Symbol;Acc:MGI:101921]	1205.71	1515.52	1.25695	0.32993	0.157367	1
ENSMUSG00000020044	Timp3	tissue inhibitor of metalloproteinase 3 [Source:MGI Symbol;Acc:MGI:98754]	21.6295	47.8293	2.2113	1.14489	0.157658	1
ENSMUSG00000002111	Spi1	spleen focus forming virus (SFFV) proviral integration oncogene [Source:MGI Symbol;Acc:MGI:98282]	5445.15	6767.83	1.24291	0.313723	0.157684	1
ENSMUSG00000003346	Abhd17a	abhydrolase domain containing 17A [Source:MGI Symbol;Acc:MGI:106388]	657.096	954.648	1.45283	0.538864	0.157803	1
ENSMUSG00000040549	Ckap5	cytoskeleton associated protein 5 [Source:MGI Symbol;Acc:MGI:1923036]	1530.81	1150.54	0.751587	-0.411989	0.157874	1
ENSMUSG00000020063	Sirt1	sirtuin 1 [Source:MGI Symbol;Acc:MGI:2135607]	629.579	490.765	0.779513	-0.359355	0.157879	1
ENSMUSG00000021266	Wars	tryptophanyl-tRNA synthetase [Source:MGI Symbol;Acc:MGI:104630]	825.779	1052.04	1.27399	0.349355	0.15789	1
ENSMUSG00000006301	Tmbim1	transmembrane BAX inhibitor motif containing 1 [Source:MGI Symbol;Acc:MGI:1916910]	1630.15	2056.86	1.26176	0.335439	0.158141	1
ENSMUSG00000025495	Ptdss2	phosphatidylserine synthase 2 [Source:MGI Symbol;Acc:MGI:1351664]	299.448	394.159	1.31629	0.396476	0.158301	1
ENSMUSG00000029512	Ulk1	unc-51 like kinase 1 [Source:MGI Symbol;Acc:MGI:1270126]	1015.06	1322.32	1.30269	0.381499	0.15838	1
ENSMUSG00000030117	Gdf3	growth differentiation factor 3 [Source:MGI Symbol;Acc:MGI:95686]	780.925	997.362	1.27716	0.352934	0.158419	1
ENSMUSG00000056383	AI987944	expressed sequence AI987944 [Source:MGI Symbol;Acc:MGI:2142079]	239.761	177.338	0.739645	-0.435095	0.158423	1
ENSMUSG00000015202	Cnksr3	Cnksr family member 3 [Source:MGI Symbol;Acc:MGI:2674130]	385.727	504.178	1.30708	0.386353	0.158568	1
ENSMUSG00000014956	Ppp1cb	protein phosphatase 1 catalytic subunit beta [Source:MGI Symbol;Acc:MGI:104871]	2245.77	1725.5	0.768332	-0.380198	0.15859	1
ENSMUSG00000042594	Sh2b3	SH2B adaptor protein 3 [Source:MGI Symbol;Acc:MGI:893598]	1897.22	2371.84	1.25017	0.32212	0.158681	1
ENSMUSG00000061983	Rps12	ribosomal protein S12 [Source:MGI Symbol;Acc:MGI:98105]	2338.69	3396.29	1.45222	0.538263	0.158816	1
ENSMUSG00000021702	Thbs4	thrombospondin 4 [Source:MGI Symbol;Acc:MGI:1101779]	15.1596	0	0	-Inf	0.158948	1
ENSMUSG00000037349	Nudt22	nudix (nucleoside diphosphate linked moiety X)-type motif 22 [Source:MGI Symbol;Acc:MGI:1915573]	72.5312	107.208	1.4781	0.563744	0.159	1
ENSMUSG00000015850	Adamtsl4	ADAMTS-like 4 [Source:MGI Symbol;Acc:MGI:2389008]	23.8776	43.3521	1.8156	0.860447	0.159005	1
ENSMUSG00000001289	Pfdn5	prefoldin 5 [Source:MGI Symbol;Acc:MGI:1928753]	1849.34	2326.81	1.25818	0.331342	0.159052	1
ENSMUSG00000022403	St13	suppression of tumorigenicity 13 [Source:MGI Symbol;Acc:MGI:1917606]	2898.27	2260.76	0.78004	-0.358379	0.159063	1
ENSMUSG00000034226	Rhov	ras homolog family member V [Source:MGI Symbol;Acc:MGI:2444227]	291.088	383.317	1.31685	0.397086	0.159064	1
ENSMUSG00000095362	Gm14325	predicted gene 14325 [Source:MGI Symbol;Acc:MGI:3702875]	116.447	79.9559	0.68663	-0.542395	0.159111	1
ENSMUSG00000083282	Ctsf	cathepsin F [Source:MGI Symbol;Acc:MGI:1861434]	207.249	293.166	1.41456	0.500354	0.159183	1
ENSMUSG00000031109	Enox2	ecto-NOX disulfide-thiol exchanger 2 [Source:MGI Symbol;Acc:MGI:2384799]	636.42	494.529	0.777048	-0.363924	0.159254	1
ENSMUSG00000033114	Slc35d2	solute carrier family 35, member D2 [Source:MGI Symbol;Acc:MGI:1917734]	238.857	176.989	0.740983	-0.432487	0.159298	1
ENSMUSG00000020994	Pnn	pinin [Source:MGI Symbol;Acc:MGI:1100514]	1382.94	1095.43	0.792105	-0.336236	0.159432	1
ENSMUSG00000066037	Hnrnpr	heterogeneous nuclear ribonucleoprotein R [Source:MGI Symbol;Acc:MGI:1891692]	1024.62	803.938	0.784619	-0.349936	0.159449	1
ENSMUSG00000031065	Cdk16	cyclin-dependent kinase 16 [Source:MGI Symbol;Acc:MGI:97516]	872.38	1107.89	1.26997	0.344791	0.159501	1
ENSMUSG00000025257	Ribc1	RIB43A domain with coiled-coils 1 [Source:MGI Symbol;Acc:MGI:1913861]	26.1514	12.4593	0.476429	-1.06967	0.159737	1
ENSMUSG00000000320	Alox12	arachidonate 12-lipoxygenase [Source:MGI Symbol;Acc:MGI:87998]	23.7928	43.1075	1.81179	0.857415	0.159749	1
ENSMUSG00000060288	Ppih	peptidyl prolyl isomerase H [Source:MGI Symbol;Acc:MGI:106499]	172.378	124.39	0.721614	-0.4707	0.159831	1
ENSMUSG00000037946	Fgd3	FYVE, RhoGEF and PH domain containing 3 [Source:MGI Symbol;Acc:MGI:1353657]	1705.16	2133.99	1.25149	0.323648	0.16	1
ENSMUSG00000031327	Chic1	cysteine-rich hydrophobic domain 1 [Source:MGI Symbol;Acc:MGI:1344694]	0	4.42433	Inf	Inf	0.160072	1
ENSMUSG00000022957	Itsn1	intersectin 1 (SH3 domain protein 1A) [Source:MGI Symbol;Acc:MGI:1338069]	3381.53	2706.68	0.800432	-0.32115	0.160076	1
ENSMUSG00000070577	Gm572	predicted gene 572 [Source:MGI Symbol;Acc:MGI:2685418]	0	4.42408	Inf	Inf	0.160108	1
ENSMUSG00000021287	Xrcc3	X-ray repair complementing defective repair in Chinese hamster cells 3 [Source:MGI Symbol;Acc:MGI:1921585]	166.057	223.566	1.34632	0.429023	0.160302	1
ENSMUSG00000028649	Macf1	microtubule-actin crosslinking factor 1 [Source:MGI Symbol;Acc:MGI:108559]	11307.5	9063.62	0.801559	-0.319119	0.160549	1
ENSMUSG00000028893	Sesn2	sestrin 2 [Source:MGI Symbol;Acc:MGI:2651874]	331.961	432.814	1.30381	0.382737	0.160659	1
ENSMUSG00000022272	Myo10	myosin X [Source:MGI Symbol;Acc:MGI:107716]	2579.14	2044.4	0.79267	-0.335208	0.160691	1
ENSMUSG00000095687	Rnaset2a	ribonuclease T2A [Source:MGI Symbol;Acc:MGI:1915445]	11.9519	25.6432	2.14554	1.10134	0.160693	1
ENSMUSG00000033031	Cip2a	cell proliferation regulating inhibitor of protein phosphatase 2A [Source:MGI Symbol;Acc:MGI:2146335]	205.345	71.3086	0.347263	-1.5259	0.16071	1
ENSMUSG00000032740	Ccdc88a	coiled coil domain containing 88A [Source:MGI Symbol;Acc:MGI:1925177]	1253.14	785.33	0.626692	-0.674171	0.160801	1
ENSMUSG00000021245	Mlh3	mutL homolog 3 [Source:MGI Symbol;Acc:MGI:1353455]	332.424	251.77	0.757375	-0.40092	0.160802	1
ENSMUSG00000042699	Dhx9	DEAH (Asp-Glu-Ala-His) box polypeptide 9 [Source:MGI Symbol;Acc:MGI:108177]	2876.44	2287.94	0.795407	-0.330235	0.160918	1
ENSMUSG00000036087	Slain2	SLAIN motif family, member 2 [Source:MGI Symbol;Acc:MGI:1923241]	1202.03	942.538	0.784125	-0.350845	0.161067	1
ENSMUSG00000038204	Asb10	ankyrin repeat and SOCS box-containing 10 [Source:MGI Symbol;Acc:MGI:2152836]	1.32275	7.69184	5.81505	2.53979	0.161171	1
ENSMUSG00000029823	Luc7l2	LUC7-like 2 (S. cerevisiae) [Source:MGI Symbol;Acc:MGI:2183260]	3081.48	2469.08	0.801266	-0.319646	0.161221	1
ENSMUSG00000023883	Phf10	PHD finger protein 10 [Source:MGI Symbol;Acc:MGI:1919307]	436.591	333.919	0.764833	-0.386783	0.161223	1
ENSMUSG00000069830	Nlrp1a	NLR family, pyrin domain containing 1A [Source:MGI Symbol;Acc:MGI:2684861]	266.387	182.667	0.685719	-0.54431	0.161242	1
ENSMUSG00000033436	Armcx2	armadillo repeat containing, X-linked 2 [Source:MGI Symbol;Acc:MGI:1914666]	42.907	18.2512	0.425368	-1.23322	0.161458	1
ENSMUSG00000032316	Clk3	CDC-like kinase 3 [Source:MGI Symbol;Acc:MGI:1098670]	873.778	1108.29	1.26838	0.342991	0.161499	1
ENSMUSG00000032586	Traip	TRAF-interacting protein [Source:MGI Symbol;Acc:MGI:1096377]	56.4818	18.9794	0.336027	-1.57335	0.16159	1
ENSMUSG00000020455	Trim11	tripartite motif-containing 11 [Source:MGI Symbol;Acc:MGI:2137355]	481.1	670.638	1.39397	0.479198	0.161861	1
ENSMUSG00000017144	Rnd3	Rho family GTPase 3 [Source:MGI Symbol;Acc:MGI:1921444]	165.01	118.104	0.715738	-0.482496	0.161875	1
ENSMUSG00000056888	Glipr1	GLI pathogenesis-related 1 (glioma) [Source:MGI Symbol;Acc:MGI:1920940]	6183.54	4961.57	0.802383	-0.317638	0.161889	1
ENSMUSG00000024191	Bnip1	BCL2/adenovirus E1B interacting protein 1 [Source:MGI Symbol;Acc:MGI:109328]	233.873	172.051	0.735661	-0.442888	0.161902	1
ENSMUSG00000075376	Rc3h2	ring finger and CCCH-type zinc finger domains 2 [Source:MGI Symbol;Acc:MGI:2442789]	1114.31	884.684	0.793929	-0.332918	0.162036	1
ENSMUSG00000053600	Zfp472	zinc finger protein 472 [Source:MGI Symbol;Acc:MGI:2385049]	98.1791	140.886	1.43499	0.521044	0.16218	1
ENSMUSG00000015968	Cacna1d	calcium channel, voltage-dependent, L type, alpha 1D subunit [Source:MGI Symbol;Acc:MGI:88293]	592.314	395.085	0.667019	-0.5842	0.162185	1
ENSMUSG00000028936	Rpl22	ribosomal protein L22 [Source:MGI Symbol;Acc:MGI:99262]	1130.73	1416.75	1.25294	0.325322	0.162569	1
ENSMUSG00000021149	Gtpbp4	GTP binding protein 4 [Source:MGI Symbol;Acc:MGI:1916487]	793.278	548.898	0.691937	-0.531288	0.162572	1
ENSMUSG00000022816	Fstl1	follistatin-like 1 [Source:MGI Symbol;Acc:MGI:102793]	141.275	197.874	1.40063	0.48608	0.162586	1
ENSMUSG00000065990	Aurkaip1	aurora kinase A interacting protein 1 [Source:MGI Symbol;Acc:MGI:1913327]	536.292	728.143	1.35774	0.441203	0.1626	1
ENSMUSG00000010554	Mettl16	methyltransferase like 16 [Source:MGI Symbol;Acc:MGI:1914743]	419.936	317.649	0.756423	-0.402736	0.162689	1
ENSMUSG00000035713	Usp35	ubiquitin specific peptidase 35 [Source:MGI Symbol;Acc:MGI:2685339]	232.82	355.394	1.52648	0.610207	0.162737	1
ENSMUSG00000026037	Orc2	origin recognition complex, subunit 2 [Source:MGI Symbol;Acc:MGI:1328306]	321.735	241.904	0.751873	-0.41144	0.16275	1
ENSMUSG00000038886	Man2a2	mannosidase 2, alpha 2 [Source:MGI Symbol;Acc:MGI:2150656]	3331.76	4400.07	1.32065	0.401243	0.162876	1
ENSMUSG00000118537	Shld3	shieldin complex subunit 3 [Source:MGI Symbol;Acc:MGI:6194609]	36.3478	19.351	0.532386	-0.909456	0.162913	1
ENSMUSG00000036862	Dchs1	dachsous cadherin related 1 [Source:MGI Symbol;Acc:MGI:2685011]	116.845	164.954	1.41174	0.49747	0.162925	1
ENSMUSG00000040990	Sh3kbp1	SH3-domain kinase binding protein 1 [Source:MGI Symbol;Acc:MGI:1889583]	3481.78	2783.5	0.799447	-0.322926	0.16294	1
ENSMUSG00000075706	Gpx4	glutathione peroxidase 4 [Source:MGI Symbol;Acc:MGI:104767]	3311.33	4480.61	1.35312	0.436285	0.163128	1
ENSMUSG00000029208	Guf1	GUF1 homolog, GTPase [Source:MGI Symbol;Acc:MGI:2140726]	410.878	311.71	0.758645	-0.398503	0.163208	1
ENSMUSG00000070390	Nlrp1b	NLR family, pyrin domain containing 1B [Source:MGI Symbol;Acc:MGI:3582959]	683.079	527.511	0.772255	-0.37285	0.163333	1
ENSMUSG00000030605	Mfge8	milk fat globule EGF and factor V/VIII domain containing [Source:MGI Symbol;Acc:MGI:102768]	41235.1	56352	1.3666	0.450592	0.163348	1
ENSMUSG00000092413	Olfr115	olfactory receptor 115 [Source:MGI Symbol;Acc:MGI:2177498]	1.31432	7.59082	5.77547	2.52994	0.163466	1
ENSMUSG00000020720	Psmd12	proteasome (prosome, macropain) 26S subunit, non- ATPase, 12 [Source:MGI Symbol;Acc:MGI:1914247]	1117.18	874.774	0.783018	-0.352883	0.163802	1
ENSMUSG00000037740	Mrps26	mitochondrial ribosomal protein S26 [Source:MGI Symbol;Acc:MGI:1333830]	302.439	393.444	1.3009	0.379514	0.163828	1
ENSMUSG00000063236	1110038F14Rik	RIKEN cDNA 1110038F14 gene [Source:MGI Symbol;Acc:MGI:2152337]	214.719	286.853	1.33595	0.417864	0.163982	1
ENSMUSG00000027296	Itpka	inositol 1,4,5-trisphosphate 3-kinase A [Source:MGI Symbol;Acc:MGI:1333822]	1.60429	8.44822	5.266	2.39671	0.163993	1
ENSMUSG00000041891	Lman1	lectin, mannose-binding, 1 [Source:MGI Symbol;Acc:MGI:1917611]	1565.65	1239.42	0.791637	-0.33709	0.164065	1
ENSMUSG00000023990	Tfeb	transcription factor EB [Source:MGI Symbol;Acc:MGI:103270]	1331.24	1671.22	1.25539	0.328132	0.164151	1
ENSMUSG00000071649	B3gat3	beta-1,3-glucuronyltransferase 3 (glucuronosyltransferase I) [Source:MGI Symbol;Acc:MGI:1919977]	588.103	747.607	1.27122	0.346212	0.164199	1
ENSMUSG00000002307	Daxx	Fas death domain-associated protein [Source:MGI Symbol;Acc:MGI:1197015]	733.084	935.36	1.27593	0.351544	0.164237	1
ENSMUSG00000032905	Atg12	autophagy related 12 [Source:MGI Symbol;Acc:MGI:1914776]	1627.6	1298.02	0.797501	-0.326442	0.164282	1
ENSMUSG00000024349	Sting1	stimulator of interferon response cGAMP interactor 1 [Source:MGI Symbol;Acc:MGI:1919762]	577.517	757.962	1.31245	0.392264	0.164312	1
ENSMUSG00000036850	Mrpl41	mitochondrial ribosomal protein L41 [Source:MGI Symbol;Acc:MGI:1333816]	272.213	203.374	0.747115	-0.420598	0.164433	1
ENSMUSG00000014039	Prdm15	PR domain containing 15 [Source:MGI Symbol;Acc:MGI:1930121]	169.496	227.458	1.34196	0.424345	0.164766	1
ENSMUSG00000030759	Far1	fatty acyl CoA reductase 1 [Source:MGI Symbol;Acc:MGI:1914670]	1952.26	1357.15	0.695167	-0.524568	0.164882	1
ENSMUSG00000057541	Pus7	pseudouridylate synthase 7 [Source:MGI Symbol;Acc:MGI:1925947]	311.6	233.511	0.749396	-0.4162	0.165019	1
ENSMUSG00000040586	Ofd1	OFD1, centriole and centriolar satellite protein [Source:MGI Symbol;Acc:MGI:1350328]	201.452	135.754	0.673879	-0.569438	0.165076	1
ENSMUSG00000025545	Clybl	citrate lyase beta like [Source:MGI Symbol;Acc:MGI:1916884]	91.608	60.3043	0.658287	-0.603212	0.165111	1
ENSMUSG00000025937	Lactb2	lactamase, beta 2 [Source:MGI Symbol;Acc:MGI:2442551]	902.5	659.298	0.730524	-0.452997	0.165273	1
ENSMUSG00000079685	Ulbp1	UL16 binding protein 1 [Source:MGI Symbol;Acc:MGI:1925027]	662.925	361.122	0.54474	-0.87636	0.165386	1
ENSMUSG00000065947	mt-Nd4l	mitochondrially encoded NADH dehydrogenase 4L [Source:MGI Symbol;Acc:MGI:102497]	0.642279	5.97881	9.30874	3.21859	0.165403	1
ENSMUSG00000042292	Mrtfa	myocardin related transcription factor A [Source:MGI Symbol;Acc:MGI:2384495]	2369.9	2974.65	1.25518	0.327892	0.165577	1
ENSMUSG00000062661	Ncs1	neuronal calcium sensor 1 [Source:MGI Symbol;Acc:MGI:109166]	78.3167	40.5963	0.518362	-0.94797	0.165715	1
ENSMUSG00000068134	Zfp120	zinc finger protein 120 [Source:MGI Symbol;Acc:MGI:1345179]	484.021	352.868	0.729034	-0.455942	0.165806	1
ENSMUSG00000028587	Orc1	origin recognition complex, subunit 1 [Source:MGI Symbol;Acc:MGI:1328337]	50.1724	29.4095	0.58617	-0.77061	0.165815	1
ENSMUSG00000024231	Cul2	cullin 2 [Source:MGI Symbol;Acc:MGI:1918995]	757.983	594.022	0.783687	-0.35165	0.165842	1
ENSMUSG00000028108	Ecm1	extracellular matrix protein 1 [Source:MGI Symbol;Acc:MGI:103060]	690.936	884.527	1.28019	0.356354	0.165856	1
ENSMUSG00000040929	Rfx3	regulatory factor X, 3 (influences HLA class II expression) [Source:MGI Symbol;Acc:MGI:106582]	118.79	82.1655	0.691687	-0.531809	0.165962	1
ENSMUSG00000017132	Cyth1	cytohesin 1 [Source:MGI Symbol;Acc:MGI:1334257]	1040.79	1436.04	1.37976	0.46442	0.165967	1
ENSMUSG00000030341	Tnfrsf1a	tumor necrosis factor receptor superfamily, member 1a [Source:MGI Symbol;Acc:MGI:1314884]	2412.99	3009.59	1.24725	0.318745	0.165999	1
ENSMUSG00000040533	Matn1	matrilin 1, cartilage matrix protein [Source:MGI Symbol;Acc:MGI:106591]	0.322544	5.03769	15.6186	3.9652	0.166254	1
ENSMUSG00000003429	Rps11	ribosomal protein S11 [Source:MGI Symbol;Acc:MGI:1351329]	324.463	529.776	1.63278	0.707329	0.166264	1
ENSMUSG00000030051	Aplf	aprataxin and PNKP like factor [Source:MGI Symbol;Acc:MGI:1919353]	153.128	107.893	0.704594	-0.505136	0.166282	1
ENSMUSG00000060477	Irak2	interleukin-1 receptor-associated kinase 2 [Source:MGI Symbol;Acc:MGI:2429603]	993.461	1253.67	1.26192	0.335624	0.166414	1
ENSMUSG00000000579	Dynlt1c	dynein light chain Tctex-type 1C [Source:MGI Symbol;Acc:MGI:3807476]	56.9574	86.9316	1.52626	0.609997	0.166448	1
ENSMUSG00000051851	Rtl8c	retrotransposon Gag like 8C [Source:MGI Symbol;Acc:MGI:1920115]	54.6826	32.7755	0.599378	-0.738462	0.166496	1
ENSMUSG00000031715	Smarca5	SWI/SNF related, matrix associated, actin dependent regulator of chromatin, subfamily a, member 5 [Source:MGI Symbol;Acc:MGI:1935129]	1323.01	937.479	0.708595	-0.496967	0.166506	1
ENSMUSG00000028330	Ncbp1	nuclear cap binding protein subunit 1 [Source:MGI Symbol;Acc:MGI:1891840]	762.151	597.486	0.783947	-0.351172	0.166577	1
ENSMUSG00000027187	Cat	catalase [Source:MGI Symbol;Acc:MGI:88271]	5177.59	6465.65	1.24878	0.320514	0.16658	1
ENSMUSG00000094936	Rbm4	RNA binding motif protein 4 [Source:MGI Symbol;Acc:MGI:1100865]	35.8537	19.037	0.530961	-0.913321	0.166683	1
ENSMUSG00000029061	Mmp23	matrix metallopeptidase 23 [Source:MGI Symbol;Acc:MGI:1347361]	2.64268	10.2739	3.88768	1.95891	0.16685	1
ENSMUSG00000015747	Vps45	vacuolar protein sorting 45 [Source:MGI Symbol;Acc:MGI:891965]	416.023	318.132	0.764697	-0.387041	0.166924	1
ENSMUSG00000032827	Ppp1r9a	protein phosphatase 1, regulatory subunit 9A [Source:MGI Symbol;Acc:MGI:2442401]	46.163	72.6497	1.57377	0.654221	0.167071	1
ENSMUSG00000024325	Ring1	ring finger protein 1 [Source:MGI Symbol;Acc:MGI:1101770]	280.587	373.073	1.32961	0.411008	0.167264	1
ENSMUSG00000026360	Rgs2	regulator of G-protein signaling 2 [Source:MGI Symbol;Acc:MGI:1098271]	3625.12	2288.46	0.631279	-0.66365	0.167271	1
ENSMUSG00000056220	Pla2g4a	phospholipase A2, group IVA (cytosolic, calcium- dependent) [Source:MGI Symbol;Acc:MGI:1195256]	287.647	203.628	0.707909	-0.498365	0.167412	1
ENSMUSG00000073421	H2-Ab1	histocompatibility 2, class II antigen A, beta 1 [Source:MGI Symbol;Acc:MGI:103070]	22352.2	37160.2	1.66248	0.733338	0.167523	1
ENSMUSG00000000743	Chmp1a	charged multivesicular body protein 1A [Source:MGI Symbol;Acc:MGI:1920159]	1850.71	2311.56	1.24902	0.320791	0.167615	1
ENSMUSG00000038005	Hpf1	histone PARylation factor 1 [Source:MGI Symbol;Acc:MGI:1919862]	567.731	332.244	0.585214	-0.772963	0.167721	1
ENSMUSG00000000171	Sdhd	succinate dehydrogenase complex, subunit D, integral membrane protein [Source:MGI Symbol;Acc:MGI:1914175]	1108.91	1517.18	1.36817	0.452249	0.16781	1
ENSMUSG00000028312	Smc2	structural maintenance of chromosomes 2 [Source:MGI Symbol;Acc:MGI:106067]	612.541	284.521	0.464493	-1.10627	0.167983	1
ENSMUSG00000040565	Btaf1	B-TFIID TATA-box binding protein associated factor 1 [Source:MGI Symbol;Acc:MGI:2147538]	2029.57	1630.47	0.803355	-0.31589	0.168048	1
ENSMUSG00000027828	Ssr3	signal sequence receptor, gamma [Source:MGI Symbol;Acc:MGI:1914687]	4548.42	3480.7	0.765255	-0.385987	0.168298	1
ENSMUSG00000015217	Hmgb3	high mobility group box 3 [Source:MGI Symbol;Acc:MGI:1098219]	51.4851	9.94505	0.193164	-2.3721	0.168338	1
ENSMUSG00000028483	Snapc3	small nuclear RNA activating complex, polypeptide 3 [Source:MGI Symbol;Acc:MGI:1916338]	257.733	183.445	0.711764	-0.49053	0.168431	1
ENSMUSG00000022667	Cd200r1	CD200 receptor 1 [Source:MGI Symbol;Acc:MGI:1889024]	3547.2	2838.68	0.80026	-0.321459	0.168492	1
ENSMUSG00000032561	Acpp	acid phosphatase, prostate [Source:MGI Symbol;Acc:MGI:1928480]	150.597	240.928	1.59981	0.677905	0.168553	1
ENSMUSG00000002968	Med25	mediator complex subunit 25 [Source:MGI Symbol;Acc:MGI:1922863]	802.086	1013.21	1.26322	0.3371	0.168641	1
ENSMUSG00000045665	Mfsd5	major facilitator superfamily domain containing 5 [Source:MGI Symbol;Acc:MGI:2145901]	1216.29	1528.82	1.25696	0.329936	0.168816	1
ENSMUSG00000028917	Plekhm2	pleckstrin homology domain containing, family M (with RUN domain) member 2 [Source:MGI Symbol;Acc:MGI:1916832]	3340.7	4168.14	1.24768	0.319254	0.168845	1
ENSMUSG00000033020	Polr2f	polymerase (RNA) II (DNA directed) polypeptide F [Source:MGI Symbol;Acc:MGI:1349393]	154.837	225.171	1.45424	0.540267	0.168952	1
ENSMUSG00000038807	Rap1gap2	RAP1 GTPase activating protein 2 [Source:MGI Symbol;Acc:MGI:3028623]	74.0554	109.023	1.47218	0.557956	0.169001	1
ENSMUSG00000070520	Nsmce3	NSE3 homolog, SMC5-SMC6 complex component [Source:MGI Symbol;Acc:MGI:1913897]	275.466	359.509	1.30509	0.384155	0.169011	1
ENSMUSG00000033739	Fkbpl	FK506 binding protein-like [Source:MGI Symbol;Acc:MGI:1932127]	114.48	160.448	1.40154	0.48701	0.169168	1
ENSMUSG00000063364	3300002I08Rik	RIKEN cDNA 3300002I08 gene [Source:MGI Symbol;Acc:MGI:1916527]	22.94	10.2451	0.446603	-1.16294	0.169191	1
ENSMUSG00000005674	Tomm40l	translocase of outer mitochondrial membrane 40-like [Source:MGI Symbol;Acc:MGI:3589112]	82.4656	118.781	1.44037	0.526435	0.169306	1
ENSMUSG00000043866	Taf10	TATA-box binding protein associated factor 10 [Source:MGI Symbol;Acc:MGI:1346320]	567.023	795.528	1.40299	0.488506	0.169365	1
ENSMUSG00000042705	Commd10	COMM domain containing 10 [Source:MGI Symbol;Acc:MGI:1916706]	511.002	394.724	0.772452	-0.372483	0.169543	1
ENSMUSG00000022781	Pak2	p21 (RAC1) activated kinase 2 [Source:MGI Symbol;Acc:MGI:1339984]	3736.11	2995.69	0.80182	-0.318649	0.169652	1
ENSMUSG00000042903	Foxo4	forkhead box O4 [Source:MGI Symbol;Acc:MGI:1891915]	569.992	732.249	1.28466	0.361392	0.169689	1
ENSMUSG00000095041	AC149090.1	-	2720.54	3563.87	1.30999	0.389554	0.169816	1
ENSMUSG00000022504	Ciita	class II transactivator [Source:MGI Symbol;Acc:MGI:108445]	1654.06	2803.36	1.69484	0.761149	0.169872	1
ENSMUSG00000021704	Mtx3	metaxin 3 [Source:MGI Symbol;Acc:MGI:2686040]	391.099	301.717	0.771461	-0.374335	0.169903	1
ENSMUSG00000044309	Apol7c	apolipoprotein L 7c [Source:MGI Symbol;Acc:MGI:1920912]	75.5544	228.967	3.03049	1.59955	0.169906	1
ENSMUSG00000078566	Bnip3	BCL2/adenovirus E1B interacting protein 3 [Source:MGI Symbol;Acc:MGI:109326]	135.602	96.0397	0.708244	-0.497682	0.170058	1
ENSMUSG00000003344	Btbd2	BTB (POZ) domain containing 2 [Source:MGI Symbol;Acc:MGI:1933831]	461.015	589.728	1.27919	0.355235	0.170368	1
ENSMUSG00000034321	Exosc1	exosome component 1 [Source:MGI Symbol;Acc:MGI:1913833]	290.246	217.749	0.750223	-0.414608	0.170452	1
ENSMUSG00000046753	Ccdc66	coiled-coil domain containing 66 [Source:MGI Symbol;Acc:MGI:2443639]	179.212	129.901	0.724844	-0.464257	0.170474	1
ENSMUSG00000058006	Mdn1	midasin AAA ATPase 1 [Source:MGI Symbol;Acc:MGI:1926159]	876.676	660.356	0.75325	-0.408799	0.170492	1
ENSMUSG00000064065	Ipcef1	interaction protein for cytohesin exchange factors 1 [Source:MGI Symbol;Acc:MGI:2444159]	153.554	66.4164	0.432527	-1.20914	0.170567	1
ENSMUSG00000031347	Cetn2	centrin 2 [Source:MGI Symbol;Acc:MGI:1347085]	291.626	221.106	0.758183	-0.399383	0.17062	1
ENSMUSG00000052676	Zmat1	zinc finger, matrin type 1 [Source:MGI Symbol;Acc:MGI:2442284]	149.714	106.813	0.713446	-0.487123	0.170658	1
ENSMUSG00000061755	Bod1l	biorientation of chromosomes in cell division 1- like [Source:MGI Symbol;Acc:MGI:2444804]	1328.29	1061.74	0.799334	-0.32313	0.170713	1
ENSMUSG00000047694	Yipf6	Yip1 domain family, member 6 [Source:MGI Symbol;Acc:MGI:1925179]	1210.38	962.658	0.795337	-0.330362	0.170866	1
ENSMUSG00000028729	Ebna1bp2	EBNA1 binding protein 2 [Source:MGI Symbol;Acc:MGI:1916322]	569.81	425.628	0.746965	-0.420888	0.170918	1
ENSMUSG00000023349	Clec4n	C-type lectin domain family 4, member n [Source:MGI Symbol;Acc:MGI:1861231]	168.195	304.774	1.81202	0.857602	0.170924	1
ENSMUSG00000054237	Fra10ac1	FRA10AC1 homolog (human) [Source:MGI Symbol;Acc:MGI:1917817]	148.705	106.013	0.712913	-0.488202	0.171038	1
ENSMUSG00000002885	Adgre5	adhesion G protein-coupled receptor E5 [Source:MGI Symbol;Acc:MGI:1347095]	2619.49	3621.16	1.38239	0.467166	0.171309	1
ENSMUSG00000037236	Matr3	matrin 3 [Source:MGI Symbol;Acc:MGI:1298379]	575.768	448.97	0.779776	-0.358868	0.171323	1
ENSMUSG00000020053	Igf1	insulin-like growth factor 1 [Source:MGI Symbol;Acc:MGI:96432]	11239.3	9130.58	0.812378	-0.299777	0.17137	1
ENSMUSG00000027082	Tfpi	tissue factor pathway inhibitor [Source:MGI Symbol;Acc:MGI:1095418]	424.018	327.515	0.772409	-0.372563	0.171421	1
ENSMUSG00000060098	Prmt7	protein arginine N-methyltransferase 7 [Source:MGI Symbol;Acc:MGI:2384879]	413.796	317.389	0.767018	-0.382667	0.171444	1
ENSMUSG00000020733	Slc9a3r1	solute carrier family 9 (sodium/hydrogen exchanger), member 3 regulator 1 [Source:MGI Symbol;Acc:MGI:1349482]	2294.42	2864.5	1.24847	0.320159	0.171667	1
ENSMUSG00000032320	Rcn2	reticulocalbin 2 [Source:MGI Symbol;Acc:MGI:1349765]	948.292	745.894	0.786565	-0.346361	0.171729	1
ENSMUSG00000094410	Gm38394	predicted gene, 38394 [Source:MGI Symbol;Acc:MGI:5614057]	750.46	591.954	0.788788	-0.34229	0.171837	1
ENSMUSG00000031382	Asb11	ankyrin repeat and SOCS box-containing 11 [Source:MGI Symbol;Acc:MGI:1916104]	6.85744	0.984353	0.143545	-2.80042	0.171919	1
ENSMUSG00000015092	Edf1	endothelial differentiation-related factor 1 [Source:MGI Symbol;Acc:MGI:1891227]	996.756	1248.9	1.25296	0.325341	0.171974	1
ENSMUSG00000024947	Men1	multiple endocrine neoplasia 1 [Source:MGI Symbol;Acc:MGI:1316736]	525.127	667.92	1.27192	0.34701	0.171982	1
ENSMUSG00000046027	Stard5	StAR-related lipid transfer (START) domain containing 5 [Source:MGI Symbol;Acc:MGI:2156765]	976.974	1237.12	1.26627	0.340589	0.172014	1
ENSMUSG00000040128	Pnrc1	proline-rich nuclear receptor coactivator 1 [Source:MGI Symbol;Acc:MGI:1917838]	1312.78	1658.56	1.26339	0.337304	0.172123	1
ENSMUSG00000018559	Ctdnep1	CTD nuclear envelope phosphatase 1 [Source:MGI Symbol;Acc:MGI:1914431]	951.047	1197.4	1.25903	0.332315	0.172169	1
ENSMUSG00000025511	Tspan4	tetraspanin 4 [Source:MGI Symbol;Acc:MGI:1928097]	1614	2229.7	1.38147	0.466209	0.172434	1
ENSMUSG00000028282	Casp8ap2	caspase 8 associated protein 2 [Source:MGI Symbol;Acc:MGI:1349399]	409.865	305.482	0.745323	-0.424063	0.172539	1
ENSMUSG00000043008	Klhl6	kelch-like 6 [Source:MGI Symbol;Acc:MGI:2686922]	380.271	492.969	1.29636	0.374471	0.172591	1
ENSMUSG00000116895	Gm3435	predicted gene 3435 [Source:MGI Symbol;Acc:MGI:3810125]	34.5988	18.823	0.544037	-0.878223	0.172621	1
ENSMUSG00000047221	Fam185a	family with sequence similarity 185, member A [Source:MGI Symbol;Acc:MGI:2140983]	68.1891	43.1793	0.633229	-0.659202	0.172627	1
ENSMUSG00000031304	Il2rg	interleukin 2 receptor, gamma chain [Source:MGI Symbol;Acc:MGI:96551]	665.773	518.842	0.779308	-0.359735	0.17264	1
ENSMUSG00000004356	Utp20	UTP20 small subunit processome component [Source:MGI Symbol;Acc:MGI:1917933]	798.73	620.581	0.77696	-0.364088	0.172647	1
ENSMUSG00000006641	Slc5a6	solute carrier family 5 (sodium-dependent vitamin transporter), member 6 [Source:MGI Symbol;Acc:MGI:2660847]	116.326	170.858	1.46878	0.554619	0.172668	1
ENSMUSG00000047067	Dusp28	dual specificity phosphatase 28 [Source:MGI Symbol;Acc:MGI:1914696]	70.7384	123.262	1.74251	0.801166	0.172671	1
ENSMUSG00000025855	Prkar1b	protein kinase, cAMP dependent regulatory, type I beta [Source:MGI Symbol;Acc:MGI:97759]	77.4623	46.3183	0.597947	-0.741911	0.172737	1
ENSMUSG00000028337	Coro2a	coronin, actin binding protein 2A [Source:MGI Symbol;Acc:MGI:1345966]	2485.54	1994.15	0.8023	-0.317786	0.173008	1
ENSMUSG00000029919	Hpgds	hematopoietic prostaglandin D synthase [Source:MGI Symbol;Acc:MGI:1859384]	6394.57	5191	0.811782	-0.300836	0.173014	1
ENSMUSG00000030867	Plk1	polo like kinase 1 [Source:MGI Symbol;Acc:MGI:97621]	182.391	29.0689	0.159377	-2.64949	0.173065	1
ENSMUSG00000028243	Ubxn2b	UBX domain protein 2B [Source:MGI Symbol;Acc:MGI:1915303]	319.507	244.835	0.766291	-0.384035	0.1731	1
ENSMUSG00000071654	Uqcc3	ubiquinol-cytochrome c reductase complex assembly factor 3 [Source:MGI Symbol;Acc:MGI:2147553]	274.346	375.645	1.36924	0.453375	0.173153	1
ENSMUSG00000039316	Rftn1	raftlin lipid raft linker 1 [Source:MGI Symbol;Acc:MGI:1923688]	2199.99	2748.14	1.24916	0.320961	0.173211	1
ENSMUSG00000034109	Golim4	golgi integral membrane protein 4 [Source:MGI Symbol;Acc:MGI:1920374]	582.277	455.47	0.782222	-0.35435	0.173331	1
ENSMUSG00000027184	Caprin1	cell cycle associated protein 1 [Source:MGI Symbol;Acc:MGI:1858234]	7496.52	6028.86	0.804221	-0.314336	0.173359	1
ENSMUSG00000007036	Abhd16a	abhydrolase domain containing 16A [Source:MGI Symbol;Acc:MGI:99476]	816.2	1101.71	1.34981	0.432752	0.173383	1
ENSMUSG00000021759	Plpp1	phospholipid phosphatase 1 [Source:MGI Symbol;Acc:MGI:108412]	17.635	7.00702	0.397336	-1.33157	0.173389	1
ENSMUSG00000024556	Me2	malic enzyme 2, NAD(+)-dependent, mitochondrial [Source:MGI Symbol;Acc:MGI:2147351]	748.025	585.21	0.782341	-0.35413	0.173443	1
ENSMUSG00000032633	Flcn	folliculin [Source:MGI Symbol;Acc:MGI:2442184]	1755.97	2221.15	1.26491	0.339036	0.17363	1
ENSMUSG00000043323	Fbrsl1	fibrosin-like 1 [Source:MGI Symbol;Acc:MGI:1920907]	510.33	653.099	1.27976	0.355871	0.173666	1
ENSMUSG00000066892	Fbxl12	F-box and leucine-rich repeat protein 12 [Source:MGI Symbol;Acc:MGI:1354738]	145.744	205.712	1.41146	0.497185	0.173785	1
ENSMUSG00000020477	Mrps24	mitochondrial ribosomal protein S24 [Source:MGI Symbol;Acc:MGI:1928142]	238.514	352.314	1.47712	0.562789	0.17389	1
ENSMUSG00000028771	Ptpn12	protein tyrosine phosphatase, non-receptor type 12 [Source:MGI Symbol;Acc:MGI:104673]	1522.51	1214.65	0.797791	-0.325917	0.173902	1
ENSMUSG00000030922	Lyrm1	LYR motif containing 1 [Source:MGI Symbol;Acc:MGI:1921169]	83.494	54.3388	0.65081	-0.619691	0.173985	1
ENSMUSG00000050103	Agmo	alkylglycerol monooxygenase [Source:MGI Symbol;Acc:MGI:2442495]	73.7156	45.9803	0.623753	-0.680954	0.174041	1
ENSMUSG00000044783	Hjurp	Holliday junction recognition protein [Source:MGI Symbol;Acc:MGI:2685821]	849.418	484.921	0.570886	-0.808725	0.174108	1
ENSMUSG00000021087	Rtn1	reticulon 1 [Source:MGI Symbol;Acc:MGI:1933947]	7.37638	18.6521	2.52862	1.33835	0.174158	1
ENSMUSG00000037487	Ubr5	ubiquitin protein ligase E3 component n-recognin 5 [Source:MGI Symbol;Acc:MGI:1918040]	4571.27	3693.35	0.807948	-0.307666	0.17416	1
ENSMUSG00000034601	2700049A03Rik	RIKEN cDNA 2700049A03 gene [Source:MGI Symbol;Acc:MGI:1924217]	185.949	134.335	0.722426	-0.469079	0.174255	1
ENSMUSG00000026333	Gin1	gypsy retrotransposon integrase 1 [Source:MGI Symbol;Acc:MGI:2182036]	96.0892	65.0596	0.677076	-0.562611	0.174431	1
ENSMUSG00000034485	Uaca	uveal autoantigen with coiled-coil domains and ankyrin repeats [Source:MGI Symbol;Acc:MGI:1919815]	78.7669	50.9835	0.647271	-0.627559	0.174474	1
ENSMUSG00000060260	Pwwp2b	PWWP domain containing 2B [Source:MGI Symbol;Acc:MGI:2142008]	520.015	662.944	1.27485	0.350333	0.174508	1
ENSMUSG00000020300	Cpeb4	cytoplasmic polyadenylation element binding protein 4 [Source:MGI Symbol;Acc:MGI:1914829]	4062.11	3206.25	0.789307	-0.341341	0.174678	1
ENSMUSG00000032030	Cul5	cullin 5 [Source:MGI Symbol;Acc:MGI:1922967]	562.5	407.267	0.724031	-0.465877	0.174971	1
ENSMUSG00000063273	Naa15	N(alpha)-acetyltransferase 15, NatA auxiliary subunit [Source:MGI Symbol;Acc:MGI:1922088]	1191.01	886.518	0.744344	-0.425959	0.175214	1
ENSMUSG00000034799	Unc13a	unc-13 homolog A [Source:MGI Symbol;Acc:MGI:3051532]	161.889	218.709	1.35098	0.434009	0.175338	1
ENSMUSG00000038893	Fam117a	family with sequence similarity 117, member A [Source:MGI Symbol;Acc:MGI:2144564]	313.747	412.688	1.31535	0.395449	0.175397	1
ENSMUSG00000032374	Plod2	procollagen lysine, 2-oxoglutarate 5-dioxygenase 2 [Source:MGI Symbol;Acc:MGI:1347007]	18.5853	7.70588	0.414623	-1.27013	0.17551	1
ENSMUSG00000022337	Emc2	ER membrane protein complex subunit 2 [Source:MGI Symbol;Acc:MGI:1913986]	703.052	554.469	0.788661	-0.342523	0.175822	1
ENSMUSG00000034165	Ccnd3	cyclin D3 [Source:MGI Symbol;Acc:MGI:88315]	284.737	419.112	1.47193	0.557707	0.175957	1
ENSMUSG00000032487	Ptgs2	prostaglandin-endoperoxide synthase 2 [Source:MGI Symbol;Acc:MGI:97798]	14.4457	29.0399	2.01027	1.00739	0.175973	1
ENSMUSG00000032280	Tle3	transducin-like enhancer of split 3 [Source:MGI Symbol;Acc:MGI:104634]	1063.4	1336.44	1.25676	0.329714	0.176011	1
ENSMUSG00000058355	Abce1	ATP-binding cassette, sub-family E (OABP), member 1 [Source:MGI Symbol;Acc:MGI:1195458]	1745.23	1159.51	0.664385	-0.589908	0.176015	1
ENSMUSG00000029426	Scarb2	scavenger receptor class B, member 2 [Source:MGI Symbol;Acc:MGI:1196458]	3826.1	4857.96	1.26969	0.344473	0.176087	1
ENSMUSG00000028273	Pdlim5	PDZ and LIM domain 5 [Source:MGI Symbol;Acc:MGI:1927489]	2287.41	1612.62	0.704997	-0.504311	0.1762	1
ENSMUSG00000020538	Srebf1	sterol regulatory element binding transcription factor 1 [Source:MGI Symbol;Acc:MGI:107606]	1161.56	1448.26	1.24682	0.318254	0.176353	1
ENSMUSG00000056531	Ccdc18	coiled-coil domain containing 18 [Source:MGI Symbol;Acc:MGI:1922974]	26.5453	6.00813	0.226335	-2.14347	0.176362	1
ENSMUSG00000027463	Slc52a3	solute carrier protein family 52, member 3 [Source:MGI Symbol;Acc:MGI:1916948]	0	3.7246	Inf	Inf	0.176437	1
ENSMUSG00000029191	Rfc1	replication factor C (activator 1) 1 [Source:MGI Symbol;Acc:MGI:97891]	1068.11	846.309	0.792345	-0.3358	0.17649	1
ENSMUSG00000033434	Gtpbp6	GTP binding protein 6 (putative) [Source:MGI Symbol;Acc:MGI:1306825]	112.896	161.845	1.43357	0.519616	0.176521	1
ENSMUSG00000030528	Blm	Bloom syndrome, RecQ like helicase [Source:MGI Symbol;Acc:MGI:1328362]	151.878	99.5502	0.655462	-0.609416	0.176702	1
ENSMUSG00000022610	Mapk12	mitogen-activated protein kinase 12 [Source:MGI Symbol;Acc:MGI:1353438]	0.967632	6.63479	6.85673	2.77752	0.176712	1
ENSMUSG00000030120	Mlf2	myeloid leukemia factor 2 [Source:MGI Symbol;Acc:MGI:1353554]	2843.85	3516.61	1.23656	0.306338	0.176719	1
ENSMUSG00000025737	Wdr24	WD repeat domain 24 [Source:MGI Symbol;Acc:MGI:2446285]	388.501	500.957	1.28946	0.366768	0.176776	1
ENSMUSG00000035933	Cog5	component of oligomeric golgi complex 5 [Source:MGI Symbol;Acc:MGI:2145130]	596.883	469.617	0.786781	-0.345965	0.176841	1
ENSMUSG00000008668	Rps18	ribosomal protein S18 [Source:MGI Symbol;Acc:MGI:98146]	1979	2953.1	1.49222	0.577463	0.17699	1
ENSMUSG00000090626	Tex9	testis expressed gene 9 [Source:MGI Symbol;Acc:MGI:1201610]	18.414	7.64909	0.415396	-1.26744	0.177088	1
ENSMUSG00000028163	Nfkb1	nuclear factor of kappa light polypeptide gene enhancer in B cells 1, p105 [Source:MGI Symbol;Acc:MGI:97312]	2040.86	2537.4	1.24329	0.314168	0.177196	1
ENSMUSG00000046718	Bst2	bone marrow stromal cell antigen 2 [Source:MGI Symbol;Acc:MGI:1916800]	813.078	1415.12	1.74045	0.799463	0.177227	1
ENSMUSG00000029629	Phf14	PHD finger protein 14 [Source:MGI Symbol;Acc:MGI:1923539]	663.855	521.433	0.785462	-0.348386	0.177314	1
ENSMUSG00000061273	Mmgt1	membrane magnesium transporter 1 [Source:MGI Symbol;Acc:MGI:2384305]	832.026	650.287	0.781571	-0.355551	0.177364	1
ENSMUSG00000040521	Tsfm	Ts translation elongation factor, mitochondrial [Source:MGI Symbol;Acc:MGI:1913649]	122.156	167.795	1.37361	0.457972	0.177424	1
ENSMUSG00000034201	Gas2l1	growth arrest-specific 2 like 1 [Source:MGI Symbol;Acc:MGI:1926176]	1054.18	1318.28	1.25053	0.322536	0.177557	1
ENSMUSG00000032519	Slc25a38	solute carrier family 25, member 38 [Source:MGI Symbol;Acc:MGI:2384782]	207.231	274.004	1.32222	0.402958	0.17759	1
ENSMUSG00000047090	Tmem198b	transmembrane protein 198b [Source:MGI Symbol;Acc:MGI:1921077]	74.6969	108.217	1.44875	0.534812	0.177759	1
ENSMUSG00000041729	Coro2b	coronin, actin binding protein, 2B [Source:MGI Symbol;Acc:MGI:2444283]	22.8455	10.2737	0.449702	-1.15296	0.177813	1
ENSMUSG00000041319	Thoc6	THO complex 6 [Source:MGI Symbol;Acc:MGI:2677480]	97.5656	136.188	1.39586	0.481155	0.177833	1
ENSMUSG00000025034	Trim8	tripartite motif-containing 8 [Source:MGI Symbol;Acc:MGI:1933302]	1630.13	2017.73	1.23777	0.307747	0.177866	1
ENSMUSG00000020152	Actr2	ARP2 actin-related protein 2 [Source:MGI Symbol;Acc:MGI:1913963]	9152.57	7112.92	0.77715	-0.363736	0.178142	1
ENSMUSG00000054302	Eapp	E2F-associated phosphoprotein [Source:MGI Symbol;Acc:MGI:1913516]	579.972	457.791	0.789333	-0.341294	0.178232	1
ENSMUSG00000048458	Inka2	inka box actin regulator 2 [Source:MGI Symbol;Acc:MGI:1923497]	52.5415	27.2413	0.518471	-0.947663	0.178276	1
ENSMUSG00000009575	Cbx5	chromobox 5 [Source:MGI Symbol;Acc:MGI:109372]	1099.62	530.355	0.482307	-1.05198	0.17832	1
ENSMUSG00000042178	Armc5	armadillo repeat containing 5 [Source:MGI Symbol;Acc:MGI:2384586]	412.626	532.626	1.29082	0.368288	0.178324	1
ENSMUSG00000025525	Apool	apolipoprotein O-like [Source:MGI Symbol;Acc:MGI:1915367]	213.691	158.407	0.741291	-0.431888	0.17833	1
ENSMUSG00000040111	Gramd1b	GRAM domain containing 1B [Source:MGI Symbol;Acc:MGI:1925037]	1996.71	1386.69	0.694485	-0.525985	0.178346	1
ENSMUSG00000032332	Col12a1	collagen, type XII, alpha 1 [Source:MGI Symbol;Acc:MGI:88448]	21.6497	51.7113	2.38855	1.25613	0.178492	1
ENSMUSG00000019797	Mtres1	mitochondrial transcription rescue factor 1 [Source:MGI Symbol;Acc:MGI:1915101]	154.428	111.907	0.724658	-0.464627	0.178589	1
ENSMUSG00000030403	Vasp	vasodilator-stimulated phosphoprotein [Source:MGI Symbol;Acc:MGI:109268]	1205.91	1505.98	1.24883	0.320581	0.178615	1
ENSMUSG00000040415	Dtx3	deltex 3, E3 ubiquitin ligase [Source:MGI Symbol;Acc:MGI:2135752]	213.392	312.287	1.46344	0.549362	0.1787	1
ENSMUSG00000045392	Olfr1033	olfactory receptor 1033 [Source:MGI Symbol;Acc:MGI:3030867]	6.54746	1.02759	0.156945	-2.67167	0.17875	1
ENSMUSG00000024940	Ltbp3	latent transforming growth factor beta binding protein 3 [Source:MGI Symbol;Acc:MGI:1101355]	1090.72	1490.29	1.36634	0.450317	0.178802	1
ENSMUSG00000028777	Gnat3	guanine nucleotide binding protein, alpha transducing 3 [Source:MGI Symbol;Acc:MGI:3588268]	10.847	3.02562	0.278936	-1.84199	0.178824	1
ENSMUSG00000027404	Snrpb	small nuclear ribonucleoprotein B [Source:MGI Symbol;Acc:MGI:98342]	957.423	1388.39	1.45014	0.536189	0.178934	1
ENSMUSG00000004642	Slbp	stem-loop binding protein [Source:MGI Symbol;Acc:MGI:108402]	524.494	400.339	0.763287	-0.389702	0.179095	1
ENSMUSG00000044986	Tst	thiosulfate sulfurtransferase, mitochondrial [Source:MGI Symbol;Acc:MGI:98852]	51.1056	78.2095	1.53035	0.613863	0.179128	1
ENSMUSG00000005370	Msh6	mutS homolog 6 [Source:MGI Symbol;Acc:MGI:1343961]	472.474	365.305	0.773176	-0.371132	0.179136	1
ENSMUSG00000021901	Bap1	Brca1 associated protein 1 [Source:MGI Symbol;Acc:MGI:1206586]	893.058	1118.78	1.25275	0.325097	0.179197	1
ENSMUSG00000035769	Xylb	xylulokinase homolog (H. influenzae) [Source:MGI Symbol;Acc:MGI:2142985]	51.0241	78.1277	1.53119	0.614654	0.1793	1
ENSMUSG00000021591	Glrx	glutaredoxin [Source:MGI Symbol;Acc:MGI:2135625]	821.067	647.044	0.788052	-0.343637	0.179307	1
ENSMUSG00000032094	Cd3d	CD3 antigen, delta polypeptide [Source:MGI Symbol;Acc:MGI:88331]	5.84284	21.6054	3.69775	1.88665	0.179464	1
ENSMUSG00000018379	Srsf1	serine and arginine-rich splicing factor 1 [Source:MGI Symbol;Acc:MGI:98283]	1969.91	1575.07	0.799568	-0.322708	0.179467	1
ENSMUSG00000041133	Smc1a	structural maintenance of chromosomes 1A [Source:MGI Symbol;Acc:MGI:1344345]	1769.14	1413.48	0.798967	-0.323792	0.179556	1
ENSMUSG00000049164	Zfp518a	zinc finger protein 518A [Source:MGI Symbol;Acc:MGI:1919922]	504.018	375.136	0.74429	-0.426063	0.179656	1
ENSMUSG00000058979	Hdhd5	haloacid dehalogenase like hydrolase domain containing 5 [Source:MGI Symbol;Acc:MGI:2136976]	189.83	254.773	1.34211	0.424508	0.179767	1
ENSMUSG00000010608	Rbm25	RNA binding motif protein 25 [Source:MGI Symbol;Acc:MGI:1914289]	2646.19	1905.96	0.720265	-0.473399	0.1798	1
ENSMUSG00000060166	Zdhhc8	zinc finger, DHHC domain containing 8 [Source:MGI Symbol;Acc:MGI:1338012]	594.3	748.66	1.25973	0.333119	0.179998	1
ENSMUSG00000001588	Acap1	ArfGAP with coiled-coil, ankyrin repeat and PH domains 1 [Source:MGI Symbol;Acc:MGI:2388270]	102.463	46.8781	0.457514	-1.12811	0.180025	1
ENSMUSG00000063268	Parp10	poly (ADP-ribose) polymerase family, member 10 [Source:MGI Symbol;Acc:MGI:3712326]	439.181	652.6	1.48595	0.571384	0.180052	1
ENSMUSG00000037818	Abhd18	abhydrolase domain containing 18 [Source:MGI Symbol;Acc:MGI:1915468]	93.1436	62.6446	0.672559	-0.572266	0.180245	1
ENSMUSG00000032763	Ilvbl	ilvB (bacterial acetolactate synthase)-like [Source:MGI Symbol;Acc:MGI:1351911]	627.583	815.284	1.29908	0.377495	0.180247	1
ENSMUSG00000048027	Rgmb	repulsive guidance molecule family member B [Source:MGI Symbol;Acc:MGI:1916049]	367.969	475.74	1.29288	0.370587	0.180321	1
ENSMUSG00000016252	Atp5e	ATP synthase, H+ transporting, mitochondrial F1 complex, epsilon subunit [Source:MGI Symbol;Acc:MGI:1855697]	332.048	496.595	1.49555	0.580679	0.180476	1
ENSMUSG00000055322	Tns1	tensin 1 [Source:MGI Symbol;Acc:MGI:104552]	1728.82	2674.49	1.547	0.629477	0.180646	1
ENSMUSG00000020882	Cacnb1	calcium channel, voltage-dependent, beta 1 subunit [Source:MGI Symbol;Acc:MGI:102522]	55.8539	84.3784	1.5107	0.595217	0.180803	1
ENSMUSG00000089942	Pira2	paired-Ig-like receptor A2 [Source:MGI Symbol;Acc:MGI:1195970]	524.533	661.817	1.26173	0.335399	0.180853	1
ENSMUSG00000027433	Xrn2	5'-3' exoribonuclease 2 [Source:MGI Symbol;Acc:MGI:894687]	2015.79	1621.54	0.804421	-0.313978	0.180921	1
ENSMUSG00000039396	Neil3	nei like 3 (E. coli) [Source:MGI Symbol;Acc:MGI:2384588]	97.0629	9.37492	0.096586	-3.37204	0.181002	1
ENSMUSG00000028851	Nudc	nudC nuclear distribution protein [Source:MGI Symbol;Acc:MGI:106014]	1583.18	1269.96	0.802156	-0.318045	0.181089	1
ENSMUSG00000060126	Tpt1	tumor protein, translationally-controlled 1 [Source:MGI Symbol;Acc:MGI:104890]	15618.3	19172.8	1.22758	0.295822	0.181204	1
ENSMUSG00000016528	Mapkapk2	MAP kinase-activated protein kinase 2 [Source:MGI Symbol;Acc:MGI:109298]	2943.33	3629.37	1.23308	0.30227	0.181209	1
ENSMUSG00000059796	Eif4a1	eukaryotic translation initiation factor 4A1 [Source:MGI Symbol;Acc:MGI:95303]	12598.4	9392.77	0.745555	-0.423614	0.181344	1
ENSMUSG00000026938	Fcna	ficolin A [Source:MGI Symbol;Acc:MGI:1340905]	28.5976	14.5823	0.509914	-0.971674	0.181394	1
ENSMUSG00000025326	Ube3a	ubiquitin protein ligase E3A [Source:MGI Symbol;Acc:MGI:105098]	973.622	665.991	0.684034	-0.547859	0.181403	1
ENSMUSG00000062345	Serpinb2	serine (or cysteine) peptidase inhibitor, clade B, member 2 [Source:MGI Symbol;Acc:MGI:97609]	16.2311	47.6278	2.93436	1.55305	0.181413	1
ENSMUSG00000033166	Dis3	DIS3 homolog, exosome endoribonuclease and 3'-5' exoribonuclease [Source:MGI Symbol;Acc:MGI:1919912]	346.205	236.459	0.683002	-0.550039	0.181458	1
ENSMUSG00000032114	Slc37a4	solute carrier family 37 (glucose-6-phosphate transporter), member 4 [Source:MGI Symbol;Acc:MGI:1316650]	207.076	273.966	1.32302	0.403837	0.181476	1
ENSMUSG00000035674	Ndufa3	NADH:ubiquinone oxidoreductase subunit A3 [Source:MGI Symbol;Acc:MGI:1913341]	131.29	186.174	1.41804	0.503898	0.181528	1
ENSMUSG00000048000	Gigyf2	GRB10 interacting GYF protein 2 [Source:MGI Symbol;Acc:MGI:2138584]	1580.12	1269.36	0.803328	-0.31594	0.181552	1
ENSMUSG00000027342	Pcna	proliferating cell nuclear antigen [Source:MGI Symbol;Acc:MGI:97503]	9169.56	6119.24	0.667343	-0.583499	0.181589	1
ENSMUSG00000026627	Pacc1	proton activated chloride channel 1 [Source:MGI Symbol;Acc:MGI:1914200]	2953.31	2075.83	0.702884	-0.508641	0.181633	1
ENSMUSG00000027012	Dync1i2	dynein cytoplasmic 1 intermediate chain 2 [Source:MGI Symbol;Acc:MGI:107750]	3862.3	3117.28	0.807106	-0.30917	0.181701	1
ENSMUSG00000027997	Casp6	caspase 6 [Source:MGI Symbol;Acc:MGI:1312921]	264.938	344.976	1.3021	0.38084	0.181753	1
ENSMUSG00000055633	Zfp580	zinc finger protein 580 [Source:MGI Symbol;Acc:MGI:1916242]	30.4078	51.5574	1.69553	0.761738	0.181811	1
ENSMUSG00000020264	Slc36a2	solute carrier family 36 (proton/amino acid symporter), member 2 [Source:MGI Symbol;Acc:MGI:1891430]	2.45042	20.4161	8.33167	3.05861	0.181811	1
ENSMUSG00000071656	Lrrn4cl	LRRN4 C-terminal like [Source:MGI Symbol;Acc:MGI:1916102]	0	3.62483	Inf	Inf	0.181993	1
ENSMUSG00000026177	Slc11a1	solute carrier family 11 (proton-coupled divalent metal ion transporters), member 1 [Source:MGI Symbol;Acc:MGI:1345275]	8354.04	10314.5	1.23467	0.304126	0.182065	1
ENSMUSG00000029088	Kcnip4	Kv channel interacting protein 4 [Source:MGI Symbol;Acc:MGI:1933131]	15.1037	5.60832	0.37132	-1.42926	0.182066	1
ENSMUSG00000027189	Trim44	tripartite motif-containing 44 [Source:MGI Symbol;Acc:MGI:1931835]	2128.68	1715.91	0.806092	-0.310983	0.182096	1
ENSMUSG00000040688	Tbl3	transducin (beta)-like 3 [Source:MGI Symbol;Acc:MGI:2384863]	314.497	404.225	1.2853	0.362111	0.182123	1
ENSMUSG00000039298	Cdk5rap2	CDK5 regulatory subunit associated protein 2 [Source:MGI Symbol;Acc:MGI:2384875]	656.487	515.015	0.784502	-0.350152	0.182226	1
ENSMUSG00000030257	Srgap3	SLIT-ROBO Rho GTPase activating protein 3 [Source:MGI Symbol;Acc:MGI:2152938]	51.0164	23.9869	0.470181	-1.08871	0.182364	1
ENSMUSG00000020311	Erlec1	endoplasmic reticulum lectin 1 [Source:MGI Symbol;Acc:MGI:1914003]	710.528	563.289	0.792776	-0.335015	0.182551	1
ENSMUSG00000027936	Crtc2	CREB regulated transcription coactivator 2 [Source:MGI Symbol;Acc:MGI:1921593]	897.868	1129.54	1.25803	0.331164	0.182668	1
ENSMUSG00000015950	Ncf1	neutrophil cytosolic factor 1 [Source:MGI Symbol;Acc:MGI:97283]	2456.41	3059.39	1.24547	0.316694	0.182752	1
ENSMUSG00000024137	E4f1	E4F transcription factor 1 [Source:MGI Symbol;Acc:MGI:109530]	306.653	397.564	1.29646	0.37458	0.182875	1
ENSMUSG00000034327	Kctd9	potassium channel tetramerisation domain containing 9 [Source:MGI Symbol;Acc:MGI:2145579]	235.261	175.693	0.746798	-0.42121	0.18306	1
ENSMUSG00000022389	Tef	thyrotroph embryonic factor [Source:MGI Symbol;Acc:MGI:98663]	1243.55	1595.18	1.28276	0.359256	0.183095	1
ENSMUSG00000070544	Top1	topoisomerase (DNA) I [Source:MGI Symbol;Acc:MGI:98788]	1413.48	1098.03	0.776823	-0.364341	0.183339	1
ENSMUSG00000039850	Endov	endonuclease V [Source:MGI Symbol;Acc:MGI:2444688]	179.527	239.085	1.33175	0.413322	0.18354	1
ENSMUSG00000023330	Dtwd1	DTW domain containing 1 [Source:MGI Symbol;Acc:MGI:1916435]	81.5887	115.731	1.41846	0.504329	0.183553	1
ENSMUSG00000054717	Hmgb2	high mobility group box 2 [Source:MGI Symbol;Acc:MGI:96157]	473.237	313.388	0.662222	-0.594613	0.183582	1
ENSMUSG00000020346	Mgat1	mannoside acetylglucosaminyltransferase 1 [Source:MGI Symbol;Acc:MGI:96973]	2494	3097.7	1.24206	0.312736	0.183665	1
ENSMUSG00000031357	Syap1	synapse associated protein 1 [Source:MGI Symbol;Acc:MGI:1914293]	1115.28	894.474	0.802018	-0.318293	0.18388	1
ENSMUSG00000027206	Cops2	COP9 signalosome subunit 2 [Source:MGI Symbol;Acc:MGI:1330276]	1309.24	1049.12	0.801321	-0.319548	0.183926	1
ENSMUSG00000025323	Sp4	trans-acting transcription factor 4 [Source:MGI Symbol;Acc:MGI:107595]	256.979	190.238	0.740287	-0.433843	0.184079	1
ENSMUSG00000048424	Ranbp3l	RAN binding protein 3-like [Source:MGI Symbol;Acc:MGI:2444654]	7.26611	1.32726	0.182664	-2.45273	0.184081	1
ENSMUSG00000034083	Ccdc174	coiled-coil domain containing 174 [Source:MGI Symbol;Acc:MGI:2444652]	305.908	231.996	0.758385	-0.398998	0.184166	1
ENSMUSG00000052234	Epx	eosinophil peroxidase [Source:MGI Symbol;Acc:MGI:107569]	7.27454	1.31297	0.180488	-2.47002	0.184218	1
ENSMUSG00000072974	Gm4787	predicted gene 4787 [Source:MGI Symbol;Acc:MGI:3646380]	6.01693	15.7112	2.61116	1.38469	0.18433	1
ENSMUSG00000061410	Zcchc14	zinc finger, CCHC domain containing 14 [Source:MGI Symbol;Acc:MGI:2159407]	202.232	266.951	1.32002	0.400558	0.184356	1
ENSMUSG00000026632	Tatdn3	TatD DNase domain containing 3 [Source:MGI Symbol;Acc:MGI:1916222]	166.599	108.011	0.648327	-0.625207	0.184447	1
ENSMUSG00000058833	Rex1bd	required for excision 1-B domain containing [Source:MGI Symbol;Acc:MGI:1913712]	293.328	438.811	1.49597	0.581085	0.184586	1
ENSMUSG00000036499	Eea1	early endosome antigen 1 [Source:MGI Symbol;Acc:MGI:2442192]	2171.33	1637.09	0.753957	-0.407445	0.184618	1
ENSMUSG00000026872	Zeb2	zinc finger E-box binding homeobox 2 [Source:MGI Symbol;Acc:MGI:1344407]	11148.2	9049.41	0.811739	-0.300912	0.184783	1
ENSMUSG00000045817	Zfp36l2	zinc finger protein 36, C3H type-like 2 [Source:MGI Symbol;Acc:MGI:107945]	6946.64	8553.47	1.23131	0.300194	0.184835	1
ENSMUSG00000041649	Klf8	Kruppel-like factor 8 [Source:MGI Symbol;Acc:MGI:2442430]	142.255	100.53	0.706689	-0.500853	0.184928	1
ENSMUSG00000021983	Atp8a2	ATPase, aminophospholipid transporter-like, class I, type 8A, member 2 [Source:MGI Symbol;Acc:MGI:1354710]	9.73619	21.3484	2.19269	1.1327	0.184938	1
ENSMUSG00000073418	C4b	complement component 4B (Chido blood group) [Source:MGI Symbol;Acc:MGI:88228]	13.5333	28.8548	2.13213	1.09229	0.184971	1
ENSMUSG00000038967	Pdk2	pyruvate dehydrogenase kinase, isoenzyme 2 [Source:MGI Symbol;Acc:MGI:1343087]	269.595	373.193	1.38427	0.469128	0.184993	1
ENSMUSG00000037242	Clic4	chloride intracellular channel 4 (mitochondrial) [Source:MGI Symbol;Acc:MGI:1352754]	12353.2	10003.9	0.809824	-0.30432	0.185265	1
ENSMUSG00000019814	Ltv1	LTV1 ribosome biogenesis factor [Source:MGI Symbol;Acc:MGI:2447810]	503.254	390.939	0.776823	-0.364343	0.185295	1
ENSMUSG00000040007	Bahd1	bromo adjacent homology domain containing 1 [Source:MGI Symbol;Acc:MGI:2139371]	1095.9	1369.64	1.24979	0.32168	0.185407	1
ENSMUSG00000069899	Gm12166	predicted gene 12166 [Source:MGI Symbol;Acc:MGI:3650635]	43.6051	67.9955	1.55935	0.640943	0.185442	1
ENSMUSG00000029254	Stap1	signal transducing adaptor family member 1 [Source:MGI Symbol;Acc:MGI:1926193]	2811.46	1331.7	0.473669	-1.07805	0.185478	1
ENSMUSG00000042670	Immp1l	IMP1 inner mitochondrial membrane peptidase-like (S. cerevisiae) [Source:MGI Symbol;Acc:MGI:1913791]	167.986	122.721	0.730543	-0.452959	0.185535	1
ENSMUSG00000059895	Ptp4a3	protein tyrosine phosphatase 4a3 [Source:MGI Symbol;Acc:MGI:1277098]	37.9238	59.9772	1.58152	0.661312	0.185559	1
ENSMUSG00000031137	Fgf13	fibroblast growth factor 13 [Source:MGI Symbol;Acc:MGI:109178]	84.4181	21.5483	0.255257	-1.96998	0.185612	1
ENSMUSG00000112160	BC024063	cDNA sequence BC024063 [Source:MGI Symbol;Acc:MGI:2670978]	12.471	4.00948	0.321505	-1.63709	0.185678	1
ENSMUSG00000047989	Ino80c	INO80 complex subunit C [Source:MGI Symbol;Acc:MGI:2443014]	501.464	389.922	0.777566	-0.362962	0.185707	1
ENSMUSG00000024135	Srbd1	S1 RNA binding domain 1 [Source:MGI Symbol;Acc:MGI:1925836]	240.628	177.165	0.736262	-0.441709	0.185716	1
ENSMUSG00000039233	Tbce	tubulin-specific chaperone E [Source:MGI Symbol;Acc:MGI:1917680]	489.028	386.044	0.789411	-0.341151	0.185866	1
ENSMUSG00000030123	Plxnd1	plexin D1 [Source:MGI Symbol;Acc:MGI:2154244]	10889	13306.5	1.22202	0.289264	0.185884	1
ENSMUSG00000022837	Iqcb1	IQ calmodulin-binding motif containing 1 [Source:MGI Symbol;Acc:MGI:2443764]	64.064	40.485	0.631947	-0.662125	0.185912	1
ENSMUSG00000020955	Ap4s1	adaptor-related protein complex AP-4, sigma 1 [Source:MGI Symbol;Acc:MGI:1337065]	160.314	215.621	1.34499	0.427596	0.185932	1
ENSMUSG00000052798	Nup107	nucleoporin 107 [Source:MGI Symbol;Acc:MGI:2143854]	377.935	247.969	0.656116	-0.607978	0.186261	1
ENSMUSG00000031821	Gins2	GINS complex subunit 2 (Psf2 homolog) [Source:MGI Symbol;Acc:MGI:1921019]	161.514	111.174	0.688325	-0.538837	0.186429	1
ENSMUSG00000006699	Cdc42	cell division cycle 42 [Source:MGI Symbol;Acc:MGI:106211]	15576.4	12409.9	0.796713	-0.327869	0.186494	1
ENSMUSG00000072662	Mansc4	MANSC domain containing 4 [Source:MGI Symbol;Acc:MGI:3645619]	8.67963	0.984353	0.11341	-3.14039	0.186511	1
ENSMUSG00000093803	Ppp2r3d	protein phosphatase 2 (formerly 2A), regulatory subunit B'', delta [Source:MGI Symbol;Acc:MGI:1335093]	637.404	882.65	1.38476	0.469634	0.186525	1
ENSMUSG00000037196	Pacrg	PARK2 co-regulated [Source:MGI Symbol;Acc:MGI:1916560]	189.612	138.883	0.732456	-0.449185	0.186536	1
ENSMUSG00000030246	Ldhb	lactate dehydrogenase B [Source:MGI Symbol;Acc:MGI:96763]	264.061	344.234	1.30361	0.382515	0.186562	1
ENSMUSG00000051065	Mb21d2	Mab-21 domain containing 2 [Source:MGI Symbol;Acc:MGI:1917028]	9.3925	21.4063	2.27909	1.18846	0.186571	1
ENSMUSG00000030752	Kdm8	lysine (K)-specific demethylase 8 [Source:MGI Symbol;Acc:MGI:1924285]	51.6596	77.0823	1.49212	0.577362	0.186822	1
ENSMUSG00000053181	A830005F24Rik	RIKEN cDNA A830005F24 gene [Source:MGI Symbol;Acc:MGI:3045249]	0.322544	6.12244	18.9817	4.24654	0.186874	1
ENSMUSG00000018347	Zkscan6	zinc finger with KRAB and SCAN domains 6 [Source:MGI Symbol;Acc:MGI:1289293]	187.04	247.602	1.32379	0.404671	0.186879	1
ENSMUSG00000040350	Trim7	tripartite motif-containing 7 [Source:MGI Symbol;Acc:MGI:2137353]	15.6711	29.8657	1.90578	0.930381	0.187103	1
ENSMUSG00000071652	Ints5	integrator complex subunit 5 [Source:MGI Symbol;Acc:MGI:1923578]	292.502	378.113	1.29268	0.370371	0.187156	1
ENSMUSG00000021832	Psmc6	proteasome (prosome, macropain) 26S subunit, ATPase, 6 [Source:MGI Symbol;Acc:MGI:1914339]	1191.42	905.891	0.760343	-0.395278	0.187174	1
ENSMUSG00000031731	Ap1g1	adaptor protein complex AP-1, gamma 1 subunit [Source:MGI Symbol;Acc:MGI:101919]	2303.28	1861.88	0.808363	-0.306925	0.187175	1
ENSMUSG00000039959	Hip1	huntingtin interacting protein 1 [Source:MGI Symbol;Acc:MGI:1099804]	6767.36	5484.69	0.810462	-0.303184	0.187498	1
ENSMUSG00000023143	Nagpa	N-acetylglucosamine-1-phosphodiester alpha-N- acetylglucosaminidase [Source:MGI Symbol;Acc:MGI:1351598]	1070.41	1328.78	1.24138	0.31194	0.187643	1
ENSMUSG00000021585	Cast	calpastatin [Source:MGI Symbol;Acc:MGI:1098236]	2746.33	2215.86	0.806844	-0.309638	0.187693	1
ENSMUSG00000021044	Adck1	aarF domain containing kinase 1 [Source:MGI Symbol;Acc:MGI:1919363]	221.657	293.263	1.32305	0.403869	0.187769	1
ENSMUSG00000032041	Tirap	toll-interleukin 1 receptor (TIR) domain-containing adaptor protein [Source:MGI Symbol;Acc:MGI:2152213]	385.115	300.032	0.779072	-0.360171	0.187778	1
ENSMUSG00000007850	Hnrnph1	heterogeneous nuclear ribonucleoprotein H1 [Source:MGI Symbol;Acc:MGI:1891925]	3114.16	2520.93	0.809507	-0.304884	0.187885	1
ENSMUSG00000044030	Irf2bp1	interferon regulatory factor 2 binding protein 1 [Source:MGI Symbol;Acc:MGI:2442159]	419.352	534.389	1.27432	0.34973	0.188222	1
ENSMUSG00000035151	Elmod2	ELMO/CED-12 domain containing 2 [Source:MGI Symbol;Acc:MGI:2445165]	453.256	356.672	0.786912	-0.345726	0.188352	1
ENSMUSG00000026491	Ahctf1	AT hook containing transcription factor 1 [Source:MGI Symbol;Acc:MGI:1915033]	1089.48	870.464	0.798974	-0.32378	0.188363	1
ENSMUSG00000073608	Gal3st2c	galactose-3-O-sulfotransferase 2C [Source:MGI Symbol;Acc:MGI:3646771]	11.7188	0	0	-Inf	0.188421	1
ENSMUSG00000021453	Gadd45g	growth arrest and DNA-damage-inducible 45 gamma [Source:MGI Symbol;Acc:MGI:1346325]	428.236	618.918	1.44527	0.531343	0.188454	1
ENSMUSG00000020424	Castor1	cytosolic arginine sensor for mTORC1 subunit 1 [Source:MGI Symbol;Acc:MGI:1919212]	27.556	47.1748	1.71196	0.77565	0.18847	1
ENSMUSG00000050212	Eva1b	eva-1 homolog B (C. elegans) [Source:MGI Symbol;Acc:MGI:1922063]	58.3749	100.929	1.72897	0.789914	0.188509	1
ENSMUSG00000009670	Tex11	testis expressed gene 11 [Source:MGI Symbol;Acc:MGI:1933237]	3.52271	0	0	-Inf	0.188541	1
ENSMUSG00000022329	Stk3	serine/threonine kinase 3 [Source:MGI Symbol;Acc:MGI:1928487]	545.966	380.915	0.697691	-0.51934	0.188572	1
ENSMUSG00000028035	Dnajb4	DnaJ heat shock protein family (Hsp40) member B4 [Source:MGI Symbol;Acc:MGI:1914285]	681.571	323.806	0.475088	-1.07373	0.188739	1
ENSMUSG00000049723	Mmp12	matrix metallopeptidase 12 [Source:MGI Symbol;Acc:MGI:97005]	112218	44345.3	0.39517	-1.33945	0.188747	1
ENSMUSG00000050192	Eif5a2	eukaryotic translation initiation factor 5A2 [Source:MGI Symbol;Acc:MGI:1933735]	292.422	225.796	0.772159	-0.373031	0.189036	1
ENSMUSG00000021546	Hnrnpk	heterogeneous nuclear ribonucleoprotein K [Source:MGI Symbol;Acc:MGI:99894]	6769.4	5496.2	0.811918	-0.300593	0.189128	1
ENSMUSG00000051557	Pusl1	pseudouridylate synthase-like 1 [Source:MGI Symbol;Acc:MGI:3047787]	102.358	142.167	1.38893	0.473971	0.18917	1
ENSMUSG00000036529	Sbf1	SET binding factor 1 [Source:MGI Symbol;Acc:MGI:1925230]	1698.87	2096.48	1.23405	0.303398	0.18922	1
ENSMUSG00000028617	Lrrc42	leucine rich repeat containing 42 [Source:MGI Symbol;Acc:MGI:1925059]	201.769	263.114	1.30404	0.382987	0.189319	1
ENSMUSG00000020361	Hspa4	heat shock protein 4 [Source:MGI Symbol;Acc:MGI:1342292]	3564.65	2787.86	0.782084	-0.354604	0.189347	1
ENSMUSG00000018167	Stard3	START domain containing 3 [Source:MGI Symbol;Acc:MGI:1929618]	1317.13	1648.01	1.25121	0.32332	0.189391	1
ENSMUSG00000020024	Cep83	centrosomal protein 83 [Source:MGI Symbol;Acc:MGI:1924298]	350.717	252.255	0.719254	-0.475427	0.189403	1
ENSMUSG00000049988	Lrrc25	leucine rich repeat containing 25 [Source:MGI Symbol;Acc:MGI:2445284]	2146.34	2783.35	1.29679	0.374944	0.189478	1
ENSMUSG00000025429	Pstpip2	proline-serine-threonine phosphatase-interacting protein 2 [Source:MGI Symbol;Acc:MGI:1335088]	433.125	560.857	1.29491	0.372851	0.189499	1
ENSMUSG00000020876	Snx11	sorting nexin 11 [Source:MGI Symbol;Acc:MGI:1921729]	455.889	580.978	1.27438	0.349799	0.189544	1
ENSMUSG00000046080	Clec9a	C-type lectin domain family 9, member a [Source:MGI Symbol;Acc:MGI:2444608]	52.2346	79.5134	1.52224	0.606192	0.189577	1
ENSMUSG00000017754	Pltp	phospholipid transfer protein [Source:MGI Symbol;Acc:MGI:103151]	9338.33	12767.3	1.36719	0.451217	0.189611	1
ENSMUSG00000091811	Inafm1	InaF motif containing 1 [Source:MGI Symbol;Acc:MGI:1913550]	167.094	223.786	1.33928	0.42146	0.18965	1
ENSMUSG00000026809	Spaca9	sperm acrosome associated 9 [Source:MGI Symbol;Acc:MGI:1917237]	85.9599	58.2327	0.677441	-0.561833	0.189807	1
ENSMUSG00000018068	Ints2	integrator complex subunit 2 [Source:MGI Symbol;Acc:MGI:1917672]	419.425	324.841	0.774492	-0.368678	0.189808	1
ENSMUSG00000035692	Isg15	ISG15 ubiquitin-like modifier [Source:MGI Symbol;Acc:MGI:1855694]	105.129	213.604	2.03183	1.02278	0.189889	1
ENSMUSG00000050174	Nudt6	nudix (nucleoside diphosphate linked moiety X)-type motif 6 [Source:MGI Symbol;Acc:MGI:2387618]	32.0338	52.6544	1.64372	0.71696	0.189997	1
ENSMUSG00000079477	Rab7	RAB7, member RAS oncogene family [Source:MGI Symbol;Acc:MGI:105068]	10496.3	8513.28	0.811077	-0.302089	0.190048	1
ENSMUSG00000036299	BC031181	cDNA sequence BC031181 [Source:MGI Symbol;Acc:MGI:3039614]	1243.83	998.768	0.802977	-0.31657	0.190155	1
ENSMUSG00000034974	Dapk3	death-associated protein kinase 3 [Source:MGI Symbol;Acc:MGI:1203520]	398.773	514.158	1.28935	0.366645	0.190166	1
ENSMUSG00000052688	Rab7b	RAB7B, member RAS oncogene family [Source:MGI Symbol;Acc:MGI:2442295]	8251.17	6704.19	0.812514	-0.299536	0.190174	1
ENSMUSG00000020974	Pole2	polymerase (DNA directed), epsilon 2 (p59 subunit) [Source:MGI Symbol;Acc:MGI:1197514]	105.571	53.0289	0.502305	-0.993364	0.19032	1
ENSMUSG00000044042	Fmn1	formin 1 [Source:MGI Symbol;Acc:MGI:101815]	1820.75	1472.57	0.808773	-0.306194	0.190409	1
ENSMUSG00000032725	Folr2	folate receptor 2 (fetal) [Source:MGI Symbol;Acc:MGI:95569]	149.038	42.4697	0.284959	-1.81117	0.190456	1
ENSMUSG00000023206	Il15ra	interleukin 15 receptor, alpha chain [Source:MGI Symbol;Acc:MGI:104644]	100.273	147.067	1.46668	0.552551	0.190582	1
ENSMUSG00000022178	Ajuba	ajuba LIM protein [Source:MGI Symbol;Acc:MGI:1341886]	3.35572	11.1309	3.317	1.72988	0.190733	1
ENSMUSG00000041777	Cir1	corepressor interacting with RBPJ, 1 [Source:MGI Symbol;Acc:MGI:1914185]	258.391	197.146	0.762973	-0.390295	0.190873	1
ENSMUSG00000025743	Sdc3	syndecan 3 [Source:MGI Symbol;Acc:MGI:1349163]	15169.3	18618	1.22734	0.29554	0.191085	1
ENSMUSG00000023022	Lima1	LIM domain and actin binding 1 [Source:MGI Symbol;Acc:MGI:1920992]	1348.05	1076.73	0.798725	-0.324228	0.191151	1
ENSMUSG00000021959	Lats2	large tumor suppressor 2 [Source:MGI Symbol;Acc:MGI:1354386]	314.089	406.119	1.29301	0.370729	0.191286	1
ENSMUSG00000024966	Stip1	stress-induced phosphoprotein 1 [Source:MGI Symbol;Acc:MGI:109130]	1760.18	1291.85	0.733933	-0.44628	0.191323	1
ENSMUSG00000074865	Zfp934	zinc finger protein 934 [Source:MGI Symbol;Acc:MGI:1924367]	78.787	51.929	0.659107	-0.601415	0.191462	1
ENSMUSG00000035150	Eif2s3x	eukaryotic translation initiation factor 2, subunit 3, structural gene X-linked [Source:MGI Symbol;Acc:MGI:1349431]	1391.58	1115.84	0.801851	-0.318594	0.191737	1
ENSMUSG00000020034	Tcp11l2	t-complex 11 (mouse) like 2 [Source:MGI Symbol;Acc:MGI:2444679]	799.535	1007.74	1.2604	0.333885	0.19177	1
ENSMUSG00000028796	Phc2	polyhomeotic 2 [Source:MGI Symbol;Acc:MGI:1860454]	1735.58	2147.94	1.23759	0.307537	0.191802	1
ENSMUSG00000041329	Atp1b2	ATPase, Na+/K+ transporting, beta 2 polypeptide [Source:MGI Symbol;Acc:MGI:88109]	5.5613	0.670649	0.120592	-3.05179	0.191885	1
ENSMUSG00000062116	Zfp954	zinc finger protein 954 [Source:MGI Symbol;Acc:MGI:1917764]	166.481	222.61	1.33715	0.419163	0.191918	1
ENSMUSG00000078249	Hmga1b	high mobility group AT-hook 1B [Source:MGI Symbol;Acc:MGI:96161]	721.763	432.928	0.59982	-0.737398	0.191957	1
ENSMUSG00000059518	Znhit1	zinc finger, HIT domain containing 1 [Source:MGI Symbol;Acc:MGI:1917353]	486.704	382.003	0.784878	-0.349459	0.191971	1
ENSMUSG00000052949	Rnf157	ring finger protein 157 [Source:MGI Symbol;Acc:MGI:2442484]	539.874	422.284	0.782191	-0.354408	0.19202	1
ENSMUSG00000023079	Gtf2ird1	general transcription factor II I repeat domain- containing 1 [Source:MGI Symbol;Acc:MGI:1861942]	175.712	129.352	0.736163	-0.441903	0.19221	1
ENSMUSG00000018537	Pcgf2	polycomb group ring finger 2 [Source:MGI Symbol;Acc:MGI:99161]	19.7409	36.3014	1.83889	0.878839	0.192495	1
ENSMUSG00000035953	Pip4p1	phosphatidylinositol-4,5-bisphosphate 4-phosphatase 1 [Source:MGI Symbol;Acc:MGI:2448501]	1356.05	1683.62	1.24156	0.312154	0.192554	1
ENSMUSG00000078452	Raet1d	retinoic acid early transcript delta [Source:MGI Symbol;Acc:MGI:1861032]	15.0474	5.65094	0.375543	-1.41295	0.192603	1
ENSMUSG00000093661	Eif4e3	eukaryotic translation initiation factor 4E member 3 [Source:MGI Symbol;Acc:MGI:1914142]	508.662	400.754	0.787859	-0.343991	0.192613	1
ENSMUSG00000071716	Apol7e	apolipoprotein L 7e [Source:MGI Symbol;Acc:MGI:3704456]	3.2114	11.1312	3.46615	1.79333	0.192648	1
ENSMUSG00000032515	Csrnp1	cysteine-serine-rich nuclear protein 1 [Source:MGI Symbol;Acc:MGI:2387989]	69.922	100.57	1.43832	0.524386	0.19265	1
ENSMUSG00000042426	Dhx29	DEAH (Asp-Glu-Ala-His) box polypeptide 29 [Source:MGI Symbol;Acc:MGI:2145374]	421.559	326.799	0.775217	-0.367329	0.192846	1
ENSMUSG00000047507	Baiap3	BAI1-associated protein 3 [Source:MGI Symbol;Acc:MGI:2685783]	3.20578	11.1166	3.46769	1.79398	0.192918	1
ENSMUSG00000024812	Tjp2	tight junction protein 2 [Source:MGI Symbol;Acc:MGI:1341872]	726.418	541.239	0.745078	-0.424536	0.192958	1
ENSMUSG00000078773	Rad54b	RAD54 homolog B (S. cerevisiae) [Source:MGI Symbol;Acc:MGI:3605986]	32.5481	11.6299	0.357313	-1.48474	0.193034	1
ENSMUSG00000033307	Mif	macrophage migration inhibitory factor (glycosylation-inhibiting factor) [Source:MGI Symbol;Acc:MGI:96982]	557.427	804.867	1.4439	0.529966	0.193038	1
ENSMUSG00000033033	Calhm2	calcium homeostasis modulator family member 2 [Source:MGI Symbol;Acc:MGI:1919941]	517.695	667.148	1.28869	0.365904	0.193155	1
ENSMUSG00000021697	Depdc1b	DEP domain containing 1B [Source:MGI Symbol;Acc:MGI:2145425]	50.6831	8.33341	0.164422	-2.60453	0.193185	1
ENSMUSG00000050697	Prkaa1	protein kinase, AMP-activated, alpha 1 catalytic subunit [Source:MGI Symbol;Acc:MGI:2145955]	1100.94	885.082	0.803937	-0.314846	0.193218	1
ENSMUSG00000038181	Chpf2	chondroitin polymerizing factor 2 [Source:MGI Symbol;Acc:MGI:1917522]	752.67	939.483	1.2482	0.319849	0.193276	1
ENSMUSG00000037313	Tacc3	transforming, acidic coiled-coil containing protein 3 [Source:MGI Symbol;Acc:MGI:1341163]	407.316	202.277	0.496608	-1.00982	0.193309	1
ENSMUSG00000075227	Znhit2	zinc finger, HIT domain containing 2 [Source:MGI Symbol;Acc:MGI:1352481]	232.335	302.545	1.30219	0.380945	0.193467	1
ENSMUSG00000036537	Rnf113a1	ring finger protein 113A1 [Source:MGI Symbol;Acc:MGI:1917192]	16.6783	31.6072	1.89511	0.922283	0.193474	1
ENSMUSG00000020070	Rufy2	RUN and FYVE domain-containing 2 [Source:MGI Symbol;Acc:MGI:1917682]	428.644	327.017	0.76291	-0.390415	0.193581	1
ENSMUSG00000024941	Scyl1	SCY1-like 1 (S. cerevisiae) [Source:MGI Symbol;Acc:MGI:1931787]	1363.27	1686.79	1.23731	0.307213	0.193582	1
ENSMUSG00000027868	Tbx15	T-box 15 [Source:MGI Symbol;Acc:MGI:1277234]	5.5203	0.65636	0.118899	-3.07219	0.193743	1
ENSMUSG00000019763	Rmnd1	required for meiotic nuclear division 1 homolog [Source:MGI Symbol;Acc:MGI:1913334]	438.559	344.072	0.784552	-0.35006	0.193852	1
ENSMUSG00000022568	Scrib	scribbled planar cell polarity [Source:MGI Symbol;Acc:MGI:2145950]	797.559	992.965	1.245	0.31615	0.193925	1
ENSMUSG00000041915	Ammecr1l	AMME chromosomal region gene 1-like [Source:MGI Symbol;Acc:MGI:2442711]	510.264	402.125	0.788071	-0.343603	0.194051	1
ENSMUSG00000030983	Bccip	BRCA2 and CDKN1A interacting protein [Source:MGI Symbol;Acc:MGI:1913415]	605.326	479.439	0.792033	-0.336367	0.194154	1
ENSMUSG00000079427	Mthfsl	5, 10-methenyltetrahydrofolate synthetase-like [Source:MGI Symbol;Acc:MGI:3780550]	268.703	348.086	1.29543	0.373434	0.19444	1
ENSMUSG00000029068	Ccnl2	cyclin L2 [Source:MGI Symbol;Acc:MGI:1927119]	1515.57	1882.27	1.24196	0.312613	0.19447	1
ENSMUSG00000032679	Cd59a	CD59a antigen [Source:MGI Symbol;Acc:MGI:109177]	54.1127	33.6626	0.622084	-0.68482	0.194513	1
ENSMUSG00000038070	Cntln	centlein, centrosomal protein [Source:MGI Symbol;Acc:MGI:2443104]	172.091	125.807	0.731052	-0.451954	0.194534	1
ENSMUSG00000039330	Tsga10ip	testis specific 10 interacting protein [Source:MGI Symbol;Acc:MGI:1925556]	0.355114	4.63739	13.0589	3.70696	0.19458	1
ENSMUSG00000054226	Tprkb	Tp53rk binding protein [Source:MGI Symbol;Acc:MGI:1917036]	436.185	341.338	0.782553	-0.353739	0.194646	1
ENSMUSG00000025505	Tmem80	transmembrane protein 80 [Source:MGI Symbol;Acc:MGI:1918698]	246.367	322.333	1.30835	0.387744	0.194665	1
ENSMUSG00000028719	Cmpk1	cytidine monophosphate (UMP-CMP) kinase 1 [Source:MGI Symbol;Acc:MGI:1913838]	2615.8	2111.91	0.807367	-0.308704	0.194759	1
ENSMUSG00000027073	Prg2	proteoglycan 2, bone marrow [Source:MGI Symbol;Acc:MGI:103294]	22.4985	10.7308	0.476955	-1.06807	0.194866	1
ENSMUSG00000075054	Yae1d1	Yae1 domain containing 1 [Source:MGI Symbol;Acc:MGI:1914258]	328.336	254.051	0.773752	-0.370056	0.194964	1
ENSMUSG00000020561	Polr1f	RNA polymerase I subunit F [Source:MGI Symbol;Acc:MGI:106292]	509.928	401.846	0.788046	-0.343648	0.19499	1
ENSMUSG00000029635	Cdk8	cyclin-dependent kinase 8 [Source:MGI Symbol;Acc:MGI:1196224]	663.654	526.753	0.793716	-0.333306	0.195119	1
ENSMUSG00000021890	Eaf1	ELL associated factor 1 [Source:MGI Symbol;Acc:MGI:1921677]	2214.79	1784.37	0.805661	-0.311756	0.19533	1
ENSMUSG00000063884	Ptcd3	pentatricopeptide repeat domain 3 [Source:MGI Symbol;Acc:MGI:1917206]	431.353	336.545	0.780209	-0.358067	0.19534	1
ENSMUSG00000019082	Slc25a22	solute carrier family 25 (mitochondrial carrier, glutamate), member 22 [Source:MGI Symbol;Acc:MGI:1915517]	420.567	565.59	1.34483	0.427423	0.195603	1
ENSMUSG00000051235	Gen1	GEN1, Holliday junction 5' flap endonuclease [Source:MGI Symbol;Acc:MGI:2443149]	108.781	26.0139	0.239141	-2.06407	0.195873	1
ENSMUSG00000026878	Rab14	RAB14, member RAS oncogene family [Source:MGI Symbol;Acc:MGI:1915615]	4919.25	4024.01	0.818013	-0.289804	0.195885	1
ENSMUSG00000021583	Erap1	endoplasmic reticulum aminopeptidase 1 [Source:MGI Symbol;Acc:MGI:1933403]	2251.98	1830.56	0.812868	-0.298907	0.196119	1
ENSMUSG00000031951	Tmem231	transmembrane protein 231 [Source:MGI Symbol;Acc:MGI:2685024]	21.2719	10.1327	0.47634	-1.06994	0.19614	1
ENSMUSG00000020846	Rflnb	refilin B [Source:MGI Symbol;Acc:MGI:1923816]	18.2371	8.06245	0.442091	-1.17759	0.196172	1
ENSMUSG00000031256	Cstf2	cleavage stimulation factor, 3' pre-RNA subunit 2 [Source:MGI Symbol;Acc:MGI:1343054]	716.023	438.004	0.611718	-0.709062	0.196231	1
ENSMUSG00000057103	Nat8f1	N-acetyltransferase 8 (GCN5-related) family member 1 [Source:MGI Symbol;Acc:MGI:1913366]	4.23574	12.7137	3.00154	1.5857	0.1963	1
ENSMUSG00000027692	Tnik	TRAF2 and NCK interacting kinase [Source:MGI Symbol;Acc:MGI:1916264]	41.1517	24.0026	0.583271	-0.777761	0.196303	1
ENSMUSG00000036983	Tfb1m	transcription factor B1, mitochondrial [Source:MGI Symbol;Acc:MGI:2146851]	72.3655	47.4635	0.655886	-0.608484	0.196318	1
ENSMUSG00000049680	Urgcp	upregulator of cell proliferation [Source:MGI Symbol;Acc:MGI:1919296]	437.549	554.915	1.26824	0.342823	0.196457	1
ENSMUSG00000063457	Rps15	ribosomal protein S15 [Source:MGI Symbol;Acc:MGI:98117]	3355.29	4772.67	1.42243	0.508359	0.196478	1
ENSMUSG00000028445	Enho	energy homeostasis associated [Source:MGI Symbol;Acc:MGI:1916888]	0.962014	6.40757	6.66058	2.73565	0.196571	1
ENSMUSG00000029422	Rsrc2	arginine/serine-rich coiled-coil 2 [Source:MGI Symbol;Acc:MGI:1913489]	1085.06	873.55	0.805068	-0.312817	0.196656	1
ENSMUSG00000030824	Nucb1	nucleobindin 1 [Source:MGI Symbol;Acc:MGI:97388]	3916.52	4796.98	1.22481	0.292556	0.196734	1
ENSMUSG00000030595	Nfkbib	nuclear factor of kappa light polypeptide gene enhancer in B cells inhibitor, beta [Source:MGI Symbol;Acc:MGI:104752]	423.719	540.134	1.27475	0.35021	0.196804	1
ENSMUSG00000033862	Cdk10	cyclin-dependent kinase 10 [Source:MGI Symbol;Acc:MGI:2448549]	148.492	197.158	1.32773	0.408964	0.196844	1
ENSMUSG00000022003	Slc25a30	solute carrier family 25, member 30 [Source:MGI Symbol;Acc:MGI:1914804]	815.377	648.013	0.794741	-0.331443	0.19685	1
ENSMUSG00000037608	Bclaf1	BCL2-associated transcription factor 1 [Source:MGI Symbol;Acc:MGI:1917580]	2186.97	1591.67	0.727796	-0.458393	0.196861	1
ENSMUSG00000099481	Xndc1	Xrcc1 N-terminal domain containing 1 [Source:MGI Symbol;Acc:MGI:5546359]	45.3187	26.9566	0.594824	-0.749465	0.196952	1
ENSMUSG00000002617	Zfp40	zinc finger protein 40 [Source:MGI Symbol;Acc:MGI:99185]	135.91	97.1105	0.714521	-0.484951	0.196987	1
ENSMUSG00000039771	Polr2j	polymerase (RNA) II (DNA directed) polypeptide J [Source:MGI Symbol;Acc:MGI:109582]	108.007	149.405	1.38329	0.468105	0.197039	1
ENSMUSG00000030811	Fbxl19	F-box and leucine-rich repeat protein 19 [Source:MGI Symbol;Acc:MGI:3039600]	323.119	416.731	1.28972	0.367053	0.197171	1
ENSMUSG00000031246	Sh3bgrl	SH3-binding domain glutamic acid-rich protein like [Source:MGI Symbol;Acc:MGI:1930849]	4793.57	3669.98	0.765605	-0.385329	0.197338	1
ENSMUSG00000004032	Gstm5	glutathione S-transferase, mu 5 [Source:MGI Symbol;Acc:MGI:1309466]	0.959206	6.37899	6.65029	2.73342	0.197445	1
ENSMUSG00000043241	Upf2	UPF2 regulator of nonsense transcripts homolog (yeast) [Source:MGI Symbol;Acc:MGI:2449307]	771.886	616.33	0.798473	-0.324684	0.197534	1
ENSMUSG00000068263	Efcc1	EF hand and coiled-coil domain containing 1 [Source:MGI Symbol;Acc:MGI:3611451]	18.2631	7.62002	0.417237	-1.26106	0.197716	1
ENSMUSG00000025066	Sfr1	SWI5 dependent recombination repair 1 [Source:MGI Symbol;Acc:MGI:1915038]	1286.82	1034.8	0.804152	-0.31446	0.197736	1
ENSMUSG00000057388	Mrpl18	mitochondrial ribosomal protein L18 [Source:MGI Symbol;Acc:MGI:1914931]	198.116	146.969	0.741837	-0.430827	0.197835	1
ENSMUSG00000004568	Arhgef18	rho/rac guanine nucleotide exchange factor (GEF) 18 [Source:MGI Symbol;Acc:MGI:2142567]	180.964	238.256	1.31659	0.396803	0.197881	1
ENSMUSG00000022607	Ptk2	PTK2 protein tyrosine kinase 2 [Source:MGI Symbol;Acc:MGI:95481]	267.352	158.427	0.592577	-0.754926	0.197944	1
ENSMUSG00000027937	Jtb	jumping translocation breakpoint [Source:MGI Symbol;Acc:MGI:1346082]	417.358	550.395	1.31876	0.399181	0.197989	1
ENSMUSG00000025894	Aasdhppt	aminoadipate-semialdehyde dehydrogenase- phosphopantetheinyl transferase [Source:MGI Symbol;Acc:MGI:1914868]	186.631	138.579	0.74253	-0.429478	0.1983	1
ENSMUSG00000022747	St3gal6	ST3 beta-galactoside alpha-2,3-sialyltransferase 6 [Source:MGI Symbol;Acc:MGI:1888707]	51.4366	20.6225	0.400931	-1.31857	0.198475	1
ENSMUSG00000032115	Hyou1	hypoxia up-regulated 1 [Source:MGI Symbol;Acc:MGI:108030]	2214.89	2701.88	1.21987	0.286725	0.198569	1
ENSMUSG00000002768	Mea1	male enhanced antigen 1 [Source:MGI Symbol;Acc:MGI:96957]	308.341	391.215	1.26878	0.343437	0.19859	1
ENSMUSG00000020493	Prr11	proline rich 11 [Source:MGI Symbol;Acc:MGI:2444496]	110.226	17.2956	0.156911	-2.67198	0.198684	1
ENSMUSG00000042111	Ccdc115	coiled-coil domain containing 115 [Source:MGI Symbol;Acc:MGI:1916918]	533.124	669.69	1.25616	0.329023	0.198705	1
ENSMUSG00000036898	Zfp157	zinc finger protein 157 [Source:MGI Symbol;Acc:MGI:1919404]	237.268	180.456	0.760559	-0.394868	0.198845	1
ENSMUSG00000026980	Ly75	lymphocyte antigen 75 [Source:MGI Symbol;Acc:MGI:106662]	165.09	229.16	1.3881	0.473107	0.198984	1
ENSMUSG00000031422	Morf4l2	mortality factor 4 like 2 [Source:MGI Symbol;Acc:MGI:1927167]	3311.26	2583.58	0.780241	-0.358008	0.199028	1
ENSMUSG00000009470	Tnpo1	transportin 1 [Source:MGI Symbol;Acc:MGI:2681523]	4042.45	3289.01	0.813618	-0.297576	0.199075	1
ENSMUSG00000024232	Bambi	BMP and activin membrane-bound inhibitor [Source:MGI Symbol;Acc:MGI:1915260]	98.0931	135.386	1.38018	0.46486	0.19924	1
ENSMUSG00000028134	Ptbp2	polypyrimidine tract binding protein 2 [Source:MGI Symbol;Acc:MGI:1860489]	340.128	263.512	0.774743	-0.368209	0.19929	1
ENSMUSG00000048277	Syngr2	synaptogyrin 2 [Source:MGI Symbol;Acc:MGI:1328324]	2008.9	2460.12	1.22461	0.292321	0.199344	1
ENSMUSG00000031365	Zfp275	zinc finger protein 275 [Source:MGI Symbol;Acc:MGI:1350985]	913.006	641.557	0.702687	-0.509047	0.199406	1
ENSMUSG00000030493	Faap24	Fanconi anemia core complex associated protein 24 [Source:MGI Symbol;Acc:MGI:2142208]	126.903	90.1428	0.710327	-0.493445	0.199433	1
ENSMUSG00000019984	Med23	mediator complex subunit 23 [Source:MGI Symbol;Acc:MGI:1917458]	914.769	734.363	0.802785	-0.316914	0.199541	1
ENSMUSG00000020712	Tcam1	testicular cell adhesion molecule 1 [Source:MGI Symbol;Acc:MGI:1923120]	6.32543	0.984602	0.155658	-2.68355	0.199635	1
ENSMUSG00000072704	Smim10l1	small integral membrane protein 10 like 1 [Source:MGI Symbol;Acc:MGI:1914379]	404.41	509.885	1.26081	0.334351	0.199644	1
ENSMUSG00000026274	Pask	PAS domain containing serine/threonine kinase [Source:MGI Symbol;Acc:MGI:2155936]	70.5827	25.656	0.363488	-1.46002	0.19969	1
ENSMUSG00000002831	Plin4	perilipin 4 [Source:MGI Symbol;Acc:MGI:1929709]	4.86546	0.328242	0.0674637	-3.88974	0.199693	1
ENSMUSG00000044408	Sptssa	serine palmitoyltransferase, small subunit A [Source:MGI Symbol;Acc:MGI:1913399]	575.214	723.36	1.25755	0.330614	0.199831	1
ENSMUSG00000028702	Rad54l	RAD54 like (S. cerevisiae) [Source:MGI Symbol;Acc:MGI:894697]	115.268	49.9184	0.433063	-1.20735	0.199843	1
ENSMUSG00000020048	Hsp90b1	heat shock protein 90, beta (Grp94), member 1 [Source:MGI Symbol;Acc:MGI:98817]	7870.85	6408.91	0.814259	-0.29644	0.199968	1
ENSMUSG00000052837	Junb	jun B proto-oncogene [Source:MGI Symbol;Acc:MGI:96647]	1985.83	2599.11	1.30883	0.388277	0.200013	1
ENSMUSG00000028156	Eif4e	eukaryotic translation initiation factor 4E [Source:MGI Symbol;Acc:MGI:95305]	1208.9	836.2	0.691705	-0.531771	0.20004	1
ENSMUSG00000021302	Ggps1	geranylgeranyl diphosphate synthase 1 [Source:MGI Symbol;Acc:MGI:1341724]	422.284	332.127	0.786501	-0.34648	0.200138	1
ENSMUSG00000027459	Fam110a	family with sequence similarity 110, member A [Source:MGI Symbol;Acc:MGI:1921097]	127.736	172.694	1.35196	0.435053	0.200158	1
ENSMUSG00000031647	Mfap3l	microfibrillar-associated protein 3-like [Source:MGI Symbol;Acc:MGI:1918556]	343.306	266.605	0.776581	-0.364792	0.200231	1
ENSMUSG00000038633	Degs1	delta(4)-desaturase, sphingolipid 1 [Source:MGI Symbol;Acc:MGI:1097711]	7052.94	5738.02	0.813564	-0.297673	0.200338	1
ENSMUSG00000048232	Fbxo10	F-box protein 10 [Source:MGI Symbol;Acc:MGI:2686937]	136.629	184.864	1.35303	0.436195	0.20036	1
ENSMUSG00000041769	Ppp2r2d	protein phosphatase 2, regulatory subunit B, delta [Source:MGI Symbol;Acc:MGI:1289252]	508.853	400.433	0.786933	-0.345687	0.200392	1
ENSMUSG00000042447	Mios	meiosis regulator for oocyte development [Source:MGI Symbol;Acc:MGI:2182066]	318.012	245.287	0.771314	-0.37461	0.200441	1
ENSMUSG00000064289	Tank	TRAF family member-associated Nf-kappa B activator [Source:MGI Symbol;Acc:MGI:107676]	1081.64	813.387	0.751994	-0.411207	0.20047	1
ENSMUSG00000035772	Mrps2	mitochondrial ribosomal protein S2 [Source:MGI Symbol;Acc:MGI:2153089]	532.813	420.006	0.78828	-0.34322	0.200577	1
ENSMUSG00000044906	4930503L19Rik	RIKEN cDNA 4930503L19 gene [Source:MGI Symbol;Acc:MGI:1922045]	523.448	363.965	0.695322	-0.524246	0.200632	1
ENSMUSG00000037580	Gch1	GTP cyclohydrolase 1 [Source:MGI Symbol;Acc:MGI:95675]	296.379	378.743	1.2779	0.353775	0.200728	1
ENSMUSG00000053310	Nrgn	neurogranin [Source:MGI Symbol;Acc:MGI:1927184]	34.9794	56.5226	1.61588	0.692323	0.200738	1
ENSMUSG00000015575	Atp6v0e	ATPase, H+ transporting, lysosomal V0 subunit E [Source:MGI Symbol;Acc:MGI:1328318]	2602.39	3187.88	1.22498	0.292761	0.200767	1
ENSMUSG00000021417	Eci2	enoyl-Coenzyme A delta isomerase 2 [Source:MGI Symbol;Acc:MGI:1346064]	195.149	256.432	1.31404	0.394005	0.200791	1
ENSMUSG00000024560	Cxxc1	CXXC finger 1 (PHD domain) [Source:MGI Symbol;Acc:MGI:1921572]	881.114	1095.39	1.24319	0.314042	0.200828	1
ENSMUSG00000063787	Chchd1	coiled-coil-helix-coiled-coil-helix domain containing 1 [Source:MGI Symbol;Acc:MGI:1913371]	155.095	205.912	1.32765	0.408875	0.200838	1
ENSMUSG00000078578	Ube2d3	ubiquitin-conjugating enzyme E2D 3 [Source:MGI Symbol;Acc:MGI:1913355]	5644.28	4417.08	0.782576	-0.353697	0.201098	1
ENSMUSG00000032393	Dpp8	dipeptidylpeptidase 8 [Source:MGI Symbol;Acc:MGI:1921638]	2825.97	2304.4	0.815436	-0.294356	0.201399	1
ENSMUSG00000055150	Zfp78	zinc finger protein 78 [Source:MGI Symbol;Acc:MGI:107783]	43.3752	21.6624	0.499419	-1.00168	0.201434	1
ENSMUSG00000038039	Gcc2	GRIP and coiled-coil domain containing 2 [Source:MGI Symbol;Acc:MGI:1917547]	773.069	617.396	0.79863	-0.324401	0.201603	1
ENSMUSG00000096740	Lbhd1	LBH domain containing 1 [Source:MGI Symbol;Acc:MGI:5516029]	37.1299	20.9639	0.56461	-0.824672	0.201665	1
ENSMUSG00000044948	Cfap43	cilia and flagella associated protein 43 [Source:MGI Symbol;Acc:MGI:1289258]	41.8338	24.6019	0.588087	-0.765899	0.201885	1
ENSMUSG00000047084	Ngrn	neugrin, neurite outgrowth associated [Source:MGI Symbol;Acc:MGI:1933212]	189.347	260.526	1.37592	0.460394	0.201893	1
ENSMUSG00000029158	Yipf7	Yip1 domain family, member 7 [Source:MGI Symbol;Acc:MGI:1922831]	15.1056	4.3668	0.289085	-1.79043	0.201983	1
ENSMUSG00000006463	Zdhhc24	zinc finger, DHHC domain containing 24 [Source:MGI Symbol;Acc:MGI:1917855]	302	388.72	1.28715	0.364184	0.202067	1
ENSMUSG00000020029	Nudt4	nudix (nucleoside diphosphate linked moiety X)-type motif 4 [Source:MGI Symbol;Acc:MGI:1918457]	955.783	766.61	0.802075	-0.31819	0.202159	1
ENSMUSG00000070003	Ssbp4	single stranded DNA binding protein 4 [Source:MGI Symbol;Acc:MGI:1924150]	777.112	996.802	1.2827	0.359185	0.202288	1
ENSMUSG00000020124	Usp15	ubiquitin specific peptidase 15 [Source:MGI Symbol;Acc:MGI:101857]	1369.84	1109.31	0.809808	-0.304348	0.202295	1
ENSMUSG00000057841	Rpl32	ribosomal protein L32 [Source:MGI Symbol;Acc:MGI:98038]	2082.43	2760.51	1.32562	0.406662	0.202299	1
ENSMUSG00000040383	Aqr	aquarius [Source:MGI Symbol;Acc:MGI:1276102]	1709.97	1389.21	0.812415	-0.299712	0.202437	1
ENSMUSG00000042607	Asb4	ankyrin repeat and SOCS box-containing 4 [Source:MGI Symbol;Acc:MGI:1929751]	53.4799	13.6141	0.254565	-1.97389	0.202498	1
ENSMUSG00000061100	Retnla	resistin like alpha [Source:MGI Symbol;Acc:MGI:1888504]	8.95259	0	0	-Inf	0.202519	1
ENSMUSG00000060212	Pcnx2	pecanex homolog 2 [Source:MGI Symbol;Acc:MGI:2445010]	4.85388	13.6269	2.80743	1.48925	0.202539	1
ENSMUSG00000027074	Slc43a3	solute carrier family 43, member 3 [Source:MGI Symbol;Acc:MGI:1931054]	89.1204	31.8531	0.357416	-1.48432	0.202541	1
ENSMUSG00000030731	Syt3	synaptotagmin III [Source:MGI Symbol;Acc:MGI:99665]	3.84112	11.3731	2.96088	1.56602	0.202582	1
ENSMUSG00000068758	Il3ra	interleukin 3 receptor, alpha chain [Source:MGI Symbol;Acc:MGI:96553]	729.513	930.834	1.27597	0.35159	0.202762	1
ENSMUSG00000054434	Tmem120b	transmembrane protein 120B [Source:MGI Symbol;Acc:MGI:3603158]	73.8938	105.482	1.42749	0.513477	0.202897	1
ENSMUSG00000036353	P2ry12	purinergic receptor P2Y, G-protein coupled 12 [Source:MGI Symbol;Acc:MGI:1918089]	41.1047	73.6241	1.79114	0.840875	0.20298	1
ENSMUSG00000049313	Sorl1	sortilin-related receptor, LDLR class A repeats- containing [Source:MGI Symbol;Acc:MGI:1202296]	3025.48	3688.16	1.21903	0.285737	0.202996	1
ENSMUSG00000016940	Kctd2	potassium channel tetramerisation domain containing 2 [Source:MGI Symbol;Acc:MGI:1917632]	485.448	611.282	1.25921	0.33252	0.203124	1
ENSMUSG00000031309	Rps6ka3	ribosomal protein S6 kinase polypeptide 3 [Source:MGI Symbol;Acc:MGI:104557]	4345.53	2889.46	0.664928	-0.588731	0.203249	1
ENSMUSG00000090112	Shprh	SNF2 histone linker PHD RING helicase [Source:MGI Symbol;Acc:MGI:1917581]	745.38	596.302	0.799998	-0.321931	0.203389	1
ENSMUSG00000053317	Sec61b	Sec61 beta subunit [Source:MGI Symbol;Acc:MGI:1913462]	302.341	464.778	1.53727	0.620368	0.203427	1
ENSMUSG00000028641	P3h1	prolyl 3-hydroxylase 1 [Source:MGI Symbol;Acc:MGI:1888921]	272.453	349.056	1.28116	0.357452	0.203554	1
ENSMUSG00000052675	Zfp112	zinc finger protein 112 [Source:MGI Symbol;Acc:MGI:1929115]	15.0824	6.00751	0.398312	-1.32803	0.203626	1
ENSMUSG00000031066	Usp11	ubiquitin specific peptidase 11 [Source:MGI Symbol;Acc:MGI:2384312]	161.514	119.838	0.741966	-0.430576	0.203647	1
ENSMUSG00000032171	Pin1	protein (peptidyl-prolyl cis/trans isomerase) NIMA- interacting 1 [Source:MGI Symbol;Acc:MGI:1346036]	306.263	426.84	1.3937	0.478923	0.203653	1
ENSMUSG00000038121	Fam210a	family with sequence similarity 210, member A [Source:MGI Symbol;Acc:MGI:1914000]	481.477	379.457	0.788109	-0.343532	0.203723	1
ENSMUSG00000023175	Bsg	basigin [Source:MGI Symbol;Acc:MGI:88208]	2938.32	3581.24	1.21881	0.28547	0.203827	1
ENSMUSG00000032175	Tyk2	tyrosine kinase 2 [Source:MGI Symbol;Acc:MGI:1929470]	1711.23	2108.67	1.23226	0.301307	0.203922	1
ENSMUSG00000061288	Taok3	TAO kinase 3 [Source:MGI Symbol;Acc:MGI:3041177]	4421.07	3606.1	0.815662	-0.293957	0.203995	1
ENSMUSG00000006517	Mvd	mevalonate (diphospho) decarboxylase [Source:MGI Symbol;Acc:MGI:2179327]	359.065	455.913	1.26972	0.344513	0.204015	1
ENSMUSG00000079019	Insl3	insulin-like 3 [Source:MGI Symbol;Acc:MGI:108427]	1.95379	8.36249	4.28013	2.09766	0.20405	1
ENSMUSG00000021135	Slc10a1	solute carrier family 10 (sodium/bile acid cotransporter family), member 1 [Source:MGI Symbol;Acc:MGI:97379]	7.76836	1.64109	0.211253	-2.24296	0.204169	1
ENSMUSG00000030956	Fam53b	family with sequence similarity 53, member B [Source:MGI Symbol;Acc:MGI:1925188]	1236.74	1532.81	1.2394	0.309639	0.204233	1
ENSMUSG00000036825	Ssx2ip	synovial sarcoma, X 2 interacting protein [Source:MGI Symbol;Acc:MGI:2139150]	166.026	121.591	0.732363	-0.449369	0.204248	1
ENSMUSG00000028291	Akirin2	akirin 2 [Source:MGI Symbol;Acc:MGI:1889364]	652.372	521.562	0.799485	-0.322857	0.204309	1
ENSMUSG00000002718	Cse1l	chromosome segregation 1-like (S. cerevisiae) [Source:MGI Symbol;Acc:MGI:1339951]	1172.39	855.704	0.729878	-0.454273	0.204339	1
ENSMUSG00000042323	Pbrm1	polybromo 1 [Source:MGI Symbol;Acc:MGI:1923998]	1516.34	1228.3	0.810044	-0.303927	0.204438	1
ENSMUSG00000066677	Ifi208	interferon activated gene 208 [Source:MGI Symbol;Acc:MGI:2442822]	17.9585	60.8094	3.3861	1.75963	0.204467	1
ENSMUSG00000032548	Slco2a1	solute carrier organic anion transporter family, member 2a1 [Source:MGI Symbol;Acc:MGI:1346021]	2.24376	8.94653	3.98729	1.99541	0.204583	1
ENSMUSG00000008892	Vdac3	voltage-dependent anion channel 3 [Source:MGI Symbol;Acc:MGI:106922]	1192.25	958.774	0.804171	-0.314426	0.204669	1
ENSMUSG00000038127	Ccdc50	coiled-coil domain containing 50 [Source:MGI Symbol;Acc:MGI:1914751]	2786.04	2229.49	0.800238	-0.321499	0.204836	1
ENSMUSG00000020280	Pus10	pseudouridylate synthase 10 [Source:MGI Symbol;Acc:MGI:1921717]	454.196	359.745	0.792048	-0.33634	0.204927	1
ENSMUSG00000048047	Zbtb33	zinc finger and BTB domain containing 33 [Source:MGI Symbol;Acc:MGI:1927290]	582.56	466.867	0.801406	-0.319395	0.205023	1
ENSMUSG00000000340	Dbt	dihydrolipoamide branched chain transacylase E2 [Source:MGI Symbol;Acc:MGI:105386]	373.275	290.68	0.778729	-0.360807	0.205056	1
ENSMUSG00000022476	Polr3h	polymerase (RNA) III (DNA directed) polypeptide H [Source:MGI Symbol;Acc:MGI:1926179]	92.0902	128.058	1.39057	0.475676	0.205112	1
ENSMUSG00000042133	Ppig	peptidyl-prolyl isomerase G (cyclophilin G) [Source:MGI Symbol;Acc:MGI:2445173]	1410.52	989.589	0.70158	-0.51132	0.205267	1
ENSMUSG00000031622	Sin3b	transcriptional regulator, SIN3B (yeast) [Source:MGI Symbol;Acc:MGI:107158]	1176.18	1495.59	1.27157	0.346611	0.205293	1
[truncated: 12,901 more rows]
