# Supplementary material for: D‐Mannose Alleviates Type 2 Diabetes and Rescues Multi‐Organ Deteriorations by Controlling Release of Pathological Extracellular Vesicles
Source: Exploration (Beijing). 2025 Aug 25;5(5):20240133. doi: 10.1002/EXP.20240133 (PMC12561340; doi:10.1002/EXP.20240133)
Supplement: Supplementary file 4 — exp270083‐sup‐0004 TableS3.xlsx [file EXP2-5-20240133-s005.xlsx]

## Sheet: Sheet3
Gene name	Sequence
Pcx	Forward: 5’-CAGTGGCTGTCTACTCGGAG-3’
	Reverse: 5’-CCGCATCTACACCATTTTCCT-3’
Pck1	Forward: 5’-AGCGATGGGGGTGTTTACTG-3’
	Reverse: 5’-AATCTCGAGTTGGGATGGGC-3’
Fbp1	Forward: 5’-AGTCGTCCTACGCTACCTGT-3’
	Reverse: 5’-TGGTTCCGATGGACACAAGG-3’
Gck	Forward: 5’-GGGAACAACATCGTGGGACT-3’
	Reverse: 5’-CCGTGTCATTCACCATTGCC-3’
Mpi	Forward: 5’-CGACCCGATTCTTCAGGGAA-3’
	Reverse: 5’-CTCACATCCTGGTTCACCTCTG-3’
Pmm2	Forward: 5’-GAAATGGCCACTCTCTGTCTCTT-3’
	Reverse: 5’-TGACCCACCTACCACTCCAATTT-3’
Pmm1	Forward: 5’-GTCCTGGCGGGAATGACTTT-3’
	Reverse: 5’-TGGGCTGTCTCTGGGAAGAA-3’
G6pc	Forward: 5’-CTGTCCCGGATCTACCTTGC-3’
	Reverse: 5’-TTGTAGATGCCCCGGATGTG-3’
Mlxipl	Forward: 5’-AAAAGCAAGTCCACCCACCT-3’
	Reverse: 5’-CTGTATCCTGCGGGGACTCT-3’
Pparg	Forward: 5’-ATAAAGTCCTTCCCGCTGACC-3’
	Reverse: 5’-TTCGGATGGCCACCTCTTTG-3’
Ppargc1	Forward: 5’-AACCATGCAGCAAACCACAC-3’
	Reverse: 5’-TGAGCAGGGACGTCTTTGTG-3’
CD36	Forward: 5’-ATGGGCTGTGATCGGAACTG-3’
	Reverse: 5’-TTTGCCACGTCATCTGGGTTT-3’
β-actin	Forward: 5’-AACAGTCCGCCTAGAAGCAC-3’
	Reverse: 5’-CGTTGACATCCGTAAAGACC-3’

## Sheet: Sheet1
ID	Primer	序列(5' to 3')
01	Pck1_F	5’-AGCGATGGGGGTGTTTACTG-3’
2	Pck1_R	5’-AATCTCGAGTTGGGATGGGC-3’
03	G6pc_F	CTGTCCCGGATCTACCTTGC
04	G6pc_R	TTGTAGATGCCCCGGATGTG
05	Fbp1_F	AGTCGTCCTACGCTACCTGT
06	Fbp1_R	TGGTTCCGATGGACACAAGG
07	Gck_F	GGGAACAACATCGTGGGACT
08	Gck_R	CCGTGTCATTCACCATTGCC
09	Fasn_F	GGCCCCTCTGTTAATTGGCT
10	Fasn_R	GGATCTCAGGGTTGGGGTTG
11	Acaca_F	CGATCTATCCGTCGGTGGTC
12	Acaca_R	TGTTGTTGTTGGGTCCTCCA
13	Scd1_F	GGCCTGTACGGGATCATACTG
14	Scd1_R	CAGAGCGCTGGTCATGTAGTA
15	Abca1_F	TGGGCTCCTCCCTGTTTTTG
16	Abca1_R	GTCACTTTCATGGTCGCTGC
17	Gpam_F	GGGCATCTCGTATGATCGCA
18	Gpam_R	ACTCCAGAGGCTCTCGTTCT
19	Gys2_F	TCCACCTAGAGCCCACATCA
20	Gys2_R	TTTAGCCGATCCCTCTCAGC
21	Pygl_F	CCTATGGCTACGGCATTCGT
22	Pygl_R	TCTCCCAAGGGTTTCCATGC
23	Srebf1_F	ATGCGGCTGTTGTCTACCAT
24	Srebf1_R	GATAGCATCTCCTGCGCACT
25	Mlxipl_F	AAAAGCAAGTCCACCCACCT
26	Mlxipl_R	CTGTATCCTGCGGGGACTCT
27	Pparg_F	ATAAAGTCCTTCCCGCTGACC
28	Pparg_R	TTCGGATGGCCACCTCTTTG
29	Pklr_F	CACTCAGCTACAGACCCGTG
30	Pklr_R	CCACACTGTCTTTGCATCGC
31	Ppargc1a_F	AACCATGCAGCAAACCACAC
32	Ppargc1a_R	TGAGCAGGGACGTCTTTGTG
	PC-F	CAGTGGCTGTCTACTCGGAG
	PC-R	CCGCATCTACACCATTTTCCT
	GMPPA-F	GCGGGTTGTAAGGAGACACG
	GMPPA-R	GAAGCGAGTCCCCTTCTGG
	GMPPB-F	ATGAAGGCACTGATCTTGGTG
	GMPPB-R	GCAAGCGCCTCCACTTGAT
	PFKL-F	GGAGGCGAGAACATCAAGCC
	PFKL-R	CGGCCTTCCCTCGTAGTGA
	PMM1-F	GTCCTGGCGGGAATGACTTT
	PMM1-R	TGGGCTGTCTCTGGGAAGAA
	PC-F	CAGTGGCTGTCTACTCGGAG
	PC-R	CCGCATCTACACCATTTTCCT
	HK1-F	GGCATCTTCGAGACCAAGTTTCT
	HK1-R	CACGGTTACATTCAGGTGGTCTA
	HK2-F	TCTACCACATGCGTCTCTCAGAT
	HK2-R	ACCATTGTCTGTCACCCTTACTC
	HK3-F	CCATGATGTCCTGTGGCTATGAT
	HK3-R	AACCTCTGTTTGCCTGGATTGAT
	HK4-F	ATGGCTGTGGATACTACAAGGA
	HK4-R	TTCAGGCCACGGTCCATCT
	Mpi-F	GCCAACCACAAGCCAGAAAT
	Mpi-R	TGGAACTCAGGCACCTTCTTCA
	PMI-F	CGACCCGATTCTTCAGGGAA
	PMI-R	CTCACATCCTGGTTCACCTCTG
	CD36-F	ATGGGCTGTGATCGGAACTG
	CD36-R	TTTGCCACGTCATCTGGGTTT
	Actin-F	AACAGTCCGCCTAGAAGCAC
	Actin-R	CGTTGACATCCGTAAAGACC

## Sheet: Sheet2
				TSP20231129-029-00112	009P2023112900597	GMPPA(Mus)-F	GCGGGTTGTAAGGAGACACG	1	2	PAGE	-	-	-
				TSP20231129-029-00112	009P2023112900598	GMPPA(Mus)-R	GAAGCGAGTCCCCTTCTGG	1	2	PAGE	-	-	-
				TSP20231129-029-00112	009P2023112900599	GMPPB(Mus)-F	ATGAAGGCACTGATCTTGGTG	1	2	PAGE	-	-	-
				TSP20231129-029-00112	009P2023112900600	GMPPB(Mus)-R	GCAAGCGCCTCCACTTGAT	1	2	PAGE	-	-	-
				TSP20231129-029-00112	009P2023112900595	PFKL(Mus)-F	GGAGGCGAGAACATCAAGCC	1	2	PAGE	-	-	-
				TSP20231129-029-00112	009P2023112900596	PFKL(Mus)-R	CGGCCTTCCCTCGTAGTGA	1	2	PAGE	-	-	-
				TSP20231129-029-00112	009P2023112900593	PMM1(Mus)-F	GTCCTGGCGGGAATGACTTT	1	2	PAGE	-	-	-
				TSP20231129-029-00112	009P2023112900594	PMM1(Mus)-R	TGGGCTGTCTCTGGGAAGAA
				TSP20231214-029-00217	009P2023121401159	PC-F	CAGTGGCTGTCTACTCGGAG	1	2	PAGE	-	-	-
				TSP20231214-029-00217	009P2023121401160	PC-R	CCGCATCTACACCATTTTCCT
				TSP20230224-029-00009	009P2023022400020	HK4-F	ATGGCTGTGGATACTACAAGGA	1	2	OPC	-	-	-
				TSP20230224-029-00009	009P2023022400021	HK4-R	TTCAGGCCACGGTCCATCT
				TSP20230223-029-00284	009P2023022301619	HK1-F	GGCATCTTCGAGACCAAGTTTCT	1	2	PAGE	-	-	-
				TSP20230223-029-00284	009P2023022301620	HK1-R	CACGGTTACATTCAGGTGGTCTA	1	2	PAGE	-	-	-
				TSP20230223-029-00284	009P2023022301621	HK2-F	TCTACCACATGCGTCTCTCAGAT	1	2	PAGE	-	-	-
				TSP20230223-029-00284	009P2023022301622	HK2-R	ACCATTGTCTGTCACCCTTACTC	1	2	PAGE	-	-	-
				TSP20230223-029-00284	009P2023022301623	HK3-F	CCATGATGTCCTGTGGCTATGAT	1	2	PAGE	-	-	-
				TSP20230223-029-00284	009P2023022301624	HK3-R	AACCTCTGTTTGCCTGGATTGAT	1	2	PAGE	-	-	-
				TSP20230223-029-00284	009P2023022301629	Mpi-F	GCCAACCACAAGCCAGAAAT	1	2	PAGE	-	-	-
				TSP20230223-029-00284	009P2023022301630	Mpi-R	TGGAACTCAGGCACCTTCTTCA	1	2	PAGE	-	-	-
				TSP20230223-029-00284	009P2023022301625	PMI-F	CGACCCGATTCTTCAGGGAA	1	2	PAGE	-	-	-
				TSP20230223-029-00284	009P2023022301626	PMI-R	CTCACATCCTGGTTCACCTCTG
				TSP20221031-029-00183	009P2022103101134	CD36(Mus)-F	ATGGGCTGTGATCGGAACTG	1	2	PAGE	-	-	-
				TSP20221031-029-00183	009P2022103101135	CD36(Mus)-R	TTTGCCACGTCATCTGGGTTT
				TSP20231214-029-00217	009P2023121401159	PC-F	CAGTGGCTGTCTACTCGGAG	1	2	PAGE	-	-	-
				TSP20231214-029-00217	009P2023121401160	PC-R	CCGCATCTACACCATTTTCCT
